# Supplementary material for: Comparative proteomic analysis provides novel insights into the regulation mechanism underlying papaya (Carica papaya L.) exocarp during fruit ripening process
Source: BMC Plant Biol. 2019 Jun 6;19:238. doi: 10.1186/s12870-019-1845-4 (PMC6554998; doi:10.1186/s12870-019-1845-4)
Supplement: Supplementary file 2 — Figure S1. Variations in protein abundances during the papaya fruit ripening. (XLSX 747 kb) [file 12870_2019_1845_MOESM2_ESM.xlsx]

## Sheet: Annotation_Combine
Table S1 The detail information of the identified proteins.
Protein accession	Protein description	MW [kDa]	Score	Coverage [%]	#Peptides	#PSMs	#Unique peptides	D8/D0 Ratio	D8/D0 P value	Subcellular Location	Biological Process	Cellular Component	Molecular Function	KEGG KO No.	KEGG Gene	KEGG pathway	IPR ID	Domain description
Unigene0000666	P-loop containing nucleoside triphosphate hydrolases superfamily protein OS=Theobroma cacao GN=TCM_005088 PE=4 SV=1	56.304	5.9421	1.6	1	1	1	9.337	0.000313	chloroplast			ATP binding; nucleoside phosphate binding; nucleoside binding; ion binding; nucleotide binding; organic cyclic compound binding; heterocyclic compound binding; ribonucleoside binding; carbohydrate derivative binding; ribonucleotide binding; binding; purine ribonucleoside binding; anion binding; purine ribonucleotide binding; adenyl ribonucleotide binding; adenyl nucleotide binding; purine nucleos…	K08900			IPR003959; IPR003593; IPR025753; IPR027417;	ATPase, AAA-type, core; AAA+ ATPase domain; AAA-type ATPase, N-terminal domain; P-loop containing nucleoside triphosphate hydrolase;
Unigene0049533	Inhibitor of trypsin and hageman factor-like protein OS=Medicago truncatula GN=MTR_1g075340 PE=2 SV=1	7.8501	27.922	49.3	4	9	4	8.496	0.000115	cytosol	response to wounding; response to stimulus; response to stress;		serine-type endopeptidase inhibitor activity; enzyme regulator activity; peptidase inhibitor activity; peptidase regulator activity; endopeptidase regulator activity; enzyme inhibitor activity; molecular function regulator; endopeptidase inhibitor activity;
Unigene0034239	GroES-like zinc-binding dehydrogenase family protein isoform 3 OS=Theobroma cacao GN=TCM_034862 PE=3 SV=1	21.901	57.9	34.3	7	12	7	7.781	9.38e-07	chloroplast	single-organism process; metabolic process; oxidation-reduction process; single-organism metabolic process;			K00121	frmA; S-(hydroxymethyl)glutathione dehydrogenase / alcohol dehydrogenase [EC:1.1.1.284 1.1.1.1]	ko00830 Retinol metabolism; ko01130 Biosynthesis of antibiotics; ko00071 Fatty acid degradation; ko01110 Biosynthesis of secondary metabolites; ko01100 Metabolic pathways; ko05204 Chemical carcinogenesis; ko00350 Tyrosine metabolism; ko00680 Methane metabolism; ko00980 Metabolism of xenobiotics by cytochrome P450; ko01120 Microbial metabolism in diverse environments; ko01200 Carbon metabolism; ko…	IPR011032; IPR016040; IPR013149;	GroES-like; NAD(P)-binding domain; Alcohol dehydrogenase, C-terminal;
Unigene0036190	1-aminocyclopropane-1-carboxylate oxidase OS=Carica papaya GN=aco PE=2 SV=1	25.5	47.097	40.4	9	27	6	7.664	0.000243	cytosol	single-organism process; metabolic process; oxidation-reduction process; single-organism metabolic process;		catalytic activity; oxidoreductase activity;				IPR027443; IPR005123; IPR026992;	Isopenicillin N synthase-like; Oxoglutarate/iron-dependent dioxygenase; Non-haem dioxygenase N-terminal domain;
Unigene0002656	Glutamine amidotransferase OS=Gossypium arboreum GN=F383_27183 PE=4 SV=1	10.224	13.222	20.2	2	4	2	7.632	2.22e-06	cytosol	sulfur amino acid biosynthetic process; organic acid biosynthetic process; aspartate family amino acid metabolic process; single-organism process; biosynthetic process; organonitrogen compound biosynthetic process; cellular metabolic process; sulfur compound biosynthetic process; sulfur amino acid metabolic process; organic substance metabolic process; methionine biosynthetic process; metabolic p…	intracellular part; cell; cell part; intracellular; cytoplasm;	transferase activity, transferring acyl groups; homoserine O-succinyltransferase activity; catalytic activity; O-succinyltransferase activity; succinyltransferase activity; transferase activity; transferase activity, transferring acyl groups other than amino-acyl groups; O-acyltransferase activity;				IPR029062;	Class I glutamine amidotransferase-like;
Unigene0042679	Glycosyltransferase OS=Citrus paradisi GN=SLLGT PE=2 SV=1	53.806	105.91	20.8	9	16	9	7.444	0.000713	chloroplast	metabolic process;		transferase activity, transferring glycosyl groups; transferase activity, transferring hexosyl groups; catalytic activity; transferase activity;	K08236
Unigene0038722	Endochitinase OS=Morus notabilis GN=L484_018124 PE=3 SV=1	28.482	243.14	48.9	12	156	12	7.258	1.52e-09	chloroplast	glucosamine-containing compound metabolic process; chitin metabolic process; cell wall macromolecule metabolic process; aminoglycan catabolic process; carbohydrate derivative catabolic process; nitrogen compound metabolic process; chitin catabolic process; carbohydrate metabolic process; primary metabolic process; glucosamine-containing compound catabolic process; cellular metabolic process; orga…		hydrolase activity, hydrolyzing O-glycosyl compounds; hydrolase activity; chitin binding; carbohydrate derivative binding; chitinase activity; catalytic activity; binding; hydrolase activity, acting on glycosyl bonds;	K01183	E3.2.1.14; chitinase [EC:3.2.1.14]	ko01100 Metabolic pathways; ko00520 Amino sugar and nucleotide sugar metabolism;	IPR023346; IPR000726; IPR001002;	Lysozyme-like domain; Glycoside hydrolase, family 19, catalytic; Chitin-binding, type 1;
Unigene0036679	Long chain acyl-CoA synthetase 1 protein OS=Vernicia fordii PE=2 SV=1	36.979	75.794	26.4	8	11	8	7.177	0.000543	cytosol	metabolic process;		catalytic activity;	K01897	ACSL; long-chain acyl-CoA synthetase [EC:6.2.1.3]	ko04920 Adipocytokine signaling pathway; ko00071 Fatty acid degradation; ko01100 Metabolic pathways; ko03320 PPAR signaling pathway; ko04146 Peroxisome; ko01212 Fatty acid metabolism; ko00061 Fatty acid biosynthesis; ko02024 Quorum sensing;	IPR000873;	AMP-dependent synthetase/ligase;
Unigene0025464	"Probable enoyl-CoA hydratase 1, peroxisomal OS=Arabidopsis thaliana GN=ECHIA PE=1 SV=1"	29.259	6.2957	2.6	1	1	1	7.136	0.000288	cytosol	metabolic process;		catalytic activity;				IPR029045;	ClpP/crotonase-like domain;
Unigene0013667	Ent-kaurenoic acid oxidase 1 OS=Morus notabilis GN=L484_023865 PE=3 SV=1	25.936	11.749	4.4	2	4	2	7.073	0.000276	cytosol	single-organism process; metabolic process; oxidation-reduction process; single-organism metabolic process;		organic cyclic compound binding; heterocyclic compound binding; heme binding; iron ion binding; transition metal ion binding; catalytic activity; binding; ion binding; cation binding; metal ion binding; oxidoreductase activity, acting on paired donors, with incorporation or reduction of molecular oxygen; tetrapyrrole binding; oxidoreductase activity;	K04123	KAO; ent-kaurenoic acid hydroxylase [EC:1.14.13.79]	ko00904 Diterpenoid biosynthesis; ko01110 Biosynthesis of secondary metabolites; ko01100 Metabolic pathways;
Unigene0000293	Endoglucanase (Fragment) OS=Sambucus nigra PE=2 SV=1	54.564	214.9	37.9	16	48	16	7.052	4.22e-06	nuclear	metabolic process; carbohydrate metabolic process; primary metabolic process; organic substance metabolic process;		hydrolase activity, hydrolyzing O-glycosyl compounds; hydrolase activity; catalytic activity; hydrolase activity, acting on glycosyl bonds;				IPR012341; IPR008928;	Six-hairpin glycosidase; Six-hairpin glycosidase-like;
Unigene0016206	Flavanone-3-hydroxylase OS=Hibiscus sabdariffa GN=F3H PE=3 SV=1	40.686	42.848	14.3	5	7	5	6.900	1.22e-06	cytosol	single-organism process; metabolic process; oxidation-reduction process; single-organism metabolic process;		catalytic activity; oxidoreductase activity;	K00475	E1.14.11.9; naringenin 3-dioxygenase [EC:1.14.11.9]	ko00941 Flavonoid biosynthesis; ko01110 Biosynthesis of secondary metabolites; ko01100 Metabolic pathways;	IPR027443; IPR005123; IPR026992;	Isopenicillin N synthase-like; Oxoglutarate/iron-dependent dioxygenase; Non-haem dioxygenase N-terminal domain;
Unigene0023840	Ferulate 5-hydroxylase OS=Camptotheca acuminata GN=F5H PE=3 SV=1	58.439	253.36	34.5	15	33	15	6.827	0.000187	chloroplast	single-organism process; metabolic process; oxidation-reduction process; single-organism metabolic process;		organic cyclic compound binding; heterocyclic compound binding; heme binding; iron ion binding; transition metal ion binding; catalytic activity; binding; ion binding; cation binding; metal ion binding; oxidoreductase activity, acting on paired donors, with incorporation or reduction of molecular oxygen; tetrapyrrole binding; oxidoreductase activity;	K09755	CYP84A; ferulate-5-hydroxylase [EC:1.14.-.-]	ko01110 Biosynthesis of secondary metabolites; ko01100 Metabolic pathways; ko00940 Phenylpropanoid biosynthesis;
Unigene0002842	"Taxadien-5-alpha-ol O-acetyltransferase, putative OS=Ricinus communis GN=RCOM_1505080 PE=4 SV=1"	31.999	77.283	30.5	7	12	7	6.504	1.37e-06	extracellular			transferase activity, transferring acyl groups; transferase activity, transferring acyl groups other than amino-acyl groups; catalytic activity; transferase activity;	K15400	HHT1; omega-hydroxypalmitate O-feruloyl transferase [EC:2.3.1.188]	ko00073 Cutin, suberine and wax biosynthesis;	IPR023213;	Chloramphenicol acetyltransferase-like domain;
Unigene0034603	Zeta-carotene desaturase OS=Carica papaya GN=zds PE=2 SV=1	19.244	11.323	27.5	4	6	2	6.430	0.00136	chloroplast	single-organism process; metabolic process; oxidation-reduction process; single-organism metabolic process;		catalytic activity; oxidoreductase activity;				IPR002937; IPR023753;	Amine oxidase; FAD/NAD(P)-binding domain;
Unigene0030717	Terpene synthase OS=Populus trichocarpa GN=TPS10 PE=2 SV=1	100.44	38.375	5.3	5	6	5	6.314	1.48e-06	nuclear	metabolic process;		magnesium ion binding; catalytic activity; terpene synthase activity; binding; ion binding; metal ion binding; cation binding; lyase activity; carbon-oxygen lyase activity, acting on phosphates; carbon-oxygen lyase activity;	K17982	TPS04; geranyllinalool synthase [EC:4.2.3.144]	ko00904 Diterpenoid biosynthesis;	IPR005630; IPR008949; IPR008930; IPR001906;	Terpene synthase, metal-binding domain; Isoprenoid synthase domain; Terpenoid cyclases/protein prenyltransferase alpha-alpha toroid; Terpene synthase, N-terminal domain;
Unigene0032975	Xyloglucan endotransglucosylase/hydrolase OS=Carica papaya PE=2 SV=1	30.862	176.5	45.2	10	62	10	5.942	1e-05	chloroplast	cellular component biogenesis; cellular glucan metabolic process; cell wall macromolecule metabolic process; glucan metabolic process; carbohydrate metabolic process; primary metabolic process; cellular metabolic process; hemicellulose metabolic process; cellular polysaccharide metabolic process; organic substance metabolic process; cell wall organization or biogenesis; metabolic process; cell wa…	apoplast; external encapsulating structure; cell part; cell periphery; cell wall; cell; extracellular region;	xyloglucan:xyloglucosyl transferase activity; transferase activity, transferring hexosyl groups; catalytic activity; hydrolase activity, acting on glycosyl bonds; hydrolase activity, hydrolyzing O-glycosyl compounds; transferase activity, transferring glycosyl groups; hydrolase activity; transferase activity;	K08235			IPR010713; IPR013320; IPR000757;	Xyloglucan endo-transglycosylase, C-terminal; Concanavalin A-like lectin/glucanase domain; Glycoside hydrolase family 16;
Unigene0037522	"Desacetoxyvindoline 4-hydroxylase, putative OS=Ricinus communis GN=RCOM_0293390 PE=3 SV=1"	30.133	114.96	28.9	8	24	8	5.927	0.000126	cytosol	single-organism process; metabolic process; oxidation-reduction process; single-organism metabolic process;		catalytic activity; oxidoreductase activity;				IPR027443; IPR005123; IPR026992;	Isopenicillin N synthase-like; Oxoglutarate/iron-dependent dioxygenase; Non-haem dioxygenase N-terminal domain;
Unigene0034936	Beta-galactosidase OS=Carica papaya PE=3 SV=1	65.526	103.42	15.3	8	24	8	5.765	4e-06	chloroplast	metabolic process; carbohydrate metabolic process; primary metabolic process; organic substance metabolic process;		hydrolase activity, hydrolyzing O-glycosyl compounds; hydrolase activity; catalytic activity; hydrolase activity, acting on glycosyl bonds;				IPR031330; IPR017853; IPR008979; IPR013781;	Glycoside hydrolase 35, catalytic domain; Glycoside hydrolase superfamily; Galactose-binding domain-like; Glycoside hydrolase, catalytic domain;
Unigene0004225	"Cytochrome P450, family 87, subfamily A, polypeptide 6 OS=Theobroma cacao GN=TCM_025626 PE=3 SV=1"	59.589	179.16	29.5	17	29	17	5.761	1.63e-06	chloroplast	single-organism process; metabolic process; oxidation-reduction process; single-organism metabolic process;		organic cyclic compound binding; heterocyclic compound binding; heme binding; iron ion binding; transition metal ion binding; catalytic activity; binding; ion binding; cation binding; metal ion binding; oxidoreductase activity, acting on paired donors, with incorporation or reduction of molecular oxygen; tetrapyrrole binding; oxidoreductase activity;
Unigene0016411	Two-component response regulator OS=Morus notabilis GN=L484_015155 PE=4 SV=1	7.5039	8.4203	14.9	1	2	1	5.526	0.000111	cytosol	regulation of cellular process; single organism signaling; cellular response to stimulus; signal transduction; regulation of biological process; cell communication; intracellular signal transduction; single-organism cellular process; single-organism process; phosphorelay signal transduction system; signaling; response to stimulus; cellular process; biological regulation;						IPR011006; IPR001789;	CheY-like superfamily; Signal transduction response regulator, receiver domain;
Unigene0024438	BnaA04g04310D protein OS=Brassica napus GN=BnaA04g04310D PE=3 SV=1	63.076	116.74	13.5	7	15	7	5.505	6.33e-05	plasma membrane	transport; single-organism localization; single-organism process; organic substance transport; oligopeptide transport; amide transport; localization; peptide transport; nitrogen compound transport; single-organism transport; establishment of localization;	membrane;	transporter activity;				IPR020846;	Major facilitator superfamily domain;
Unigene0010597	Pathogenesis-related family protein isoform 1 OS=Theobroma cacao GN=TCM_031875 PE=4 SV=1	22.6	146.11	59.9	11	50	11	5.483	2.78e-05	cytosol							IPR032710;	NTF2-like domain;
Unigene0034697	Protein DETOXIFICATION OS=Theobroma cacao GN=TCM_046804 PE=3 SV=1	19.737	14.833	11.7	2	5	2	5.362	0.000312	plasma membrane	transport; response to drug; transmembrane transport; response to chemical; single-organism localization; single-organism cellular process; drug transport; single-organism process; response to stimulus; localization; cellular process; drug transmembrane transport; single-organism transport; establishment of localization;	membrane;	active transmembrane transporter activity; secondary active transmembrane transporter activity; drug transmembrane transporter activity; drug transporter activity; antiporter activity; transmembrane transporter activity; transporter activity;	K03327
Unigene0026459	Acyl carrier protein OS=Cajanus cajan GN=KK1_017406 PE=3 SV=1	4.7343	87.829	48.9	3	16	3	5.325	3.33e-06	chloroplast							IPR009081;	Phosphopantetheine binding ACP domain;
Unigene0022357	"Geranyl-diphosphate synthase, putative OS=Theobroma cacao GN=TCM_030862 PE=3 SV=1"	31.407	14.094	7.1	2	2	2	5.312	0.000896	mitochondria	isoprenoid metabolic process; single-organism biosynthetic process; single-organism cellular process; single-organism process; biosynthetic process; cellular lipid metabolic process; primary metabolic process; organic substance biosynthetic process; cellular metabolic process; cellular biosynthetic process; organic substance metabolic process; lipid biosynthetic process; isoprenoid biosynthetic p…			K13789	GGPS; geranylgeranyl diphosphate synthase, type II [EC:2.5.1.1 2.5.1.10 2.5.1.29]	ko01130 Biosynthesis of antibiotics; ko01110 Biosynthesis of secondary metabolites; ko01100 Metabolic pathways; ko00900 Terpenoid backbone biosynthesis;	IPR008949;	Isoprenoid synthase domain;
Unigene0028989	Cytochrome P450 71A1 OS=Theobroma cacao GN=TCM_014496 PE=3 SV=1	54.668	323.31	46.1	26	87	25	5.169	9.78e-07	chloroplast	single-organism process; metabolic process; oxidation-reduction process; single-organism metabolic process;		organic cyclic compound binding; heterocyclic compound binding; heme binding; iron ion binding; transition metal ion binding; catalytic activity; binding; ion binding; cation binding; metal ion binding; oxidoreductase activity, acting on paired donors, with incorporation or reduction of molecular oxygen; tetrapyrrole binding; oxidoreductase activity;	K07418	CYP2J; cytochrome P450, family 2, subfamily J [EC:1.14.14.1]	ko00590 Arachidonic acid metabolism; ko04212 Longevity regulating pathway - worm; ko04726 Serotonergic synapse; ko04750 Inflammatory mediator regulation of TRP channels; ko01100 Metabolic pathways; ko04913 Ovarian steroidogenesis; ko00591 Linoleic acid metabolism;
Unigene0020703	"Reticuline oxidase, putative OS=Ricinus communis GN=RCOM_1335770 PE=4 SV=1"	56.822	252.93	48.3	27	74	27	5.153	2.9e-07	cytosol	single-organism process; metabolic process; oxidation-reduction process; single-organism metabolic process;		organic cyclic compound binding; heterocyclic compound binding; oxidoreductase activity, acting on CH-OH group of donors; nucleoside phosphate binding; flavin adenine dinucleotide binding; catalytic activity; binding; ion binding; anion binding; nucleotide binding; cofactor binding; small molecule binding; coenzyme binding; oxidoreductase activity;				IPR016166; IPR016169; IPR012951; IPR006094;	FAD-binding, type 2; CO dehydrogenase flavoprotein-like, FAD-binding, subdomain 2; Berberine/berberine-like; FAD linked oxidase, N-terminal;
Unigene0004064	Gamma-tocopherol methyltransferase OS=Gossypium hirsutum GN=TMT PE=2 SV=1	33.005	56.121	17.1	5	8	5	5.009	1.46e-06	nuclear	heterocycle biosynthetic process; vitamin biosynthetic process; organic hydroxy compound metabolic process; single-organism biosynthetic process; small molecule metabolic process; vitamin E metabolic process; single-organism cellular process; organic cyclic compound metabolic process; single-organism process; biosynthetic process; organic hydroxy compound biosynthetic process; cellular metabolic …		transferase activity, transferring one-carbon groups; S-adenosylmethionine-dependent methyltransferase activity; 2-methyl-6-phytyl-1,4-benzoquinone methyltransferase activity; methyltransferase activity; catalytic activity; transferase activity;	K05928	E2.1.1.95; tocopherol O-methyltransferase [EC:2.1.1.95]	ko00130 Ubiquinone and other terpenoid-quinone biosynthesis; ko01110 Biosynthesis of secondary metabolites; ko01100 Metabolic pathways;	IPR029063; IPR013216;	S-adenosyl-L-methionine-dependent methyltransferase; Methyltransferase type 11;
Unigene0032061	Glycosyltransferase OS=Ricinus communis GN=RCOM_1466990 PE=3 SV=1	53.195	29.282	10.3	4	5	4	4.841	0.00233	cytosol	metabolic process;		transferase activity, transferring glycosyl groups; transferase activity, transferring hexosyl groups; catalytic activity; transferase activity;
Unigene0032883	"Putative membrane-associated protein VIPP1, chloroplastic-like OS=Solanum chacoense PE=4 SV=1"	36.438	28.413	14.2	4	4	4	4.799	0.0011	chloroplast				K03969
Unigene0002443	Two-component response regulator ARR22-like protein OS=Gossypium arboreum GN=F383_32570 PE=4 SV=1	14.447	38.65	33.3	4	5	4	4.791	0.000342	chloroplast	regulation of cellular process; single organism signaling; cellular response to stimulus; signal transduction; regulation of biological process; cell communication; intracellular signal transduction; single-organism cellular process; single-organism process; phosphorelay signal transduction system; signaling; response to stimulus; cellular process; biological regulation;						IPR011006; IPR001789;	CheY-like superfamily; Signal transduction response regulator, receiver domain;
Unigene0022229	"ATP binding protein, putative OS=Ricinus communis GN=RCOM_1613790 PE=4 SV=1"	78.794	28.216	6.9	4	4	4	4.703	8e-07	mitochondria			transferase activity, transferring one-carbon groups; methyltransferase activity; catalytic activity; transferase activity;				IPR029063;	S-adenosyl-L-methionine-dependent methyltransferase;
Unigene0035795	Alcohol acyltransferase OS=Vasconcellea cundinamarcensis GN=AAT1 PE=2 SV=1	51.406	266.02	48.7	21	118	21	4.584	7.28e-07	cytosol			transferase activity, transferring acyl groups; transferase activity, transferring acyl groups other than amino-acyl groups; catalytic activity; transferase activity;	K19861			IPR023213;	Chloramphenicol acetyltransferase-like domain;
Unigene0002242	Putative sucrose-phosphate synthase 4 OS=Gossypium arboreum GN=F383_02977 PE=4 SV=1	66.651	17.515	3.5	3	3	3	4.540	7.72e-05	cytosol							IPR006380; IPR001296; IPR023214;	Sucrose-phosphatase, N-terminal; Glycosyl transferase, family 1; HAD-like domain;
Unigene0024869	Beta-amylase OS=Citrus sinensis GN=CISIN_1g008086mg PE=3 SV=1	56.986	231.43	30.8	11	17	11	4.336	1.69e-06	endoplasmic reticulum	organic substance catabolic process; metabolic process; polysaccharide metabolic process; macromolecule catabolic process; macromolecule metabolic process; polysaccharide catabolic process; primary metabolic process; carbohydrate metabolic process; catabolic process; organic substance metabolic process; carbohydrate catabolic process;		hydrolase activity, hydrolyzing O-glycosyl compounds; hydrolase activity; amylase activity; beta-amylase activity; catalytic activity; hydrolase activity, acting on glycosyl bonds;				IPR017853; IPR013781;	Glycoside hydrolase superfamily; Glycoside hydrolase, catalytic domain;
Unigene0001147	"4-hydroxyphenylacetaldehyde oxime monooxygenase, putative OS=Theobroma cacao GN=TCM_001771 PE=3 SV=1"	57.029	118.47	23.9	12	24	11	4.243	3.27e-07	chloroplast	single-organism process; metabolic process; oxidation-reduction process; single-organism metabolic process;		organic cyclic compound binding; heterocyclic compound binding; heme binding; iron ion binding; transition metal ion binding; catalytic activity; binding; ion binding; cation binding; metal ion binding; oxidoreductase activity, acting on paired donors, with incorporation or reduction of molecular oxygen; tetrapyrrole binding; oxidoreductase activity;
Unigene0028803	Cytokinin oxidase OS=Theobroma cacao GN=TCM_037384 PE=4 SV=1	45.371	76.492	16.6	6	6	6	4.208	3.74e-06	cytosol	hormone metabolic process; regulation of biological quality; cellular aromatic compound metabolic process; oxidation-reduction process; single-organism process; nitrogen compound metabolic process; cellular metabolic process; cellular hormone metabolic process; organic substance metabolic process; cytokinin metabolic process; metabolic process; heterocycle metabolic process; single-organism metab…		cytokinin dehydrogenase activity; oxidoreductase activity, acting on the CH-NH group of donors; nucleoside phosphate binding; flavin adenine dinucleotide binding; ion binding; nucleotide binding; cofactor binding; oxidoreductase activity; oxidoreductase activity, acting on CH-OH group of donors; heterocyclic compound binding; organic cyclic compound binding; catalytic activity; binding; anion bin…	K00279	CKX; cytokinin dehydrogenase [EC:1.5.99.12]	ko00908 Zeatin biosynthesis;	IPR015345; IPR016166; IPR016170; IPR016169; IPR016164; IPR016167; IPR006094;	Cytokinin dehydrogenase 1, FAD/cytokinin binding domain; FAD-binding, type 2; Vanillyl-alcohol oxidase/Cytokinin dehydrogenase C-terminal domain; CO dehydrogenase flavoprotein-like, FAD-binding, subdomain 2; FAD-linked oxidase-like, C-terminal; FAD-binding, type 2, subdomain 1; FAD linked oxidase, N-terminal;
Unigene0027709	Ribosomal protein L19 OS=Phaseolus vulgaris GN=PHAVU_001G204300g PE=3 SV=1	21.857	9.6725	18.6	3	8	1	4.163	0.000158	nuclear	cellular protein metabolic process; biosynthetic process; primary metabolic process; cellular metabolic process; organic substance biosynthetic process; cellular biosynthetic process; organic substance metabolic process; metabolic process; cellular macromolecule biosynthetic process; cellular macromolecule metabolic process; gene expression; macromolecule metabolic process; protein metabolic proc…	ribosome; organelle; intracellular organelle; intracellular non-membrane-bounded organelle; cell part; intracellular; cytoplasm; macromolecular complex; intracellular part; cell; ribonucleoprotein complex; cytoplasmic part; non-membrane-bounded organelle;	structural constituent of ribosome; structural molecule activity;	K02885	RP-L19e; large subunit ribosomal protein L19e	ko03010 Ribosome;	IPR000196; IPR015974; IPR015972;	Ribosomal protein L19/L19e domain; Ribosomal protein L19/L19e, domain 3; Ribosomal protein L19/L19e, domain 1;
Unigene0039050	ABA aldehyde oxidase isoform 1 OS=Theobroma cacao GN=TCM_041158 PE=4 SV=1	7.3252	7.3558	10.4	1	3	1	4.157	4.5e-06	chloroplast
Unigene0001124	Geranylgeranyl pyrophosphate synthase 1 OS=Theobroma cacao GN=TCM_000455 PE=3 SV=1	39.883	16.186	6	3	3	3	4.144	3.13e-05	chloroplast	isoprenoid metabolic process; single-organism biosynthetic process; single-organism cellular process; single-organism process; biosynthetic process; cellular lipid metabolic process; primary metabolic process; organic substance biosynthetic process; cellular metabolic process; cellular biosynthetic process; organic substance metabolic process; lipid biosynthetic process; isoprenoid biosynthetic p…			K13789	GGPS; geranylgeranyl diphosphate synthase, type II [EC:2.5.1.1 2.5.1.10 2.5.1.29]	ko01130 Biosynthesis of antibiotics; ko01110 Biosynthesis of secondary metabolites; ko01100 Metabolic pathways; ko00900 Terpenoid backbone biosynthesis;	IPR008949;	Isoprenoid synthase domain;
Unigene0031370	Zinc-binding dehydrogenase family protein isoform 1 OS=Theobroma cacao GN=TCM_019784 PE=4 SV=1	38.879	130.8	43.4	12	43	8	4.118	3.68e-06	nuclear	single-organism process; metabolic process; oxidation-reduction process; single-organism metabolic process;		catalytic activity; oxidoreductase activity;	K08070			IPR011032; IPR020843; IPR016040; IPR013149;	GroES-like; Polyketide synthase, enoylreductase domain; NAD(P)-binding domain; Alcohol dehydrogenase, C-terminal;
Unigene0034205	4-hydroxy-3-methylbut-2-en-1-yl diphosphate synthase OS=Gossypium arboreum GN=F383_26611 PE=3 SV=1	62.718	321.36	53.2	30	80	30	4.007	4.13e-06	cytosol	isoprenoid metabolic process; single-organism biosynthetic process; oxidation-reduction process; single-organism cellular process; single-organism process; biosynthetic process; cellular lipid metabolic process; primary metabolic process; organic substance biosynthetic process; cellular metabolic process; cellular biosynthetic process; organic substance metabolic process; lipid biosynthetic proce…		oxidoreductase activity, acting on CH or CH2 groups; oxidoreductase activity, acting on CH or CH2 groups, with an iron-sulfur protein as acceptor; iron ion binding; transition metal ion binding; catalytic activity; binding; ion binding; metal ion binding; cation binding; 4-hydroxy-3-methylbut-2-en-1-yl diphosphate synthase activity; oxidoreductase activity;	K03526	gcpE; (E)-4-hydroxy-3-methylbut-2-enyl-diphosphate synthase [EC:1.17.7.1 1.17.7.3]	ko01130 Biosynthesis of antibiotics; ko01110 Biosynthesis of secondary metabolites; ko01100 Metabolic pathways; ko00900 Terpenoid backbone biosynthesis;
Unigene0046719	"Encodes a protein whose expression is responsive to nematode infection, putative OS=Theobroma cacao GN=TCM_047008 PE=4 SV=1"	22.454	-2	4	1	1	1	3.979	4.42e-06	nuclear
Unigene0000767	Cysteine proteinases superfamily protein isoform 1 OS=Theobroma cacao GN=TCM_014527 PE=3 SV=1	38.574	80.924	12.2	4	5	4	3.893	0.000135	cytoskeleton	proteolysis; metabolic process; macromolecule metabolic process; protein metabolic process; primary metabolic process; organic substance metabolic process;		peptidase activity, acting on L-amino acid peptides; cysteine-type peptidase activity; hydrolase activity; peptidase activity; catalytic activity;	K16292			IPR013201; IPR000668;	Cathepsin propeptide inhibitor domain (I29); Peptidase C1A, papain C-terminal;
Unigene0003761	"Lyase, putative OS=Ricinus communis GN=RCOM_0232040 PE=4 SV=1"	37.838	14.505	6.1	1	1	1	3.889	2.11e-05	cytosol			carbohydrate binding; binding;				IPR029411; IPR013784; IPR014766; IPR029413; IPR008979;	Rhamnogalacturonan lyase, domain III; Carbohydrate-binding-like fold; Carboxypeptidase, regulatory domain; Rhamnogalacturonan lyase, domain II; Galactose-binding domain-like;
Unigene0024924	"Serine-threonine protein kinase, plant-type, putative OS=Theobroma cacao GN=TCM_005913 PE=4 SV=1"	38.419	65.619	19.3	7	9	7	3.886	0.00045	extracellular			protein binding; binding;				IPR013210; IPR032675;	Leucine-rich repeat-containing N-terminal, plant-type; Leucine-rich repeat domain, L domain-like;
Unigene0027197	"O-methyltransferase, putative OS=Ricinus communis GN=RCOM_1048190 PE=4 SV=1"	26.87	76.528	27.5	6	11	6	3.845	1.44e-06	cytosol			transferase activity, transferring one-carbon groups; O-methyltransferase activity; methyltransferase activity; catalytic activity; transferase activity;	K00588	E2.1.1.104; caffeoyl-CoA O-methyltransferase [EC:2.1.1.104]	ko00945 Stilbenoid, diarylheptanoid and gingerol biosynthesis; ko00941 Flavonoid biosynthesis; ko01110 Biosynthesis of secondary metabolites; ko01100 Metabolic pathways; ko00940 Phenylpropanoid biosynthesis; ko00360 Phenylalanine metabolism;	IPR029063;	S-adenosyl-L-methionine-dependent methyltransferase;
Unigene0001130	"Hedgehog receptor, putative isoform 1 OS=Theobroma cacao GN=TCM_034394 PE=4 SV=1"	142.61	49.364	7.2	9	11	7	3.844	0.000457	plasma membrane		intrinsic component of membrane; membrane; integral component of membrane; membrane part;	lipid transporter activity; substrate-specific transporter activity; transporter activity;	K12385	NPC1; Niemann-Pick C1 protein	ko04142 Lysosome;	IPR032190; IPR000731;	Niemann-Pick C1, N-terminal; Sterol-sensing domain;
Unigene0039422	"3-ketoacyl-acyl carrier protein synthase III, III isoform 2 OS=Theobroma cacao GN=TCM_016019 PE=4 SV=1"	15.933	20.578	18.2	3	4	3	3.839	0.000718	chloroplast	metabolic process;		catalytic activity;	K00648	fabH; 3-oxoacyl-[acyl-carrier-protein] synthase III [EC:2.3.1.180]	ko00061 Fatty acid biosynthesis; ko01212 Fatty acid metabolism; ko01100 Metabolic pathways;	IPR016039; IPR013747;	Thiolase-like; 3-Oxoacyl-[acyl-carrier-protein (ACP)] synthase III, C-terminal;
Unigene0012162	Acyl activating enzyme 5 OS=Theobroma cacao GN=TCM_020359 PE=4 SV=1	60.853	78.325	14.1	6	7	6	3.803	4.06e-05	cytosol	metabolic process;		catalytic activity;				IPR025110; IPR000873;	AMP-binding enzyme C-terminal domain; AMP-dependent synthetase/ligase;
Unigene0020615	"Cytochrome P450, family 72, subfamily A, polypeptide 15 isoform 2 OS=Theobroma cacao GN=TCM_032242 PE=3 SV=1"	57.831	144.13	23.7	11	29	11	3.710	1.39e-06	vacuolar membrane	single-organism process; metabolic process; oxidation-reduction process; single-organism metabolic process;		organic cyclic compound binding; heterocyclic compound binding; heme binding; iron ion binding; transition metal ion binding; catalytic activity; binding; ion binding; cation binding; metal ion binding; oxidoreductase activity, acting on paired donors, with incorporation or reduction of molecular oxygen; tetrapyrrole binding; oxidoreductase activity;
Unigene0036201	ATP-dependent Clp protease proteolytic subunit OS=Ricinus communis GN=RCOM_0326970 PE=3 SV=1	36.812	5.9782	2.1	1	1	1	3.674	4.77e-07	chloroplast	proteolysis; metabolic process; macromolecule metabolic process; protein metabolic process; primary metabolic process; organic substance metabolic process;		serine-type endopeptidase activity; endopeptidase activity; peptidase activity; catalytic activity; serine hydrolase activity; serine-type peptidase activity; peptidase activity, acting on L-amino acid peptides; hydrolase activity;	K01358	clpP; ATP-dependent Clp protease, protease subunit [EC:3.4.21.92]	ko04212 Longevity regulating pathway - worm; ko04112 Cell cycle - Caulobacter;	IPR029045;	ClpP/crotonase-like domain;
Unigene0002814	Homer OS=Gossypium arboreum GN=F383_08597 PE=4 SV=1	35.683	16.928	7.1	3	3	3	3.647	0.000312	mitochondria		membrane;
Unigene0033644	Raffinose synthase family protein isoform 1 OS=Theobroma cacao GN=TCM_038146 PE=4 SV=1	95.032	143.08	16.3	11	18	11	3.622	4.92e-06	cytosol			catalytic activity;	K06617	E2.4.1.82; raffinose synthase [EC:2.4.1.82]	ko00052 Galactose metabolism;	IPR013785; IPR017853;	Aldolase-type TIM barrel; Glycoside hydrolase superfamily;
Unigene0025353	Alpha-amylase OS=Theobroma cacao GN=TCM_033839 PE=3 SV=1	38.661	130.48	41.7	13	32	13	3.605	0.000125	chloroplast	metabolic process; carbohydrate metabolic process; primary metabolic process; organic substance metabolic process;		cation binding; catalytic activity; binding; ion binding;	K01176	AMY; alpha-amylase [EC:3.2.1.1]	ko00500 Starch and sucrose metabolism; ko04973 Carbohydrate digestion and absorption; ko01100 Metabolic pathways;	IPR017853; IPR006047; IPR013781;	Glycoside hydrolase superfamily; Glycosyl hydrolase, family 13, catalytic domain; Glycoside hydrolase, catalytic domain;
Unigene0053671	Acyl-coenzyme A oxidase OS=Jatropha curcas GN=JCGZ_24073 PE=3 SV=1	77.824	30.397	7.6	4	4	4	3.589	0.00051	cytosol	lipid oxidation; single-organism process; cellular lipid metabolic process; cellular metabolic process; organic substance metabolic process; metabolic process; lipid modification; cellular catabolic process; monocarboxylic acid metabolic process; cellular process; lipid metabolic process; lipid catabolic process; fatty acid oxidation; oxidation-reduction process; single-organism catabolic process…	organelle; intracellular membrane-bounded organelle; intracellular organelle; cell part; intracellular; peroxisome; microbody; cytoplasm; intracellular part; cell; membrane-bounded organelle; cytoplasmic part;	oxidoreductase activity, acting on the CH-CH group of donors, oxygen as acceptor; nucleoside phosphate binding; flavin adenine dinucleotide binding; ion binding; acyl-CoA oxidase activity; nucleotide binding; cofactor binding; oxidoreductase activity; oxidoreductase activity, acting on the CH-CH group of donors; heterocyclic compound binding; organic cyclic compound binding; catalytic activity; b…	K00232	E1.3.3.6; acyl-CoA oxidase [EC:1.3.3.6]	ko04146 Peroxisome; ko00071 Fatty acid degradation; ko00592 alpha-Linolenic acid metabolism; ko01110 Biosynthesis of secondary metabolites; ko01212 Fatty acid metabolism; ko01100 Metabolic pathways; ko03320 PPAR signaling pathway; ko04024 cAMP signaling pathway; ko01040 Biosynthesis of unsaturated fatty acids;	IPR009100; IPR013786; IPR006091; IPR002655; IPR009075;	Acyl-CoA dehydrogenase/oxidase, N-terminal and middle domain; Acyl-CoA dehydrogenase/oxidase, N-terminal; Acyl-CoA oxidase/dehydrogenase, central domain; Acyl-CoA oxidase, C-terminal; Acyl-CoA dehydrogenase/oxidase C-terminal;
Unigene0033371	"Lyase, putative OS=Ricinus communis GN=RCOM_0482630 PE=4 SV=1"	54.374	6.371	1.7	1	1	1	3.580	0.00379	cytosol	metabolic process; carbohydrate metabolic process; primary metabolic process; organic substance metabolic process;		carbohydrate binding; catalytic activity; binding;	K18195			IPR011013; IPR013784; IPR014766; IPR029411; IPR029413; IPR008979;	Galactose mutarotase-like domain; Carbohydrate-binding-like fold; Carboxypeptidase, regulatory domain; Rhamnogalacturonan lyase, domain III; Rhamnogalacturonan lyase, domain II; Galactose-binding domain-like;
Unigene0038304	"Homogentisate 1,2-dioxygenase OS=Morus notabilis GN=L484_012138 PE=4 SV=1"	31.44	100.3	31.3	8	27	8	3.574	1.05e-05	cytosol	erythrose 4-phosphate/phosphoenolpyruvate family amino acid catabolic process; alpha-amino acid catabolic process; cellular aromatic compound metabolic process; single-organism process; cellular metabolic process; L-phenylalanine catabolic process; organic substance metabolic process; metabolic process; cellular amino acid metabolic process; cellular catabolic process; organic cyclic compound cat…		oxidoreductase activity, acting on single donors with incorporation of molecular oxygen, incorporation of two atoms of oxygen; oxidoreductase activity, acting on single donors with incorporation of molecular oxygen; homogentisate 1,2-dioxygenase activity; catalytic activity; dioxygenase activity; oxidoreductase activity;	K00451	HGD; homogentisate 1,2-dioxygenase [EC:1.13.11.5]	ko00643 Styrene degradation; ko01120 Microbial metabolism in diverse environments; ko01100 Metabolic pathways; ko00350 Tyrosine metabolism;	IPR011051; IPR014710;	RmlC-like cupin domain; RmlC-like jelly roll fold;
Unigene0011041		24.753	-2	3.1	1	1	1	3.564	0.000291	chloroplast	peptidoglycan catabolic process; peptidoglycan metabolic process; aminoglycan catabolic process; carbohydrate derivative catabolic process; nitrogen compound metabolic process; glycosaminoglycan catabolic process; organic substance metabolic process; glycosaminoglycan metabolic process; organic substance catabolic process; metabolic process; organonitrogen compound catabolic process; macromolecul…		hydrolase activity; N-acetylmuramoyl-L-alanine amidase activity; hydrolase activity, acting on carbon-nitrogen (but not peptide) bonds, in linear amides; catalytic activity; hydrolase activity, acting on carbon-nitrogen (but not peptide) bonds;				IPR021731; IPR002508;	AMIN domain; N-acetylmuramoyl-L-alanine amidase, catalytic domain;
Unigene0033279	Cell wall invertase OS=Carica papaya PE=2 SV=1	58.465	323.31	42.6	23	291	23	3.561	4.6e-05	cytosol	metabolic process; carbohydrate metabolic process; primary metabolic process; organic substance metabolic process;		hydrolase activity, hydrolyzing O-glycosyl compounds; hydrolase activity; catalytic activity; hydrolase activity, acting on glycosyl bonds;	K01193	INV; beta-fructofuranosidase [EC:3.2.1.26]	ko00500 Starch and sucrose metabolism; ko00052 Galactose metabolism; ko01100 Metabolic pathways;	IPR013148; IPR023296; IPR013189; IPR013320;	Glycosyl hydrolase family 32, N-terminal; Glycosyl hydrolase, five-bladed beta-propellor domain; Glycosyl hydrolase family 32, C-terminal; Concanavalin A-like lectin/glucanase domain;
Unigene0020076	Pyruvate kinase OS=Theobroma cacao GN=TCM_015300 PE=3 SV=1	63.003	81.406	19.8	10	15	7	3.536	1.36e-06	chloroplast	single-organism carbohydrate catabolic process; glycolytic process; single-organism catabolic process; small molecule metabolic process; single-organism cellular process; single-organism process; carbohydrate metabolic process; primary metabolic process; cellular metabolic process; organic substance metabolic process; carbohydrate catabolic process; single-organism carbohydrate metabolic process;…		magnesium ion binding; pyruvate kinase activity; kinase activity; phosphotransferase activity, alcohol group as acceptor; catalytic activity; binding; ion binding; potassium ion binding; metal ion binding; cation binding; alkali metal ion binding; transferase activity; transferase activity, transferring phosphorus-containing groups;	K00873	PK; pyruvate kinase [EC:2.7.1.40]	ko00230 Purine metabolism; ko01130 Biosynthesis of antibiotics; ko01110 Biosynthesis of secondary metabolites; ko01230 Biosynthesis of amino acids; ko01100 Metabolic pathways; ko05203 Viral carcinogenesis; ko04930 Type II diabetes mellitus; ko01120 Microbial metabolism in diverse environments; ko01200 Carbon metabolism; ko00010 Glycolysis / Gluconeogenesis; ko05230 Central carbon metabolism in ca…	IPR011037; IPR015813; IPR015794; IPR015806; IPR015795; IPR015793;	Pyruvate kinase-like, insert domain; Pyruvate/Phosphoenolpyruvate kinase-like domain; Pyruvate kinase, alpha/beta; Pyruvate kinase, beta-barrel insert domain; Pyruvate kinase, C-terminal; Pyruvate kinase, barrel;
Unigene0025618	Ascorbate peroxidase OS=Carica papaya PE=2 SV=1	32.033	35.232	20.8	6	11	5	3.525	3.36e-05	cytosol	metabolic process; response to stress; oxidation-reduction process; single-organism metabolic process; response to oxidative stress; single-organism process; response to stimulus;		organic cyclic compound binding; heterocyclic compound binding; heme binding; catalytic activity; binding; antioxidant activity; peroxidase activity; tetrapyrrole binding; oxidoreductase activity; oxidoreductase activity, acting on peroxide as acceptor;	K00434	E1.11.1.11; L-ascorbate peroxidase [EC:1.11.1.11]	ko00480 Glutathione metabolism; ko00053 Ascorbate and aldarate metabolism;	IPR002016;	Haem peroxidase, plant/fungal/bacterial;
Unigene0035229	L-allo-threonine aldolase OS=Carica papaya PE=2 SV=1	35.748	82.827	23.7	6	15	6	3.520	2.29e-05	cytosol	small molecule metabolic process; single-organism cellular process; nitrogen compound metabolic process; single-organism process; primary metabolic process; cellular metabolic process; organic substance metabolic process; metabolic process; cellular amino acid metabolic process; single-organism metabolic process; carboxylic acid metabolic process; organic acid metabolic process; cellular process;…		lyase activity; catalytic activity;	K01620	ltaE; threonine aldolase [EC:4.1.2.48]	ko01120 Microbial metabolism in diverse environments; ko01130 Biosynthesis of antibiotics; ko01110 Biosynthesis of secondary metabolites; ko00260 Glycine, serine and threonine metabolism; ko01230 Biosynthesis of amino acids; ko01100 Metabolic pathways;	IPR015424; IPR001597; IPR015422; IPR015421;	Pyridoxal phosphate-dependent transferase; Aromatic amino acid beta-eliminating lyase/threonine aldolase; Pyridoxal phosphate-dependent transferase, major region, subdomain 2; Pyridoxal phosphate-dependent transferase, major region, subdomain 1;
Unigene0019093	D-3-phosphoglycerate dehydrogenase OS=Ricinus communis GN=RCOM_0811570 PE=3 SV=1	62.738	208.56	29.9	17	49	15	3.502	7.15e-05	chloroplast	cellular amino acid biosynthetic process; organic acid biosynthetic process; single-organism biosynthetic process; oxidation-reduction process; small molecule metabolic process; single-organism cellular process; single-organism process; nitrogen compound metabolic process; biosynthetic process; alpha-amino acid metabolic process; primary metabolic process; organonitrogen compound biosynthetic pro…		amino acid binding; nucleoside phosphate binding; ion binding; organic acid binding; nucleotide binding; cofactor binding; oxidoreductase activity; oxidoreductase activity, acting on CH-OH group of donors; heterocyclic compound binding; organic cyclic compound binding; oxidoreductase activity, acting on the CH-OH group of donors, NAD or NADP as acceptor; carboxylic acid binding; catalytic activit…	K00058	serA; D-3-phosphoglycerate dehydrogenase [EC:1.1.1.95]	ko01120 Microbial metabolism in diverse environments; ko01130 Biosynthesis of antibiotics; ko01200 Carbon metabolism; ko00260 Glycine, serine and threonine metabolism; ko01230 Biosynthesis of amino acids; ko01100 Metabolic pathways; ko00680 Methane metabolism;	IPR006139; IPR006140; IPR029009; IPR002912; IPR016040; IPR015878;	D-isomer specific 2-hydroxyacid dehydrogenase, catalytic domain; D-isomer specific 2-hydroxyacid dehydrogenase, NAD-binding domain; Allosteric substrate binding domain; ACT domain; NAD(P)-binding domain; S-adenosyl-L-homocysteine hydrolase, NAD binding domain;
Unigene0035033	TLC ATP/ADP transporter isoform 1 OS=Theobroma cacao GN=TCM_028434 PE=4 SV=1	43.352	22.12	8.3	3	4	3	3.502	1.91e-05	plasma membrane	transport; localization; establishment of localization;	intrinsic component of membrane; membrane; integral component of membrane; membrane part;	purine nucleotide transmembrane transporter activity; nucleoside phosphate binding; adenine nucleotide transmembrane transporter activity; substrate-specific transporter activity; ATP:ADP antiporter activity; antiporter activity; substrate-specific transmembrane transporter activity; organic cyclic compound binding; heterocyclic compound binding; ADP transmembrane transporter activity; ribonucleo…	K03301			IPR020846;	Major facilitator superfamily domain;
Unigene0040102	Osmotin 34 OS=Theobroma cacao GN=TCM_016208 PE=4 SV=1	24.588	323.31	55.8	10	57	10	3.474	9.41e-05	chloroplast
Unigene0021773	Acyl-[acyl-carrier-protein] desaturase OS=Ricinus communis GN=RCOM_1238330 PE=3 SV=1	48.538	191.34	29.5	12	35	12	3.456	0.000228	cytosol	single-organism biosynthetic process; organic acid biosynthetic process; oxidation-reduction process; small molecule metabolic process; single-organism cellular process; single-organism process; biosynthetic process; cellular lipid metabolic process; fatty acid metabolic process; primary metabolic process; fatty acid biosynthetic process; organic substance biosynthetic process; cellular metabolic…		oxidoreductase activity, acting on paired donors, with incorporation or reduction of molecular oxygen; acyl-[acyl-carrier-protein] desaturase activity; catalytic activity; oxidoreductase activity; oxidoreductase activity, acting on paired donors, with oxidation of a pair of donors resulting in the reduction of molecular oxygen to two molecules of water;	K03921	FAB2; acyl-[acyl-carrier-protein] desaturase [EC:1.14.19.2 1.14.19.11 1.14.19.26]	ko00061 Fatty acid biosynthesis; ko01212 Fatty acid metabolism; ko01040 Biosynthesis of unsaturated fatty acids;	IPR012348; IPR009078;	Ribonucleotide reductase-related; Ferritin-like superfamily;
Unigene0004467	Alpha-expansin 2 OS=Gossypium hirsutum PE=2 SV=1	22.147	6.1901	4.4	1	1	1	3.453	0.000288	chloroplast	cell wall organization or biogenesis; plant-type cell wall organization; cellular component organization; cell wall organization; external encapsulating structure organization; cellular process; plant-type cell wall organization or biogenesis; cellular component organization or biogenesis;	extracellular region;					IPR009009; IPR007112; IPR007117;	RlpA-like protein, double-psi beta-barrel domain; Expansin/pollen allergen, DPBB domain; Expansin, cellulose-binding-like domain;
Unigene0034416	Methionine synthase OS=Carica papaya PE=2 SV=1	33.565	153.97	37.3	11	76	8	3.437	1.52e-05	cytosol	sulfur amino acid biosynthetic process; organic acid biosynthetic process; aspartate family amino acid metabolic process; single-organism process; biosynthetic process; organonitrogen compound biosynthetic process; cellular metabolic process; sulfur amino acid metabolic process; sulfur compound biosynthetic process; methionine biosynthetic process; organic substance metabolic process; metabolic p…		5-methyltetrahydropteroyltri-L-glutamate-dependent methyltransferase activity; methyltransferase activity; transition metal ion binding; catalytic activity; binding; S-methyltransferase activity; ion binding; transferase activity, transferring one-carbon groups; metal ion binding; cation binding; zinc ion binding; transferase activity; 5-methyltetrahydropteroyltriglutamate-homocysteine S-methyltr…				IPR013215; IPR002629;	Cobalamin-independent methionine synthase MetE, N-terminal; Cobalamin-independent methionine synthase MetE, C-terminal/archaeal;
Unigene0031603	Calcium-transporting ATPase OS=Populus trichocarpa GN=POPTR_0001s05790g PE=3 SV=1	116.77	13.335	3.6	4	6	2	3.331	2.49e-05	plasma membrane	calcium ion transmembrane transport; divalent inorganic cation transport; ion transmembrane transport; cation transmembrane transport; inorganic ion transmembrane transport; metal ion transport; single-organism cellular process; single-organism process; establishment of localization; transport; transmembrane transport; single-organism localization; cation transport; calcium ion transport; ion tra…	intrinsic component of membrane; membrane; integral component of membrane; membrane part;	ATPase activity, coupled to transmembrane movement of ions; nucleoside phosphate binding; primary active transmembrane transporter activity; substrate-specific transporter activity; hydrolase activity, acting on acid anhydrides; protein binding; hydrolase activity; substrate-specific transmembrane transporter activity; ATPase activity; organic cyclic compound binding; heterocyclic compound bindin…	K01537			IPR023298; IPR004014; IPR024750; IPR023299; IPR008250; IPR023214; IPR006068;	P-type ATPase, transmembrane domain; Cation-transporting P-type ATPase, N-terminal; Calcium-transporting P-type ATPase, N-terminal autoinhibitory domain; P-type ATPase, cytoplasmic domain N; P-type ATPase, A domain; HAD-like domain; Cation-transporting P-type ATPase, C-terminal;
Unigene0003547	Glycosyltransferase OS=Theobroma cacao GN=TCM_016421 PE=3 SV=1	52.845	24.789	8.4	4	4	4	3.324	0.00355	chloroplast	metabolic process;		transferase activity, transferring glycosyl groups; transferase activity, transferring hexosyl groups; catalytic activity; transferase activity;	K08237
Unigene0052190	4-hydroxyphenylpyruvate dioxygenase OS=Ricinus communis GN=RCOM_1192240 PE=3 SV=1	48.446	323.31	56.8	22	98	22	3.314	1.57e-05	chloroplast	aromatic amino acid family metabolic process; cellular aromatic compound metabolic process; oxidation-reduction process; small molecule metabolic process; single-organism cellular process; organic cyclic compound metabolic process; nitrogen compound metabolic process; single-organism process; primary metabolic process; cellular metabolic process; organic substance metabolic process; metabolic pro…		oxidoreductase activity, acting on single donors with incorporation of molecular oxygen, incorporation of two atoms of oxygen; 4-hydroxyphenylpyruvate dioxygenase activity; oxidoreductase activity, acting on single donors with incorporation of molecular oxygen; catalytic activity; dioxygenase activity; oxidoreductase activity;	K00457	HPD; 4-hydroxyphenylpyruvate dioxygenase [EC:1.13.11.27]	ko00130 Ubiquinone and other terpenoid-quinone biosynthesis; ko01100 Metabolic pathways; ko00350 Tyrosine metabolism; ko00360 Phenylalanine metabolism;	IPR029068; IPR004360;	Glyoxalase/Bleomycin resistance protein/Dihydroxybiphenyl dioxygenase; Glyoxalase/fosfomycin resistance/dioxygenase domain;
Unigene0036633	"Cationic amino acid transporter, putative OS=Ricinus communis GN=RCOM_1608660 PE=4 SV=1"	59.157	13.819	3.4	2	2	2	3.306	0.000465	plasma membrane	ion transmembrane transport; single-organism cellular process; single-organism process; organic substance transport; carboxylic acid transport; amino acid transmembrane transport; organic acid transport; anion transmembrane transport; establishment of localization; transport; anion transport; transmembrane transport; organic anion transport; single-organism localization; organic acid transmembran…	membrane;	organic acid transmembrane transporter activity; ion transmembrane transporter activity; substrate-specific transporter activity; organic anion transmembrane transporter activity; anion transmembrane transporter activity; carboxylic acid transmembrane transporter activity; substrate-specific transmembrane transporter activity; amino acid transmembrane transporter activity; transporter activity; t…	K03294			IPR029485;	Cationic amino acid transporter, C-terminal;
Unigene0038382	Xylose isomerase OS=Vitis vinifera GN=VIT_11s0052g01710 PE=3 SV=1	47.728	301.23	46.6	22	74	22	3.285	1.18e-08	cytosol	metabolic process; carbohydrate metabolic process; primary metabolic process; organic substance metabolic process;		isomerase activity; intramolecular oxidoreductase activity; catalytic activity; intramolecular oxidoreductase activity, interconverting aldoses and ketoses; xylose isomerase activity;	K01805	xylA; xylose isomerase [EC:5.3.1.5]	ko00051 Fructose and mannose metabolism; ko01100 Metabolic pathways; ko00040 Pentose and glucuronate interconversions;	IPR013022;	Xylose isomerase-like, TIM barrel domain;
Unigene0006276	Cinnamate-4-hydroxylase OS=Canarium album GN=C4H PE=2 SV=1	58.224	74.404	22.8	11	16	11	3.282	1.56e-05	cytosol	single-organism process; metabolic process; oxidation-reduction process; single-organism metabolic process;		organic cyclic compound binding; heterocyclic compound binding; heme binding; iron ion binding; transition metal ion binding; catalytic activity; binding; ion binding; cation binding; metal ion binding; oxidoreductase activity, acting on paired donors, with incorporation or reduction of molecular oxygen; tetrapyrrole binding; oxidoreductase activity;	K00487	CYP73A; trans-cinnamate 4-monooxygenase [EC:1.14.13.11]	ko00945 Stilbenoid, diarylheptanoid and gingerol biosynthesis; ko00130 Ubiquinone and other terpenoid-quinone biosynthesis; ko00941 Flavonoid biosynthesis; ko01110 Biosynthesis of secondary metabolites; ko01100 Metabolic pathways; ko00940 Phenylpropanoid biosynthesis; ko01220 Degradation of aromatic compounds; ko00360 Phenylalanine metabolism;
Unigene0014688	Methionine gamma-lyase OS=Theobroma cacao GN=TCM_015649 PE=3 SV=1	48.392	121.67	24.6	9	13	9	3.280	3.13e-05	nuclear			organic cyclic compound binding; heterocyclic compound binding; catalytic activity; binding; ion binding; anion binding; cofactor binding; pyridoxal phosphate binding;	K01761	E4.4.1.11; methionine-gamma-lyase [EC:4.4.1.11]	ko00270 Cysteine and methionine metabolism; ko00450 Selenocompound metabolism;	IPR015424; IPR015421; IPR015422;	Pyridoxal phosphate-dependent transferase; Pyridoxal phosphate-dependent transferase, major region, subdomain 1; Pyridoxal phosphate-dependent transferase, major region, subdomain 2;
Unigene0031849	Malic enzyme OS=Ricinus communis PE=2 SV=1	67.303	240.63	27.3	18	67	12	3.265	0.000501	chloroplast	dicarboxylic acid metabolic process; metabolic process; oxidation-reduction process; single-organism metabolic process; malate metabolic process; small molecule metabolic process; carboxylic acid metabolic process; single-organism cellular process; single-organism process; organic acid metabolic process; cellular process; cellular metabolic process; oxoacid metabolic process; organic substance me…		malate dehydrogenase (decarboxylating) (NAD+) activity; nucleoside phosphate binding; nucleotide binding; cofactor binding; oxidoreductase activity; oxidoreductase activity, acting on CH-OH group of donors; heterocyclic compound binding; organic cyclic compound binding; oxidoreductase activity, acting on the CH-OH group of donors, NAD or NADP as acceptor; catalytic activity; NAD binding; binding;…	K00029	E1.1.1.40; malate dehydrogenase (oxaloacetate-decarboxylating)(NADP+) [EC:1.1.1.40]	ko01120 Microbial metabolism in diverse environments; ko01200 Carbon metabolism; ko00710 Carbon fixation in photosynthetic organisms; ko01100 Metabolic pathways; ko00620 Pyruvate metabolism;	IPR012302; IPR012301; IPR016040;	Malic enzyme, NAD-binding; Malic enzyme, N-terminal domain; NAD(P)-binding domain;
Unigene0025317	Ribonuclease 3 OS=Theobroma cacao GN=TCM_011699 PE=3 SV=1	26.006	12.285	7	2	2	2	3.257	2.09e-05	extracellular			RNA binding; endoribonuclease activity; hydrolase activity; endonuclease activity, active with either ribo- or deoxyribonucleic acids and producing 3'-phosphomonoesters; heterocyclic compound binding; organic cyclic compound binding; catalytic activity; ribonuclease T2 activity; binding; endoribonuclease activity, producing 3'-phosphomonoesters; nucleic acid binding; nuclease activity; hydrolase …	K01166
Unigene0029657	DUF3411 domain protein OS=Medicago truncatula GN=MTR_0013s0150 PE=4 SV=1	30.654	6.8688	3.7	1	2	1	3.233	9.18e-05	cytosol
Unigene0030710	FAD-binding domain-containing family protein OS=Populus trichocarpa GN=POPTR_0011s15940g PE=4 SV=2	58.29	84.048	19.2	9	22	8	3.221	0.000251	chloroplast	single-organism process; metabolic process; oxidation-reduction process; single-organism metabolic process;		organic cyclic compound binding; heterocyclic compound binding; oxidoreductase activity, acting on CH-OH group of donors; nucleoside phosphate binding; flavin adenine dinucleotide binding; catalytic activity; binding; ion binding; anion binding; nucleotide binding; cofactor binding; small molecule binding; coenzyme binding; oxidoreductase activity;				IPR016166; IPR016169; IPR012951; IPR016167; IPR006094;	FAD-binding, type 2; CO dehydrogenase flavoprotein-like, FAD-binding, subdomain 2; Berberine/berberine-like; FAD-binding, type 2, subdomain 1; FAD linked oxidase, N-terminal;
Unigene0025601	"Vacuolar import/degradation, Vid27-related protein OS=Theobroma cacao GN=TCM_007060 PE=4 SV=1"	71.673	25.102	3	2	3	2	3.173	8.18e-05	nuclear			protein binding; binding;				IPR015943;	WD40/YVTN repeat-like-containing domain;
Unigene0023861	Exo-beta-glucanase OS=Lilium longiflorum GN=ExoI PE=2 SV=1	5.0337	16.472	27.3	1	6	1	3.166	7.29e-05	cytosol	metabolic process; carbohydrate metabolic process; primary metabolic process; organic substance metabolic process;		hydrolase activity, hydrolyzing O-glycosyl compounds; hydrolase activity; catalytic activity; hydrolase activity, acting on glycosyl bonds;				IPR002772;	Glycoside hydrolase family 3 C-terminal domain;
Unigene0003454	4-hydroxy-3-methylbut-2-enyl diphosphate reductase OS=Bixa orellana GN=HDR PE=2 SV=1	40.057	110.1	28	9	23	9	3.136	4.35e-06	cytoskeleton	phospholipid biosynthetic process; single-organism process; biosynthetic process; cellular lipid metabolic process; cellular metabolic process; dimethylallyl diphosphate metabolic process; phosphate-containing compound metabolic process; lipid biosynthetic process; organic substance metabolic process; isoprenoid biosynthetic process; metabolic process; pyruvate metabolic process; glyceraldehyde-3…		oxidoreductase activity, acting on CH or CH2 groups; oxidoreductase activity, acting on CH or CH2 groups, NAD or NADP as acceptor; catalytic activity; binding; ion binding; cation binding; metal ion binding; 4-hydroxy-3-methylbut-2-en-1-yl diphosphate reductase activity; oxidoreductase activity;	K03527	ispH; 4-hydroxy-3-methylbut-2-en-1-yl diphosphate reductase [EC:1.17.7.4]	ko01130 Biosynthesis of antibiotics; ko01110 Biosynthesis of secondary metabolites; ko01100 Metabolic pathways; ko00900 Terpenoid backbone biosynthesis;
Unigene0027703	T-complex protein 1 subunit zeta OS=Glycine soja GN=glysoja_027059 PE=3 SV=1	4.9288	7.9309	23.9	1	1	1	3.135	5.2e-05	cytosol	protein folding; metabolic process; cellular protein metabolic process; cellular macromolecule metabolic process; macromolecule metabolic process; protein metabolic process; primary metabolic process; cellular process; cellular metabolic process; organic substance metabolic process;		ATP binding; nucleoside phosphate binding; nucleoside binding; ion binding; protein binding; nucleotide binding; organic cyclic compound binding; heterocyclic compound binding; ribonucleoside binding; carbohydrate derivative binding; ribonucleotide binding; binding; purine ribonucleoside binding; anion binding; purine ribonucleotide binding; unfolded protein binding; adenyl ribonucleotide binding…	K09498			IPR027413;	GroEL-like equatorial domain;
Unigene0030906	NAD-dependent dihydropyrimidine dehydrogenase subunit PreA OS=Morus notabilis GN=L484_019329 PE=4 SV=1	20.456	76.55	34	6	25	6	3.111	0.000383	chloroplast	single-organism process; metabolic process; oxidation-reduction process; single-organism metabolic process;	intracellular part; cell; cell part; intracellular; cytoplasm;	oxidoreductase activity, acting on the CH-CH group of donors; catalytic activity; oxidoreductase activity;	K00207	DPYD; dihydropyrimidine dehydrogenase (NADP+) [EC:1.3.1.2]	ko00983 Drug metabolism - other enzymes; ko00770 Pantothenate and CoA biosynthesis; ko01100 Metabolic pathways; ko00410 beta-Alanine metabolism; ko00240 Pyrimidine metabolism;	IPR013785; IPR005720;	Aldolase-type TIM barrel; Dihydroorotate dehydrogenase domain;
Unigene0041345	Eukaryotic translation initiation factor 1A OS=Ananas comosus GN=ACMD2_05461 PE=4 SV=1	12.326	22.198	23.9	2	2	2	3.101	0.000532	mitochondria	cellular protein metabolic process; biosynthetic process; primary metabolic process; organic substance biosynthetic process; cellular metabolic process; cellular biosynthetic process; organic substance metabolic process; metabolic process; cellular macromolecule biosynthetic process; translational initiation; cellular macromolecule metabolic process; gene expression; macromolecule metabolic proce…		organic cyclic compound binding; heterocyclic compound binding; translation factor activity, nucleic acid binding; RNA binding; binding; nucleic acid binding; translation initiation factor activity;	K03236	EIF1A; translation initiation factor 1A	ko03013 RNA transport;	IPR012340; IPR006196;	Nucleic acid-binding, OB-fold; RNA-binding domain, S1, IF1 type;
Unigene0038339	GH3 family protein OS=Theobroma cacao GN=TCM_004483 PE=4 SV=1	64.05	29.176	5.1	2	3	2	3.069	9.79e-05	nuclear				K14487	GH3; auxin responsive GH3 gene family	ko04075 Plant hormone signal transduction;
Unigene0027707	Ribosomal protein L19 OS=Phaseolus vulgaris GN=PHAVU_001G204100g PE=3 SV=1	21.837	27.311	18.6	3	5	1	3.058	0.000447	nuclear	cellular protein metabolic process; biosynthetic process; primary metabolic process; cellular metabolic process; organic substance biosynthetic process; cellular biosynthetic process; organic substance metabolic process; metabolic process; cellular macromolecule biosynthetic process; cellular macromolecule metabolic process; gene expression; macromolecule metabolic process; protein metabolic proc…	ribosome; organelle; intracellular organelle; intracellular non-membrane-bounded organelle; cell part; intracellular; cytoplasm; macromolecular complex; intracellular part; cell; ribonucleoprotein complex; cytoplasmic part; non-membrane-bounded organelle;	structural constituent of ribosome; structural molecule activity;	K02885	RP-L19e; large subunit ribosomal protein L19e	ko03010 Ribosome;	IPR000196; IPR015974; IPR015972;	Ribosomal protein L19/L19e domain; Ribosomal protein L19/L19e, domain 3; Ribosomal protein L19/L19e, domain 1;
Unigene0005914	Lipoxygenase OS=Carica papaya PE=2 SV=1	99.783	14.915	2.4	2	2	2	3.047	1.76e-07	cytosol	single-organism process; metabolic process; oxidation-reduction process; single-organism metabolic process;		oxidoreductase activity, acting on single donors with incorporation of molecular oxygen, incorporation of two atoms of oxygen; oxidoreductase activity, acting on single donors with incorporation of molecular oxygen; catalytic activity; binding; dioxygenase activity; ion binding; cation binding; metal ion binding; protein binding; oxidoreductase activity;	K00454	LOX2S; lipoxygenase [EC:1.13.11.12]	ko00592 alpha-Linolenic acid metabolism; ko01110 Biosynthesis of secondary metabolites; ko01100 Metabolic pathways; ko00591 Linoleic acid metabolism;	IPR027433; IPR001024; IPR013819;	Lipoxygenase, domain 3; PLAT/LH2 domain; Lipoxygenase, C-terminal;
Unigene0036940	"Major facilitator superfamily protein, putative OS=Theobroma cacao GN=TCM_046814 PE=3 SV=1"	49.397	15.67	4.2	2	2	2	3.033	3.46e-06	plasma membrane	transport; transmembrane transport; single-organism localization; single-organism cellular process; single-organism process; localization; cellular process; single-organism transport; establishment of localization;	intrinsic component of membrane; membrane; integral component of membrane; membrane part;	substrate-specific transporter activity; substrate-specific transmembrane transporter activity; transmembrane transporter activity; transporter activity;	K08145			IPR020846;	Major facilitator superfamily domain;
Unigene0039537	BnaA09g42420D protein OS=Brassica napus GN=BnaA09g42420D PE=4 SV=1	13.88	7.8623	11	1	1	1	3.032	0.000214	extracellular
Unigene0018448	Alpha-amylase/subtilisin inhibitor OS=Glycine soja GN=glysoja_026088 PE=4 SV=1	20.804	80.506	33.7	5	13	5	3.016	9.96e-06	extracellular			enzyme regulator activity; peptidase inhibitor activity; peptidase regulator activity; endopeptidase regulator activity; molecular function regulator; enzyme inhibitor activity; endopeptidase inhibitor activity;				IPR011065;	Kunitz inhibitor ST1-like;
Unigene0040278	Ent-kaurenoic acid oxidase OS=Malus domestica GN=KAO PE=2 SV=1	17.129	36.145	14.6	2	6	2	25.768	4.32e-07	cytosol	single-organism process; metabolic process; oxidation-reduction process; single-organism metabolic process;		organic cyclic compound binding; heterocyclic compound binding; heme binding; iron ion binding; transition metal ion binding; catalytic activity; binding; ion binding; cation binding; metal ion binding; oxidoreductase activity, acting on paired donors, with incorporation or reduction of molecular oxygen; tetrapyrrole binding; oxidoreductase activity;
Unigene0004362	Zeta-carotene desaturase OS=Carica papaya GN=zds PE=2 SV=1	21.566	81.947	43.1	8	15	6	2.994	6.7e-05	cytosol	single-organism process; metabolic process; oxidation-reduction process; single-organism metabolic process;		catalytic activity; oxidoreductase activity;	K00514	ZDS; zeta-carotene desaturase [EC:1.3.5.6]	ko00906 Carotenoid biosynthesis; ko01110 Biosynthesis of secondary metabolites; ko01100 Metabolic pathways;	IPR002937; IPR023753;	Amine oxidase; FAD/NAD(P)-binding domain;
Unigene0003381	"Xylem serine proteinase 1, putative OS=Theobroma cacao GN=TCM_030557 PE=4 SV=1"	79.93	49.623	8.6	5	8	5	2.986	1.83e-07	cytosol	proteolysis; metabolic process; macromolecule metabolic process; protein metabolic process; primary metabolic process; organic substance metabolic process;		serine-type endopeptidase activity; endopeptidase activity; peptidase activity; catalytic activity; serine hydrolase activity; serine-type peptidase activity; peptidase activity, acting on L-amino acid peptides; hydrolase activity;				IPR003137; IPR000209; IPR010259;	PA domain; Peptidase S8/S53 domain; Peptidase S8 propeptide/proteinase inhibitor I9;
Unigene0044288	Isopropyl malate isomerase large subunit 1 OS=Theobroma cacao GN=TCM_021015 PE=4 SV=1	55.475	188.17	41.4	17	30	17	2.977	0.000144	chloroplast	cellular amino acid biosynthetic process; organic acid biosynthetic process; single-organism biosynthetic process; small molecule metabolic process; single-organism cellular process; nitrogen compound metabolic process; single-organism process; biosynthetic process; primary metabolic process; organonitrogen compound biosynthetic process; cellular metabolic process; organic substance biosynthetic …		catalytic activity; binding; iron-sulfur cluster binding; lyase activity; hydro-lyase activity; 4 iron, 4 sulfur cluster binding; carbon-oxygen lyase activity; metal cluster binding;	K01703	leuC; 3-isopropylmalate/(R)-2-methylmalate dehydratase large subunit [EC:4.2.1.33 4.2.1.35]	ko01110 Biosynthesis of secondary metabolites; ko00660 C5-Branched dibasic acid metabolism; ko01230 Biosynthesis of amino acids; ko01100 Metabolic pathways; ko00290 Valine, leucine and isoleucine biosynthesis; ko01210 2-Oxocarboxylic acid metabolism;	IPR001030; IPR015932; IPR015931;	Aconitase/3-isopropylmalate dehydratase large subunit, alpha/beta/alpha domain; Aconitase/3-isopropylmalate dehydratase large subunit, alpha/beta/alpha, subdomain 2; Aconitase/3-isopropylmalate dehydratase large subunit, alpha/beta/alpha, subdomain 1/3;
Unigene0030139	"Alpha-expansin 4, putative OS=Ricinus communis GN=RCOM_0203470 PE=4 SV=1"	23.012	61.916	23.8	3	5	3	2.927	0.000368	nuclear	cell wall organization or biogenesis; plant-type cell wall organization; cellular component organization; cell wall organization; external encapsulating structure organization; cellular process; plant-type cell wall organization or biogenesis; cellular component organization or biogenesis;	extracellular region;					IPR009009; IPR007112; IPR007117;	RlpA-like protein, double-psi beta-barrel domain; Expansin/pollen allergen, DPBB domain; Expansin, cellulose-binding-like domain;
Unigene0016506	Protein NRT1/ PTR FAMILY 1.2 OS=Arabidopsis thaliana GN=NPF1.2 PE=1 SV=1	33.876	6.0396	3.6	1	1	1	2.901	7.82e-05	chloroplast	transport; localization; establishment of localization;	membrane;	transporter activity;	K14638			IPR020846;	Major facilitator superfamily domain;
Unigene0035954	Pentatricopeptide repeat-containing protein At5g66520 family OS=Cajanus cajan GN=KK1_000932 PE=4 SV=1	33.17	6.5662	3.7	1	2	1	2.898	0.00165	cytoskeleton
Unigene0038522	"Harpin-induced 1, putative OS=Theobroma cacao GN=TCM_019926 PE=4 SV=1"	20.24	18.255	11.3	2	4	2	2.894	0.000441	vacuolar membrane							IPR004864;	Late embryogenesis abundant protein, LEA-14;
Unigene0039110	4-coumarate:CoA ligase 4 OS=Betula pendula PE=2 SV=1	43.946	130.47	30.1	11	23	10	2.893	3.08e-05	cytosol	metabolic process;		catalytic activity;	K01904	4CL; 4-coumarate--CoA ligase [EC:6.2.1.12]	ko00130 Ubiquinone and other terpenoid-quinone biosynthesis; ko01110 Biosynthesis of secondary metabolites; ko01100 Metabolic pathways; ko00940 Phenylpropanoid biosynthesis; ko00360 Phenylalanine metabolism;	IPR000873;	AMP-dependent synthetase/ligase;
Unigene0051690	"Skp1, putative OS=Ricinus communis GN=RCOM_1598810 PE=3 SV=1"	11.858	38.977	35.8	3	6	2	2.868	0.00169	nuclear	modification-dependent macromolecule catabolic process; cellular macromolecule catabolic process; proteolysis involved in cellular protein catabolic process; cellular protein catabolic process; modification-dependent protein catabolic process; cellular protein metabolic process; ubiquitin-dependent protein catabolic process; primary metabolic process; cellular metabolic process; organic substance…			K03094	SKP1; S-phase kinase-associated protein 1	ko04110 Cell cycle; ko04710 Circadian rhythm; ko05168 Herpes simplex infection; ko04341 Hedgehog signaling pathway - fly; ko04141 Protein processing in endoplasmic reticulum; ko04114 Oocyte meiosis; ko04350 TGF-beta signaling pathway; ko04120 Ubiquitin mediated proteolysis; ko04111 Cell cycle - yeast; ko04310 Wnt signaling pathway;	IPR016072; IPR011333; IPR016073;	SKP1 component, dimerisation; SKP1/BTB/POZ domain; SKP1 component, POZ domain;
Unigene0038051	Acetyl Co-enzyme a carboxylase carboxyltransferase alpha subunit isoform 2 OS=Theobroma cacao GN=TCM_005375 PE=3 SV=1	81.886	13.05	2.7	2	4	2	2.794	0.0012	cytosol	single-organism biosynthetic process; organic acid biosynthetic process; small molecule metabolic process; single-organism cellular process; single-organism process; biosynthetic process; cellular lipid metabolic process; fatty acid metabolic process; primary metabolic process; cellular metabolic process; fatty acid biosynthetic process; organic substance biosynthetic process; cellular biosynthet…	catalytic complex; acetyl-CoA carboxylase complex; cell part; intracellular; cytoplasm; macromolecular complex; intracellular part; cell; protein complex; cytoplasmic part;	acetyl-CoA carboxylase activity; CoA carboxylase activity; catalytic activity; ligase activity, forming carbon-carbon bonds; ligase activity;	K01962	accA; acetyl-CoA carboxylase carboxyl transferase subunit alpha [EC:6.4.1.2]	ko00720 Carbon fixation pathways in prokaryotes; ko01130 Biosynthesis of antibiotics; ko01110 Biosynthesis of secondary metabolites; ko01100 Metabolic pathways; ko01120 Microbial metabolism in diverse environments; ko01200 Carbon metabolism; ko01212 Fatty acid metabolism; ko00061 Fatty acid biosynthesis; ko00620 Pyruvate metabolism; ko00253 Tetracycline biosynthesis; ko00640 Propanoate metabolism;	IPR029045; IPR011763;	ClpP/crotonase-like domain; Acetyl-coenzyme A carboxyltransferase, C-terminal;
Unigene0003228	"Reticuline oxidase, putative OS=Ricinus communis GN=RCOM_1335790 PE=4 SV=1"	34.178	11.473	6.4	2	2	2	2.773	0.0014	chloroplast	single-organism process; metabolic process; oxidation-reduction process; single-organism metabolic process;		organic cyclic compound binding; heterocyclic compound binding; nucleoside phosphate binding; flavin adenine dinucleotide binding; catalytic activity; binding; ion binding; anion binding; nucleotide binding; cofactor binding; oxidoreductase activity; small molecule binding; coenzyme binding;				IPR012951;	Berberine/berberine-like;
Unigene0029503	Chorismate mutase 1 OS=Theobroma cacao GN=TCM_018676 PE=4 SV=1	33.196	28.624	10.1	2	5	2	2.762	6.14e-06	chloroplast	dicarboxylic acid metabolic process; organic acid biosynthetic process; cellular aromatic compound metabolic process; single-organism process; biosynthetic process; organonitrogen compound biosynthetic process; cellular metabolic process; organic substance metabolic process; metabolic process; cellular amino acid metabolic process; aromatic compound biosynthetic process; cellular process; aromati…		chorismate mutase activity; isomerase activity; catalytic activity; intramolecular transferase activity;	K01850	E5.4.99.5; chorismate mutase [EC:5.4.99.5]	ko01130 Biosynthesis of antibiotics; ko01110 Biosynthesis of secondary metabolites; ko01230 Biosynthesis of amino acids; ko01100 Metabolic pathways; ko00400 Phenylalanine, tyrosine and tryptophan biosynthesis;	IPR020822;	Chorismate mutase, type II;
Unigene0026777	Far-red impaired responsive family protein isoform 2 OS=Theobroma cacao GN=TCM_002653 PE=4 SV=1	26.488	5.9421	3.4	1	1	1	2.757	3.73e-05	nuclear							IPR004330;	FAR1 DNA binding domain;
Unigene0044287	GLN phosphoribosyl pyrophosphate amidotransferase 1 OS=Theobroma cacao GN=TCM_006764 PE=3 SV=1	60.96	121.27	26.3	14	22	14	2.754	3.77e-06	chloroplast	pigment biosynthetic process; nucleoside metabolic process; cellular aromatic compound metabolic process; single-organism process; biosynthetic process; organonitrogen compound biosynthetic process; cellular metabolic process; organic substance metabolic process; metabolic process; heterocycle metabolic process; aromatic compound biosynthetic process; nucleobase-containing compound metabolic proc…		transferase activity, transferring pentosyl groups; transferase activity, transferring glycosyl groups; amidophosphoribosyltransferase activity; catalytic activity; transferase activity;	K00764	purF; amidophosphoribosyltransferase [EC:2.4.2.14]	ko00250 Alanine, aspartate and glutamate metabolism; ko00230 Purine metabolism; ko01130 Biosynthesis of antibiotics; ko01110 Biosynthesis of secondary metabolites; ko01100 Metabolic pathways;	IPR000836; IPR029055; IPR029057; IPR017932;	Phosphoribosyltransferase domain; Nucleophile aminohydrolases, N-terminal; Phosphoribosyltransferase-like; Glutamine amidotransferase type 2 domain;
Unigene0032698	Protein FAM63A OS=Gossypium arboreum GN=F383_14939 PE=4 SV=1	77.915	23.195	5.3	3	3	3	2.750	3.2e-06	chloroplast
Unigene0034278	26S proteasome non-ATPase regulatory subunit 4 (Fragment) OS=Cajanus cajan GN=KK1_012897 PE=4 SV=1	42.751	112.49	15.1	6	12	6	2.743	1.49e-05	nuclear				K03029	PSMD4; 26S proteasome regulatory subunit N10	ko05169 Epstein-Barr virus infection; ko03050 Proteasome;	IPR002035;	von Willebrand factor, type A;
Unigene0022550	"Alpha-crystallin domain 32.1, putative isoform 1 OS=Theobroma cacao GN=TCM_001785 PE=3 SV=1"	29.026	64.263	35.1	9	13	9	2.740	2.6e-05	chloroplast							IPR002068; IPR008978;	Alpha crystallin/Hsp20 domain; HSP20-like chaperone;
Unigene0038451	Phytoene desaturase OS=Carica papaya GN=pds PE=2 SV=2	42.052	142.99	24.1	7	19	7	2.736	8.66e-05	chloroplast	single-organism process; metabolic process; oxidation-reduction process; single-organism metabolic process;		catalytic activity; oxidoreductase activity;	K02293	PDS; 15-cis-phytoene desaturase [EC:1.3.5.5]	ko00906 Carotenoid biosynthesis; ko01110 Biosynthesis of secondary metabolites; ko01100 Metabolic pathways;	IPR002937; IPR023753;	Amine oxidase; FAD/NAD(P)-binding domain;
Unigene0040516	"60S ribosomal protein L28, putative OS=Ricinus communis GN=RCOM_1485620 PE=4 SV=1"	16.065	32.754	25	3	4	3	2.696	4.37e-05	chloroplast				K02903	RP-L28e; large subunit ribosomal protein L28e	ko03010 Ribosome;	IPR029004;	Ribosomal L28e/Mak16;
Unigene0014718	Cell division cycle protein 48 OS=Hevea brasiliensis PE=2 SV=1	89.534	323.31	44.2	31	66	10	2.695	0.000336	cytosol			ATP binding; nucleoside phosphate binding; nucleoside binding; ion binding; hydrolase activity; nucleotide binding; organic cyclic compound binding; heterocyclic compound binding; ribonucleoside binding; carbohydrate derivative binding; catalytic activity; ribonucleotide binding; binding; purine ribonucleoside binding; purine ribonucleotide binding; anion binding; adenyl ribonucleotide binding; a…	K13525	VCP; transitional endoplasmic reticulum ATPase	ko04141 Protein processing in endoplasmic reticulum; ko05134 Legionellosis;	IPR029067; IPR003959; IPR003593; IPR009010; IPR004201; IPR027417; IPR003338;	CDC48 domain 2-like; ATPase, AAA-type, core; AAA+ ATPase domain; Aspartate decarboxylase-like domain; CDC48, domain 2; P-loop containing nucleoside triphosphate hydrolase; CDC48, N-terminal subdomain;
Unigene0029556	Cobalamin-independent synthase family protein isoform 1 OS=Theobroma cacao GN=TCM_041152 PE=3 SV=1	88.865	323.31	32.6	24	147	21	2.688	1.83e-06	chloroplast	sulfur amino acid biosynthetic process; organic acid biosynthetic process; aspartate family amino acid metabolic process; single-organism process; biosynthetic process; organonitrogen compound biosynthetic process; cellular metabolic process; sulfur amino acid metabolic process; sulfur compound biosynthetic process; methionine biosynthetic process; organic substance metabolic process; metabolic p…		5-methyltetrahydropteroyltri-L-glutamate-dependent methyltransferase activity; methyltransferase activity; transition metal ion binding; catalytic activity; binding; S-methyltransferase activity; ion binding; transferase activity, transferring one-carbon groups; metal ion binding; cation binding; zinc ion binding; transferase activity; 5-methyltetrahydropteroyltriglutamate-homocysteine S-methyltr…	K00549	metE; 5-methyltetrahydropteroyltriglutamate--homocysteine methyltransferase [EC:2.1.1.14]	ko00270 Cysteine and methionine metabolism; ko01110 Biosynthesis of secondary metabolites; ko01230 Biosynthesis of amino acids; ko01100 Metabolic pathways; ko00450 Selenocompound metabolism;	IPR013215; IPR002629;	Cobalamin-independent methionine synthase MetE, N-terminal; Cobalamin-independent methionine synthase MetE, C-terminal/archaeal;
Unigene0023862	Beta-D-glucan exohydrolase family protein OS=Populus trichocarpa GN=POPTR_0013s05230g PE=4 SV=2	42.089	81.378	20	7	26	7	2.683	8.12e-05	cytosol	metabolic process; carbohydrate metabolic process; primary metabolic process; organic substance metabolic process;		hydrolase activity, hydrolyzing O-glycosyl compounds; hydrolase activity; catalytic activity; hydrolase activity, acting on glycosyl bonds;	K05349	bglX; beta-glucosidase [EC:3.2.1.21]	ko00500 Starch and sucrose metabolism; ko01110 Biosynthesis of secondary metabolites; ko01100 Metabolic pathways; ko00460 Cyanoamino acid metabolism; ko00940 Phenylpropanoid biosynthesis;	IPR002772; IPR001764; IPR017853;	Glycoside hydrolase family 3 C-terminal domain; Glycoside hydrolase, family 3, N-terminal; Glycoside hydrolase superfamily;
Unigene0052128	Subtilase family protein OS=Theobroma cacao GN=TCM_000749 PE=4 SV=1	80.187	323.31	29.9	20	88	20	2.683	0.00025	endoplasmic reticulum	proteolysis; metabolic process; macromolecule metabolic process; protein metabolic process; primary metabolic process; organic substance metabolic process;		serine-type endopeptidase activity; endopeptidase activity; peptidase activity; catalytic activity; serine hydrolase activity; serine-type peptidase activity; peptidase activity, acting on L-amino acid peptides; hydrolase activity;				IPR003137; IPR000209; IPR010259;	PA domain; Peptidase S8/S53 domain; Peptidase S8 propeptide/proteinase inhibitor I9;
Unigene0026235	Asparagine synthetase 3 isoform 3 OS=Theobroma cacao GN=TCM_001116 PE=4 SV=1	35.449	18.257	8.3	3	3	3	2.675	0.00074	cytoskeleton	organic acid biosynthetic process; aspartate family amino acid metabolic process; single-organism process; biosynthetic process; organonitrogen compound biosynthetic process; cellular metabolic process; organic substance metabolic process; metabolic process; cellular amino acid metabolic process; alpha-amino acid biosynthetic process; cellular nitrogen compound metabolic process; cellular process…		ligase activity, forming carbon-nitrogen bonds; carbon-nitrogen ligase activity, with glutamine as amido-N-donor; catalytic activity; asparagine synthase (glutamine-hydrolyzing) activity; ligase activity;	K01953	asnB; asparagine synthase (glutamine-hydrolysing) [EC:6.3.5.4]	ko00250 Alanine, aspartate and glutamate metabolism; ko01110 Biosynthesis of secondary metabolites; ko01100 Metabolic pathways;	IPR014729; IPR001962;	Rossmann-like alpha/beta/alpha sandwich fold; Asparagine synthase;
Unigene0039165	"Clathrin coat assembly protein ap-1, putative OS=Ricinus communis GN=RCOM_1509430 PE=3 SV=1"	49.148	10.763	4.7	2	2	2	2.651	1.01e-05	cytosol	establishment of protein localization; transport; intracellular transport; cellular macromolecule localization; establishment of localization in cell; vesicle-mediated transport; intracellular protein transport; organic substance transport; protein localization; macromolecule localization; cellular protein localization; localization; protein transport; cellular localization; establishment of loca…	membrane; AP-type membrane coat adaptor complex; membrane part; cell part; intracellular; clathrin adaptor complex; coated membrane; cytoplasm; clathrin coat; macromolecular complex; intracellular part; membrane coat; protein complex; cell; cytoplasmic part;		K12393	AP1M; AP-1 complex subunit mu	ko04142 Lysosome;	IPR028565; IPR011012; IPR022775;	Mu homology domain; Longin-like domain; AP complex, mu/sigma subunit;
Unigene0014912	Mangrin family protein OS=Populus trichocarpa GN=POPTR_0004s10240g PE=2 SV=1	27.806	87.781	31.9	9	34	9	2.645	4.15e-05	chloroplast		organelle; intracellular membrane-bounded organelle; intracellular organelle; cell part; intracellular; cytoplasm; intracellular part; membrane-bounded organelle; cell; plastid; cytoplasmic part; chloroplast;	isomerase activity; catalytic activity;	K10525	AOC; allene oxide cyclase [EC:5.3.99.6]	ko00592 alpha-Linolenic acid metabolism; ko01110 Biosynthesis of secondary metabolites; ko01100 Metabolic pathways;
Unigene0000965	"Copine, putative OS=Ricinus communis GN=RCOM_0532660 PE=4 SV=1"	28.092	6.6485	3.6	1	1	1	2.641	0.000721	nuclear							IPR010734; IPR002035;	Copine; von Willebrand factor, type A;
Unigene0000690	"Hydrolase, hydrolyzing O-glycosyl compounds, putative OS=Ricinus communis GN=RCOM_1322270 PE=4 SV=1"	20.061	62.275	31.5	4	8	4	2.635	0.000198	vacuolar membrane	metabolic process; carbohydrate metabolic process; primary metabolic process; organic substance metabolic process;		hydrolase activity, hydrolyzing O-glycosyl compounds; hydrolase activity; catalytic activity; hydrolase activity, acting on glycosyl bonds;				IPR001764; IPR017853;	Glycoside hydrolase, family 3, N-terminal; Glycoside hydrolase superfamily;
Unigene0034385	"Plastid-lipid-associated protein, chloroplastic OS=Citrus unshiu GN=PAP PE=2 SV=1"	34.773	167.04	33.1	10	40	10	2.617	2.02e-06	chloroplast							IPR006843;	Plastid lipid-associated protein/fibrillin conserved domain;
Unigene0031418	Ornithine cyclodeaminase/mu-crystallin OS=Medicago truncatula GN=MTR_1g099620 PE=2 SV=1	34.048	13.482	6	2	3	2	2.615	4.72e-05	chloroplast							IPR023401; IPR016040;	Ornithine cyclodeaminase, N-terminal; NAD(P)-binding domain;
Unigene0031917	Putative ethanolamine kinase A OS=Gossypium arboreum GN=F383_18311 PE=4 SV=1	43.565	50.883	10.3	4	5	4	2.605	0.000311	nuclear				K00894	ETNK; ethanolamine kinase [EC:2.7.1.82]	ko00564 Glycerophospholipid metabolism; ko01100 Metabolic pathways;	IPR011009;	Protein kinase-like domain;
Unigene0035402	"AMP deaminase / myoadenylate deaminase, putative isoform 3 OS=Theobroma cacao GN=TCM_021668 PE=4 SV=1"	80.359	88.746	12.5	10	17	10	2.595	0.000216	chloroplast	nucleotide salvage; nucleotide biosynthetic process; cellular aromatic compound metabolic process; purine ribonucleoside monophosphate metabolic process; ribonucleotide metabolic process; nucleotide metabolic process; single-organism process; biosynthetic process; organonitrogen compound biosynthetic process; ribonucleoside monophosphate biosynthetic process; cellular metabolic process; IMP metab…		adenosine-phosphate deaminase activity; deaminase activity; hydrolase activity; hydrolase activity, acting on carbon-nitrogen (but not peptide) bonds, in cyclic amidines; AMP deaminase activity; catalytic activity; hydrolase activity, acting on carbon-nitrogen (but not peptide) bonds;	K01490	AMPD; AMP deaminase [EC:3.5.4.6]	ko00230 Purine metabolism; ko01130 Biosynthesis of antibiotics; ko01110 Biosynthesis of secondary metabolites; ko01100 Metabolic pathways;	IPR001365; IPR032466;	Adenosine/AMP deaminase domain; Metal-dependent hydrolase;
Unigene0035000	Root-specific metal transporter OS=Solanum lycopersicum PE=2 SV=1	43.28	5.9987	1.7	1	1	1	2.592	0.000206	plasma membrane	transport; localization; establishment of localization;	membrane;	transporter activity;	K12347	SLC11A; natural resistance-associated macrophage protein	ko04978 Mineral absorption; ko04142 Lysosome;
Unigene0009930	"Hydrolase, hydrolyzing O-glycosyl compounds, putative OS=Ricinus communis GN=RCOM_1182890 PE=4 SV=1"	11.785	31.194	24.8	2	5	2	2.584	0.00172	extracellular							IPR012946;	X8 domain;
Unigene0034558	Lycopene beta-cyclase OS=Carica papaya PE=4 SV=1	56.626	19.438	5.8	3	3	3	2.580	0.00555	nuclear	carotenoid metabolic process; pigment biosynthetic process; isoprenoid metabolic process; single-organism biosynthetic process; pigment metabolic process; oxidation-reduction process; single-organism cellular process; single-organism process; cellular lipid metabolic process; biosynthetic process; primary metabolic process; cellular metabolic process; organic substance biosynthetic process; carot…		oxidoreductase activity, acting on paired donors, with incorporation or reduction of molecular oxygen; catalytic activity; oxidoreductase activity;	K06443	lcyB; lycopene beta-cyclase [EC:5.5.1.19]	ko00906 Carotenoid biosynthesis; ko01110 Biosynthesis of secondary metabolites; ko01100 Metabolic pathways;	IPR023753;	FAD/NAD(P)-binding domain;
Unigene0011099	"Acetyl-coenzyme A carboxylase carboxyl transferase subunit beta, chloroplastic OS=Dillenia indica GN=accD PE=3 SV=1"	14.436	20.502	22.6	3	3	3	2.564	0.000332	nuclear	single-organism biosynthetic process; organic acid biosynthetic process; small molecule metabolic process; single-organism cellular process; single-organism process; biosynthetic process; cellular lipid metabolic process; fatty acid metabolic process; primary metabolic process; cellular metabolic process; fatty acid biosynthetic process; organic substance biosynthetic process; cellular biosynthet…	catalytic complex; acetyl-CoA carboxylase complex; cell part; intracellular; cytoplasm; macromolecular complex; intracellular part; cell; protein complex; cytoplasmic part;	acetyl-CoA carboxylase activity; CoA carboxylase activity; catalytic activity; ligase activity, forming carbon-carbon bonds; ligase activity;	K01963	accD; acetyl-CoA carboxylase carboxyl transferase subunit beta [EC:6.4.1.2]	ko00720 Carbon fixation pathways in prokaryotes; ko01130 Biosynthesis of antibiotics; ko01110 Biosynthesis of secondary metabolites; ko01100 Metabolic pathways; ko01120 Microbial metabolism in diverse environments; ko01200 Carbon metabolism; ko01212 Fatty acid metabolism; ko00061 Fatty acid biosynthesis; ko00620 Pyruvate metabolism; ko00253 Tetracycline biosynthesis; ko00640 Propanoate metabolism;	IPR011762; IPR029045; IPR000022;	Acetyl-coenzyme A carboxyltransferase, N-terminal; ClpP/crotonase-like domain; Carboxyl transferase;
Unigene0036040	"Stachyose synthase, putative OS=Ricinus communis GN=RCOM_0268570 PE=4 SV=1"	64.152	13.945	1.9	2	3	2	2.545	8.96e-05	mitochondria			catalytic activity;	K06617	E2.4.1.82; raffinose synthase [EC:2.4.1.82]	ko00052 Galactose metabolism;	IPR013785; IPR017853;	Aldolase-type TIM barrel; Glycoside hydrolase superfamily;
Unigene0024296	GPI-anchored protein OS=Populus trichocarpa GN=POPTR_0003s17090g PE=4 SV=2	11.362	33.829	32.4	4	8	4	2.539	4.32e-08	chloroplast							IPR016140;	Bifunctional inhibitor/plant lipid transfer protein/seed storage helical domain;
Unigene0026522	Putative 1-deoxy-d-xylulose 5-phosphate reductoisomerase OS=Betula platyphylla PE=2 SV=1	48.014	154.02	35.3	15	29	15	2.531	1.31e-05	chloroplast, mitochondria	isoprenoid metabolic process; single-organism biosynthetic process; oxidation-reduction process; single-organism cellular process; single-organism process; biosynthetic process; cellular lipid metabolic process; primary metabolic process; organic substance biosynthetic process; cellular metabolic process; cellular biosynthetic process; organic substance metabolic process; lipid biosynthetic proce…		nucleoside phosphate binding; NADPH binding; ion binding; protein binding; nucleotide binding; cofactor binding; oxidoreductase activity; oxidoreductase activity, acting on CH-OH group of donors; heterocyclic compound binding; organic cyclic compound binding; oxidoreductase activity, acting on the CH-OH group of donors, NAD or NADP as acceptor; catalytic activity; binding; NADP binding; metal ion…	K00099	dxr; 1-deoxy-D-xylulose-5-phosphate reductoisomerase [EC:1.1.1.267]	ko01130 Biosynthesis of antibiotics; ko01110 Biosynthesis of secondary metabolites; ko01100 Metabolic pathways; ko00900 Terpenoid backbone biosynthesis;	IPR013512; IPR013644; IPR016040; IPR026877;	1-deoxy-D-xylulose 5-phosphate reductoisomerase, N-terminal; 1-deoxy-D-xylulose 5-phosphate reductoisomerase, C-terminal; NAD(P)-binding domain; DXP reductoisomerase C-terminal domain;
Unigene0017865	RAB6-interacting golgin OS=Gossypium arboreum GN=F383_22701 PE=4 SV=1	19.189	17.826	10.4	2	2	2	2.518	1.33e-05	nuclear
Unigene0035852	"Prephenate dehydrogenase, putative OS=Ricinus communis GN=RCOM_0003340 PE=4 SV=1"	69.795	17.718	4.4	3	3	3	2.516	0.00497	chloroplast	cellular aromatic compound metabolic process; organic acid biosynthetic process; single-organism process; biosynthetic process; organonitrogen compound biosynthetic process; cellular metabolic process; organic substance metabolic process; metabolic process; cellular amino acid metabolic process; aromatic compound biosynthetic process; alpha-amino acid biosynthetic process; cellular process; tyros…		oxidoreductase activity, acting on the CH-CH group of donors; prephenate dehydrogenase activity; oxidoreductase activity, acting on the CH-CH group of donors, NAD or NADP as acceptor; catalytic activity; prephenate dehydrogenase (NADP+) activity; oxidoreductase activity;	K15227	TYRAAT; arogenate dehydrogenase (NADP+), plant [EC:1.3.1.78]	ko01110 Biosynthesis of secondary metabolites; ko01230 Biosynthesis of amino acids; ko01100 Metabolic pathways; ko00400 Phenylalanine, tyrosine and tryptophan biosynthesis;	IPR003099; IPR008927; IPR016040;	Prephenate dehydrogenase; 6-phosphogluconate dehydrogenase C-terminal domain-like; NAD(P)-binding domain;
Unigene0005295	"F-box and associated interaction domains-containing protein, putative OS=Theobroma cacao GN=TCM_002226 PE=4 SV=1"	47.028	6.6544	2.2	1	1	1	2.482	1.25e-05	cytosol			protein binding; binding;				IPR001810; IPR013187; IPR017451;	F-box domain; F-box associated domain, type 3; F-box associated interaction domain;
Unigene0001683	Terpene cyclase/mutase family member OS=Gossypium raimondii GN=B456_009G120100 PE=3 SV=1	28.652	34.992	9.1	1	1	1	2.481	0.00408	cytosol				K01853	E5.4.99.8; cycloartenol synthase [EC:5.4.99.8]	ko00100 Steroid biosynthesis; ko01110 Biosynthesis of secondary metabolites; ko01100 Metabolic pathways;	IPR032696; IPR008930;	Squalene cyclase, C-terminal; Terpenoid cyclases/protein prenyltransferase alpha-alpha toroid;
Unigene0020502	Fructose-bisphosphate aldolase OS=Theobroma cacao GN=TCM_008998 PE=3 SV=1	42.937	255.74	49	17	81	16	2.480	1.95e-05	chloroplast	single-organism carbohydrate catabolic process; glycolytic process; single-organism catabolic process; small molecule metabolic process; single-organism cellular process; single-organism process; carbohydrate metabolic process; primary metabolic process; cellular metabolic process; organic substance metabolic process; carbohydrate catabolic process; single-organism carbohydrate metabolic process;…		lyase activity; fructose-bisphosphate aldolase activity; aldehyde-lyase activity; catalytic activity; carbon-carbon lyase activity;	K01623	ALDO; fructose-bisphosphate aldolase, class I [EC:4.1.2.13]	ko00051 Fructose and mannose metabolism; ko00030 Pentose phosphate pathway; ko01130 Biosynthesis of antibiotics; ko01110 Biosynthesis of secondary metabolites; ko00710 Carbon fixation in photosynthetic organisms; ko01230 Biosynthesis of amino acids; ko01100 Metabolic pathways; ko00680 Methane metabolism; ko01120 Microbial metabolism in diverse environments; ko01200 Carbon metabolism; ko00010 Glyc…	IPR013785;	Aldolase-type TIM barrel;
Unigene0025812	F3H9.20 protein OS=Theobroma cacao GN=TCM_008332 PE=4 SV=1	22.751	10.626	6.2	1	1	1	2.478	3.67e-05	plasma membrane
Unigene0034243	Calcineurin-like metallo-phosphoesterase superfamily protein isoform 1 OS=Theobroma cacao GN=TCM_033892 PE=4 SV=1	119.5	25.03	3.7	4	5	4	2.471	0.00212	plasma membrane			hydrolase activity; catalytic activity;				IPR029052; IPR004843;	Metallo-dependent phosphatase-like; Calcineurin-like phosphoesterase domain, apaH type;
Unigene0035914	Xanthine dehydrogenase 1 isoform 1 OS=Theobroma cacao GN=TCM_040658 PE=4 SV=1	15.332	33.796	25.9	3	6	3	2.469	0.000354	cytosol	single-organism process; metabolic process; oxidation-reduction process; single-organism metabolic process;		catalytic activity; oxidoreductase activity;	K00106	XDH; xanthine dehydrogenase/oxidase [EC:1.17.1.4 1.17.3.2]	ko04146 Peroxisome; ko00230 Purine metabolism; ko01120 Microbial metabolism in diverse environments; ko01110 Biosynthesis of secondary metabolites; ko00983 Drug metabolism - other enzymes; ko01100 Metabolic pathways; ko00232 Caffeine metabolism;	IPR008274;	Aldehyde oxidase/xanthine dehydrogenase, molybdopterin binding;
Unigene0022729	Ribokinase OS=Theobroma cacao GN=TCM_032360 PE=3 SV=1	39.745	122.7	23.2	6	9	6	2.462	0.00122	chloroplast	single-organism carbohydrate metabolic process; metabolic process; single-organism metabolic process; monosaccharide metabolic process; single-organism process; primary metabolic process; carbohydrate metabolic process; pentose metabolic process; D-ribose metabolic process; organic substance metabolic process;		carbohydrate kinase activity; kinase activity; ribokinase activity; phosphotransferase activity, alcohol group as acceptor; catalytic activity; transferase activity; transferase activity, transferring phosphorus-containing groups;	K00852	rbsK; ribokinase [EC:2.7.1.15]	ko00030 Pentose phosphate pathway;	IPR011611; IPR029056;	Carbohydrate kinase PfkB; Ribokinase-like;
Unigene0018119	"Sulfate transporter, putative OS=Theobroma cacao GN=TCM_038294 PE=4 SV=1"	46.062	31.895	10.9	5	7	5	2.459	0.000197	plasma membrane	transport; anion transport; single-organism localization; molybdate ion transport; ion transport; single-organism process; localization; inorganic anion transport; single-organism transport; establishment of localization;		ion transmembrane transporter activity; substrate-specific transporter activity; molybdate ion transmembrane transporter activity; inorganic anion transmembrane transporter activity; transporter activity; anion transmembrane transporter activity; substrate-specific transmembrane transporter activity; transmembrane transporter activity;
Unigene0023139	Pectinesterase OS=Populus trichocarpa GN=POPTR_0004s13310g PE=4 SV=1	20.741	26.301	22.8	4	6	4	2.450	8.28e-05	nuclear	cell wall organization or biogenesis; cellular component organization; cell wall organization; external encapsulating structure organization; cellular process; cellular component organization or biogenesis; cell wall modification;	cell wall; external encapsulating structure; cell; cell part; cell periphery;	hydrolase activity; carboxylic ester hydrolase activity; catalytic activity; pectinesterase activity; hydrolase activity, acting on ester bonds;	K01051	E3.1.1.11; pectinesterase [EC:3.1.1.11]	ko01100 Metabolic pathways; ko00040 Pentose and glucuronate interconversions;	IPR011050; IPR000070; IPR012334;	Pectin lyase fold/virulence factor; Pectinesterase, catalytic; Pectin lyase fold;
Unigene0038509	Kinase superfamily protein isoform 1 OS=Theobroma cacao GN=TCM_002422 PE=4 SV=1	59.794	25.236	6.4	4	4	4	2.448	0.000201	chloroplast							IPR004147; IPR011009;	UbiB domain; Protein kinase-like domain;
Unigene0000178	Alanine:glyoxylate aminotransferase 2 family protein OS=Populus trichocarpa GN=POPTR_0007s06190g PE=3 SV=1	59.654	80.494	18.4	9	11	9	2.444	0.000345	chloroplast			organic cyclic compound binding; heterocyclic compound binding; transferase activity, transferring nitrogenous groups; catalytic activity; binding; ion binding; anion binding; transaminase activity; transferase activity; cofactor binding; pyridoxal phosphate binding;	K00827	AGXT2; alanine-glyoxylate transaminase / (R)-3-amino-2-methylpropionate-pyruvate transaminase [EC:2.6.1.44 2.6.1.40]	ko00280 Valine, leucine and isoleucine degradation; ko00270 Cysteine and methionine metabolism; ko00250 Alanine, aspartate and glutamate metabolism; ko01110 Biosynthesis of secondary metabolites; ko00260 Glycine, serine and threonine metabolism; ko01100 Metabolic pathways;	IPR015424; IPR015422; IPR015421;	Pyridoxal phosphate-dependent transferase; Pyridoxal phosphate-dependent transferase, major region, subdomain 2; Pyridoxal phosphate-dependent transferase, major region, subdomain 1;
Unigene0027541	Glucose-6-phosphate 1-dehydrogenase OS=Theobroma cacao GN=TCM_008602 PE=3 SV=1	27.052	10.932	9.9	2	2	2	2.444	0.0105	chloroplast	glucose metabolic process; single-organism carbohydrate metabolic process; metabolic process; oxidation-reduction process; single-organism metabolic process; monosaccharide metabolic process; single-organism process; primary metabolic process; carbohydrate metabolic process; organic substance metabolic process; hexose metabolic process;		oxidoreductase activity, acting on CH-OH group of donors; organic cyclic compound binding; heterocyclic compound binding; oxidoreductase activity, acting on the CH-OH group of donors, NAD or NADP as acceptor; nucleoside phosphate binding; catalytic activity; binding; glucose-6-phosphate dehydrogenase activity; NADP binding; nucleotide binding; cofactor binding; oxidoreductase activity; coenzyme b…	K00036	G6PD; glucose-6-phosphate 1-dehydrogenase [EC:1.1.1.49 1.1.1.363]	ko00030 Pentose phosphate pathway; ko01130 Biosynthesis of antibiotics; ko01110 Biosynthesis of secondary metabolites; ko01100 Metabolic pathways; ko01120 Microbial metabolism in diverse environments; ko01200 Carbon metabolism; ko00480 Glutathione metabolism; ko05230 Central carbon metabolism in cancer;	IPR016040; IPR022674;	NAD(P)-binding domain; Glucose-6-phosphate dehydrogenase, NAD-binding;
Unigene0022118	DUF642 OS=Vitis quinquangularis PE=2 SV=1	43.805	52.19	16.9	6	14	6	2.438	1.55e-05	plasma membrane							IPR006946;	Domain of unknown function DUF642;
Unigene0001916	Glycosyltransferase OS=Carica papaya PE=2 SV=1	26.824	78.649	23.3	4	10	3	2.433	0.0012	cytosol	metabolic process;		transferase activity, transferring glycosyl groups; transferase activity, transferring hexosyl groups; catalytic activity; transferase activity;
Unigene0036317	Bifunctional aspartokinase/homoserine dehydrogenase OS=Morus notabilis GN=L484_012623 PE=4 SV=1	85.933	323.31	36.2	26	63	26	2.433	2.35e-07	chloroplast	aspartate family amino acid biosynthetic process; cellular amino acid biosynthetic process; organic acid biosynthetic process; single-organism biosynthetic process; oxidation-reduction process; small molecule metabolic process; single-organism cellular process; aspartate family amino acid metabolic process; single-organism process; nitrogen compound metabolic process; biosynthetic process; alpha-…		amino acid binding; nucleoside phosphate binding; ion binding; organic acid binding; aspartate kinase activity; nucleotide binding; cofactor binding; oxidoreductase activity; phosphotransferase activity, carboxyl group as acceptor; oxidoreductase activity, acting on CH-OH group of donors; heterocyclic compound binding; organic cyclic compound binding; oxidoreductase activity, acting on the CH-OH …	K12524	thrA; bifunctional aspartokinase / homoserine dehydrogenase 1 [EC:2.7.2.4 1.1.1.3]	ko00270 Cysteine and methionine metabolism; ko01120 Microbial metabolism in diverse environments; ko01130 Biosynthesis of antibiotics; ko01110 Biosynthesis of secondary metabolites; ko00260 Glycine, serine and threonine metabolism; ko01230 Biosynthesis of amino acids; ko01100 Metabolic pathways; ko00261 Monobactam biosynthesis; ko00300 Lysine biosynthesis;	IPR001048; IPR001342; IPR027795; IPR016040; IPR001341; IPR002912; IPR005106;	Aspartate/glutamate/uridylate kinase; Homoserine dehydrogenase, catalytic; GATS-like ACT domain; NAD(P)-binding domain; Aspartate kinase domain; ACT domain; Aspartate/homoserine dehydrogenase, NAD-binding;
Unigene0023161	Ubiquitin family protein OS=Arabidopsis lyrata subsp. lyrata GN=ARALYDRAFT_917558 PE=4 SV=1	8.5448	6.4352	12.3	1	1	1	2.410	1.39e-05	cytosol			protein binding; binding;	K13113	UBL5; ubiquitin-like protein 5	ko04212 Longevity regulating pathway - worm;	IPR029071; IPR000626;	Ubiquitin-related domain; Ubiquitin domain;
Unigene0003248	DNA-binding family protein OS=Populus trichocarpa GN=POPTR_0014s07710g PE=4 SV=1	15.697	52.399	41.4	8	16	8	2.400	0.000262	mitochondria							IPR005516; IPR005518;	Remorin, C-terminal; Remorin, N-terminal;
Unigene0028129	Plasma membrane ATPase OS=Jatropha curcas GN=JCGZ_11571 PE=3 SV=1	105.43	323.31	38.6	35	90	23	2.393	7.11e-07	plasma membrane	nucleoside metabolic process; purine nucleoside metabolic process; purine ribonucleoside monophosphate metabolic process; nucleotide metabolic process; single-organism process; purine ribonucleoside biosynthetic process; nucleoside biosynthetic process; biosynthetic process; ribonucleoside monophosphate biosynthetic process; cellular metabolic process; phosphate-containing compound metabolic proc…	intrinsic component of membrane; membrane; integral component of membrane; membrane part;	nucleoside phosphate binding; ion binding; hydrolase activity, acting on acid anhydrides; hydrolase activity; nucleotide binding; nucleoside-triphosphatase activity; ATPase activity; heterocyclic compound binding; organic cyclic compound binding; pyrophosphatase activity; catalytic activity; binding; metal ion binding; cation binding; hydrolase activity, acting on acid anhydrides, in phosphorus-c…	K01535	PMA1; H+-transporting ATPase [EC:3.6.3.6]	ko00190 Oxidative phosphorylation;	IPR023298; IPR004014; IPR023299; IPR008250; IPR023214;	P-type ATPase, transmembrane domain; Cation-transporting P-type ATPase, N-terminal; P-type ATPase, cytoplasmic domain N; P-type ATPase, A domain; HAD-like domain;
Unigene0002959	6-phosphogluconolactonase 1 isoform 1 OS=Theobroma cacao GN=TCM_011503 PE=4 SV=1	17.81	41.829	25.2	3	5	3	2.375	0.000894	cytosol	NADP metabolic process; pyridine nucleotide metabolic process; cellular aromatic compound metabolic process; nicotinamide nucleotide metabolic process; organophosphate catabolic process; nucleotide metabolic process; single-organism process; cellular metabolic process; pyridine-containing compound metabolic process; phosphate-containing compound metabolic process; organic substance metabolic proc…		6-phosphogluconolactonase activity; hydrolase activity; carboxylic ester hydrolase activity; catalytic activity; hydrolase activity, acting on ester bonds;	K01057	PGLS; 6-phosphogluconolactonase [EC:3.1.1.31]	ko00030 Pentose phosphate pathway; ko01120 Microbial metabolism in diverse environments; ko01130 Biosynthesis of antibiotics; ko01200 Carbon metabolism; ko01110 Biosynthesis of secondary metabolites; ko01100 Metabolic pathways;	IPR006148; IPR005900;	Glucosamine/galactosamine-6-phosphate isomerase; 6-phosphogluconolactonase, DevB-type;
Unigene0037352	"STRUBBELIG-receptor family 3, putative isoform 1 OS=Theobroma cacao GN=TCM_029949 PE=4 SV=1"	80.976	11.358	1.9	2	2	2	2.365	0.000876	plasma membrane	phosphorylation; cellular protein metabolic process; primary metabolic process; cellular metabolic process; phosphate-containing compound metabolic process; organic substance metabolic process; metabolic process; protein phosphorylation; phosphorus metabolic process; cellular macromolecule metabolic process; cellular protein modification process; protein metabolic process; macromolecule metabolic…		ATP binding; nucleoside phosphate binding; phosphotransferase activity, alcohol group as acceptor; nucleoside binding; ion binding; protein binding; protein kinase activity; nucleotide binding; organic cyclic compound binding; heterocyclic compound binding; ribonucleoside binding; carbohydrate derivative binding; kinase activity; catalytic activity; ribonucleotide binding; binding; purine ribonuc…				IPR000719; IPR032675; IPR011009;	Protein kinase domain; Leucine-rich repeat domain, L domain-like; Protein kinase-like domain;
Unigene0037763	CTP synthase OS=Jatropha curcas GN=JCGZ_09198 PE=3 SV=1	59.928	15.76	3.7	2	2	2	2.359	0.000118	vacuolar membrane	nucleotide biosynthetic process; cellular aromatic compound metabolic process; nucleotide metabolic process; single-organism process; biosynthetic process; pyrimidine nucleotide biosynthetic process; organonitrogen compound biosynthetic process; cellular metabolic process; phosphate-containing compound metabolic process; organic substance metabolic process; pyrimidine-containing compound biosynth…		ligase activity, forming carbon-nitrogen bonds; catalytic activity; CTP synthase activity; ligase activity;	K01937	pyrG; CTP synthase [EC:6.3.4.2]	ko01100 Metabolic pathways; ko00240 Pyrimidine metabolism;	IPR017456; IPR027417; IPR017926; IPR029062;	CTP synthase, N-terminal; P-loop containing nucleoside triphosphate hydrolase; Glutamine amidotransferase; Class I glutamine amidotransferase-like;
Unigene0028478	UDP-D-glucose/UDP-D-galactose 4-epimerase 5 isoform 1 OS=Theobroma cacao GN=TCM_016477 PE=3 SV=1	25.636	128.02	38	7	22	7	2.356	1.23e-07	chloroplast	single-organism carbohydrate metabolic process; metabolic process; single-organism metabolic process; monosaccharide metabolic process; single-organism process; primary metabolic process; carbohydrate metabolic process; galactose metabolic process; organic substance metabolic process; hexose metabolic process;		isomerase activity; catalytic activity; racemase and epimerase activity; racemase and epimerase activity, acting on carbohydrates and derivatives; UDP-glucose 4-epimerase activity;	K01784	galE; UDP-glucose 4-epimerase [EC:5.1.3.2]	ko00052 Galactose metabolism; ko01100 Metabolic pathways; ko00520 Amino sugar and nucleotide sugar metabolism;	IPR016040;	NAD(P)-binding domain;
Unigene0004243	Xanthine dehydrogenase 1 isoform 3 OS=Theobroma cacao GN=TCM_040658 PE=4 SV=1	96.443	162.46	23.5	17	31	17	2.348	0.000435	cytosol	single-organism process; metabolic process; oxidation-reduction process; single-organism metabolic process;		2 iron, 2 sulfur cluster binding; nucleoside phosphate binding; flavin adenine dinucleotide binding; ion binding; nucleotide binding; cofactor binding; oxidoreductase activity; oxidoreductase activity, acting on CH-OH group of donors; electron carrier activity; heterocyclic compound binding; organic cyclic compound binding; catalytic activity; iron-sulfur cluster binding; binding; metal ion bindi…	K00106	XDH; xanthine dehydrogenase/oxidase [EC:1.17.1.4 1.17.3.2]	ko04146 Peroxisome; ko00230 Purine metabolism; ko01120 Microbial metabolism in diverse environments; ko01110 Biosynthesis of secondary metabolites; ko00983 Drug metabolism - other enzymes; ko01100 Metabolic pathways; ko00232 Caffeine metabolism;	IPR001041; IPR002346; IPR012675; IPR016167; IPR002888; IPR016166; IPR005107; IPR016169; IPR000674; IPR008274;	2Fe-2S ferredoxin-type iron-sulfur binding domain; Molybdopterin dehydrogenase, FAD-binding; Beta-grasp domain; FAD-binding, type 2, subdomain 1; [2Fe-2S]-binding; FAD-binding, type 2; CO dehydrogenase flavoprotein, C-terminal; CO dehydrogenase flavoprotein-like, FAD-binding, subdomain 2; Aldehyde oxidase/xanthine dehydrogenase, a/b hammerhead; Aldehyde oxidase/xanthine dehydrogenase, molybdopter…
Unigene0035915	Xanthine dehydrogenase 1 isoform 1 OS=Theobroma cacao GN=TCM_040658 PE=4 SV=1	8.809	-2	10.4	1	2	1	2.343	0.000894	chloroplast	single-organism process; metabolic process; oxidation-reduction process; single-organism metabolic process;		catalytic activity; oxidoreductase activity;				IPR008274;	Aldehyde oxidase/xanthine dehydrogenase, molybdopterin binding;
Unigene0053026	NAD(P)-linked oxidoreductase superfamily protein OS=Theobroma cacao GN=TCM_021862 PE=4 SV=1	35.492	7.0088	9.2	4	14	1	2.336	0.00241	cytosol	single-organism process; metabolic process; oxidation-reduction process; single-organism metabolic process;		catalytic activity; oxidoreductase activity;				IPR023210;	NADP-dependent oxidoreductase domain;
Unigene0026000	Leucine-rich repeat protein kinase family protein isoform 1 OS=Theobroma cacao GN=TCM_020205 PE=3 SV=1	97.571	88.405	13.3	9	15	7	2.335	3.17e-06	chloroplast	phosphorylation; cellular protein metabolic process; primary metabolic process; cellular metabolic process; phosphate-containing compound metabolic process; organic substance metabolic process; metabolic process; protein phosphorylation; phosphorus metabolic process; cellular macromolecule metabolic process; cellular protein modification process; protein metabolic process; macromolecule metabolic…		ATP binding; nucleoside phosphate binding; phosphotransferase activity, alcohol group as acceptor; nucleoside binding; ion binding; protein binding; protein kinase activity; nucleotide binding; organic cyclic compound binding; heterocyclic compound binding; ribonucleoside binding; carbohydrate derivative binding; kinase activity; catalytic activity; ribonucleotide binding; binding; purine ribonuc…				IPR000719; IPR013210; IPR001245; IPR032675; IPR013320; IPR011009;	Protein kinase domain; Leucine-rich repeat-containing N-terminal, plant-type; Serine-threonine/tyrosine-protein kinase catalytic domain; Leucine-rich repeat domain, L domain-like; Concanavalin A-like lectin/glucanase domain; Protein kinase-like domain;
Unigene0009073	Leucine-rich repeat protein kinase family protein isoform 2 (Fragment) OS=Theobroma cacao GN=TCM_033784 PE=4 SV=1	45.367	6.4516	3.4	1	1	1	2.329	0.000148	chloroplast	phosphorylation; cellular protein metabolic process; primary metabolic process; cellular metabolic process; phosphate-containing compound metabolic process; organic substance metabolic process; metabolic process; protein phosphorylation; phosphorus metabolic process; cellular macromolecule metabolic process; cellular protein modification process; protein metabolic process; macromolecule metabolic…		ATP binding; nucleoside phosphate binding; phosphotransferase activity, alcohol group as acceptor; nucleoside binding; ion binding; protein binding; protein kinase activity; nucleotide binding; organic cyclic compound binding; heterocyclic compound binding; ribonucleoside binding; carbohydrate derivative binding; kinase activity; catalytic activity; ribonucleotide binding; binding; purine ribonuc…				IPR000719; IPR032675; IPR011009;	Protein kinase domain; Leucine-rich repeat domain, L domain-like; Protein kinase-like domain;
Unigene0026675	Carbonic anhydrase OS=Populus trichocarpa GN=POPTR_0015s08710g PE=3 SV=1	29.379	42.999	16.3	4	5	3	2.321	0.00314	cytosol	carbon utilization; single-organism process;		transition metal ion binding; catalytic activity; binding; ion binding; metal ion binding; cation binding; lyase activity; hydro-lyase activity; carbonate dehydratase activity; zinc ion binding; carbon-oxygen lyase activity;	K01673	cynT; carbonic anhydrase [EC:4.2.1.1]	ko00910 Nitrogen metabolism;
Unigene0039051	Aldehyde oxidase 4 isoform 2 (Fragment) OS=Theobroma cacao GN=TCM_041158 PE=4 SV=1	66.069	285.98	37.1	23	46	23	2.312	0.000306	plasma membrane	single-organism process; metabolic process; oxidation-reduction process; single-organism metabolic process;		2 iron, 2 sulfur cluster binding; nucleoside phosphate binding; flavin adenine dinucleotide binding; ion binding; nucleotide binding; cofactor binding; oxidoreductase activity; oxidoreductase activity, acting on CH-OH group of donors; electron carrier activity; heterocyclic compound binding; organic cyclic compound binding; catalytic activity; iron-sulfur cluster binding; binding; metal ion bindi…	K09842	AAO3; abscisic-aldehyde oxidase [EC:1.2.3.14]	ko00906 Carotenoid biosynthesis; ko01110 Biosynthesis of secondary metabolites; ko01100 Metabolic pathways;	IPR016166; IPR005107; IPR001041; IPR002346; IPR016169; IPR012675; IPR002888;	FAD-binding, type 2; CO dehydrogenase flavoprotein, C-terminal; 2Fe-2S ferredoxin-type iron-sulfur binding domain; Molybdopterin dehydrogenase, FAD-binding; CO dehydrogenase flavoprotein-like, FAD-binding, subdomain 2; Beta-grasp domain; [2Fe-2S]-binding;
Unigene0035342	RNI-like superfamily protein isoform 1 OS=Theobroma cacao GN=TCM_010193 PE=4 SV=1	57.987	30.818	8	3	3	3	2.310	0.00392	cytosol			protein binding; binding;				IPR032675;	Leucine-rich repeat domain, L domain-like;
Unigene0029061	Flavonoid 3-hydroxylase OS=Cucumis sativus GN=Csa_3G643770 PE=3 SV=1	25.13	-2	45.7	9	18	1	2.300	0.000547	nuclear	single-organism process; metabolic process; oxidation-reduction process; single-organism metabolic process;		organic cyclic compound binding; heterocyclic compound binding; heme binding; iron ion binding; transition metal ion binding; catalytic activity; binding; ion binding; cation binding; metal ion binding; oxidoreductase activity, acting on paired donors, with incorporation or reduction of molecular oxygen; tetrapyrrole binding; oxidoreductase activity;
Unigene0029506	"Cytochrome P450, putative OS=Ricinus communis GN=RCOM_1508200 PE=3 SV=1"	56.106	69.513	20.5	9	12	9	2.300	1.05e-05	chloroplast	single-organism process; metabolic process; oxidation-reduction process; single-organism metabolic process;		organic cyclic compound binding; heterocyclic compound binding; heme binding; iron ion binding; transition metal ion binding; catalytic activity; binding; ion binding; cation binding; metal ion binding; oxidoreductase activity, acting on paired donors, with incorporation or reduction of molecular oxygen; tetrapyrrole binding; oxidoreductase activity;	K07408	CYP1A1; cytochrome P450, family 1, subfamily A, polypeptide 1 [EC:1.14.14.1]	ko00980 Metabolism of xenobiotics by cytochrome P450; ko00830 Retinol metabolism; ko00380 Tryptophan metabolism; ko01100 Metabolic pathways; ko04913 Ovarian steroidogenesis; ko05204 Chemical carcinogenesis; ko00140 Steroid hormone biosynthesis;
Unigene0029312	"Glucan endo-1,3-beta-glucosidase, putative OS=Ricinus communis GN=RCOM_0771530 PE=3 SV=1"	51.403	67.367	16.1	8	14	8	2.294	2.96e-05	extracellular	metabolic process; carbohydrate metabolic process; primary metabolic process; organic substance metabolic process;		hydrolase activity, hydrolyzing O-glycosyl compounds; hydrolase activity; catalytic activity; hydrolase activity, acting on glycosyl bonds;	K19893	GN5_6; glucan endo-1,3-beta-glucosidase 5/6 [EC:3.2.1.39]	ko00500 Starch and sucrose metabolism;	IPR012946; IPR017853; IPR013781;	X8 domain; Glycoside hydrolase superfamily; Glycoside hydrolase, catalytic domain;
Unigene0051623	40S ribosomal S7 OS=Gossypium arboreum GN=F383_15079 PE=4 SV=1	22.048	18.857	16.8	3	7	3	2.289	0.00268	cytosol	cellular protein metabolic process; biosynthetic process; primary metabolic process; cellular metabolic process; organic substance biosynthetic process; cellular biosynthetic process; organic substance metabolic process; metabolic process; cellular macromolecule biosynthetic process; cellular macromolecule metabolic process; gene expression; macromolecule metabolic process; protein metabolic proc…	ribosome; organelle; intracellular organelle; intracellular non-membrane-bounded organelle; cell part; intracellular; cytoplasm; macromolecular complex; intracellular part; cell; ribonucleoprotein complex; cytoplasmic part; non-membrane-bounded organelle;	structural constituent of ribosome; structural molecule activity;	K02993	RP-S7e; small subunit ribosomal protein S7e	ko03010 Ribosome;
Unigene0034835	Cysteine protease OS=Carica papaya GN=cp1 PE=2 SV=1	32.736	143.97	37	10	24	9	2.288	2.54e-06	extracellular	proteolysis; metabolic process; macromolecule metabolic process; protein metabolic process; primary metabolic process; organic substance metabolic process;		peptidase activity, acting on L-amino acid peptides; cysteine-type peptidase activity; hydrolase activity; peptidase activity; catalytic activity;				IPR013201; IPR000668;	Cathepsin propeptide inhibitor domain (I29); Peptidase C1A, papain C-terminal;
Unigene0034348	Glutathione transferase OS=Carica papaya GN=PGST1 PE=2 SV=1	25.376	89.706	30.6	9	64	9	2.287	0.00024	nuclear			protein binding; binding;	K00799	GST; glutathione S-transferase [EC:2.5.1.18]	ko00980 Metabolism of xenobiotics by cytochrome P450; ko00982 Drug metabolism - cytochrome P450; ko00480 Glutathione metabolism; ko05204 Chemical carcinogenesis; ko01524 Platinum drug resistance;	IPR010987; IPR004045; IPR012336;	Glutathione S-transferase, C-terminal-like; Glutathione S-transferase, N-terminal; Thioredoxin-like fold;
Unigene0004296	"Sphingosine phosphate lyase, putative OS=Ricinus communis GN=RCOM_1079290 PE=3 SV=1"	59.777	32.602	7.6	5	5	5	2.284	0.000594	plasma membrane	metabolic process; single-organism metabolic process; small molecule metabolic process; single-organism cellular process; carboxylic acid metabolic process; single-organism process; organic acid metabolic process; cellular metabolic process; cellular process; oxoacid metabolic process; organic substance metabolic process;		organic cyclic compound binding; heterocyclic compound binding; catalytic activity; binding; carbon-carbon lyase activity; ion binding; carboxy-lyase activity; lyase activity; anion binding; cofactor binding; pyridoxal phosphate binding;	K01634	SGPL1; sphinganine-1-phosphate aldolase [EC:4.1.2.27]	ko00600 Sphingolipid metabolism; ko01100 Metabolic pathways; ko04071 Sphingolipid signaling pathway;	IPR015424; IPR015421;	Pyridoxal phosphate-dependent transferase; Pyridoxal phosphate-dependent transferase, major region, subdomain 1;
Unigene0003818	Aspartyl protease family protein OS=Arabidopsis thaliana GN=At3g25700 PE=2 SV=1	47.494	57.193	8.3	3	4	3	2.265	0.000102	chloroplast	proteolysis; metabolic process; macromolecule metabolic process; protein metabolic process; primary metabolic process; organic substance metabolic process;		endopeptidase activity; peptidase activity; catalytic activity; aspartic-type endopeptidase activity; peptidase activity, acting on L-amino acid peptides; hydrolase activity; aspartic-type peptidase activity;				IPR032799; IPR021109; IPR033121; IPR032861;	Xylanase inhibitor, C-terminal; Aspartic peptidase domain; Peptidase family A1 domain; Xylanase inhibitor, N-terminal;
Unigene0001203	Glutathione S-transferase zeta class family protein OS=Populus trichocarpa GN=POPTR_0004s24090g PE=2 SV=1	9.4737	31.043	39.3	3	24	3	2.262	1.98e-05	chloroplast			protein binding; binding;	K01800	maiA; maleylacetoacetate isomerase [EC:5.2.1.2]	ko00643 Styrene degradation; ko01120 Microbial metabolism in diverse environments; ko01100 Metabolic pathways; ko00350 Tyrosine metabolism;	IPR004045; IPR012336;	Glutathione S-transferase, N-terminal; Thioredoxin-like fold;
Unigene0046143	CXE carboxylesterase OS=Paeonia suffruticosa PE=2 SV=1	29.876	16.355	7.2	1	1	1	2.257	0.000328	cytosol	metabolic process;		hydrolase activity; catalytic activity;				IPR029058; IPR013094;	Alpha/Beta hydrolase fold; Alpha/beta hydrolase fold-3;
Unigene0036308	Aspartate aminotransferase OS=Jatropha curcas GN=JCGZ_26640 PE=4 SV=1	47.313	107.64	31.8	12	21	12	2.253	0.000297	mitochondria	small molecule metabolic process; single-organism cellular process; nitrogen compound metabolic process; single-organism process; biosynthetic process; primary metabolic process; cellular metabolic process; organic substance metabolic process; metabolic process; cellular amino acid metabolic process; single-organism metabolic process; carboxylic acid metabolic process; organic acid metabolic proc…		organic cyclic compound binding; heterocyclic compound binding; transferase activity, transferring nitrogenous groups; catalytic activity; binding; ion binding; anion binding; transaminase activity; transferase activity; cofactor binding; pyridoxal phosphate binding;	K14455	GOT2; aspartate aminotransferase, mitochondrial [EC:2.6.1.1]	ko00270 Cysteine and methionine metabolism; ko01130 Biosynthesis of antibiotics; ko04975 Fat digestion and absorption; ko00710 Carbon fixation in photosynthetic organisms; ko00350 Tyrosine metabolism; ko00360 Phenylalanine metabolism; ko01210 2-Oxocarboxylic acid metabolism; ko00250 Alanine, aspartate and glutamate metabolism; ko00330 Arginine and proline metabolism; ko01200 Carbon metabolism; ko…	IPR004839; IPR015424; IPR015421; IPR015422;	Aminotransferase, class I/classII; Pyridoxal phosphate-dependent transferase; Pyridoxal phosphate-dependent transferase, major region, subdomain 1; Pyridoxal phosphate-dependent transferase, major region, subdomain 2;
Unigene0028912	Kinase family protein OS=Populus trichocarpa GN=POPTR_0004s19340g PE=4 SV=1	61.197	24.879	8.1	4	6	3	2.252	0.000194	nuclear	phosphorylation; cellular protein metabolic process; primary metabolic process; cellular metabolic process; phosphate-containing compound metabolic process; organic substance metabolic process; metabolic process; protein phosphorylation; phosphorus metabolic process; cellular macromolecule metabolic process; cellular protein modification process; protein metabolic process; macromolecule metabolic…		ATP binding; nucleoside phosphate binding; phosphotransferase activity, alcohol group as acceptor; nucleoside binding; ion binding; protein binding; protein kinase activity; nucleotide binding; organic cyclic compound binding; heterocyclic compound binding; ribonucleoside binding; carbohydrate derivative binding; kinase activity; catalytic activity; ribonucleotide binding; binding; purine ribonuc…	K14500	BSK; BR-signaling kinase [EC:2.7.11.1]	ko04075 Plant hormone signal transduction;	IPR000719; IPR011990; IPR001245; IPR013320; IPR011009;	Protein kinase domain; Tetratricopeptide-like helical domain; Serine-threonine/tyrosine-protein kinase catalytic domain; Concanavalin A-like lectin/glucanase domain; Protein kinase-like domain;
Unigene0021432	GDSL-like Lipase/Acylhydrolase superfamily protein isoform 1 OS=Theobroma cacao GN=TCM_016882 PE=4 SV=1	41.461	22.517	9.1	3	5	3	2.246	5.31e-05	chloroplast			hydrolase activity; catalytic activity; hydrolase activity, acting on ester bonds;				IPR001087; IPR013830;	GDSL lipase/esterase; SGNH hydrolase-type esterase domain;
Unigene0025877	"Tryptophan biosynthesis protein, trpc, putative OS=Ricinus communis GN=RCOM_0691140 PE=3 SV=1"	43.569	76.956	24.4	9	17	9	2.244	1.44e-05	mitochondria	cellular amine metabolic process; aromatic amino acid family metabolic process; cellular aromatic compound metabolic process; small molecule metabolic process; single-organism cellular process; nitrogen compound metabolic process; organic cyclic compound metabolic process; single-organism process; primary metabolic process; alpha-amino acid metabolic process; cellular metabolic process; cellular …		carboxy-lyase activity; lyase activity; indole-3-glycerol-phosphate synthase activity; catalytic activity; carbon-carbon lyase activity;	K01609	trpC; indole-3-glycerol phosphate synthase [EC:4.1.1.48]	ko01130 Biosynthesis of antibiotics; ko01110 Biosynthesis of secondary metabolites; ko01230 Biosynthesis of amino acids; ko01100 Metabolic pathways; ko00400 Phenylalanine, tyrosine and tryptophan biosynthesis;	IPR013785; IPR011060; IPR013798;	Aldolase-type TIM barrel; Ribulose-phosphate binding barrel; Indole-3-glycerol phosphate synthase;
Unigene0039521	AMP-dependent synthetase and ligase family protein OS=Populus trichocarpa GN=POPTR_0015s13060g PE=4 SV=1	56.428	11.638	2.9	2	2	2	2.237	2.36e-05	chloroplast	metabolic process;		catalytic activity;				IPR025110; IPR000873;	AMP-binding enzyme C-terminal domain; AMP-dependent synthetase/ligase;
Unigene0043020	"Mannan endo-1,4-beta-mannosidase 6 OS=Glycine soja GN=glysoja_005215 PE=3 SV=1"	4.8604	50.104	35.7	1	15	1	2.235	4.78e-05	chloroplast	metabolic process; carbohydrate metabolic process; primary metabolic process; organic substance metabolic process;			K19355	MAN; mannan endo-1,4-beta-mannosidase [EC:3.2.1.78]	ko00051 Fructose and mannose metabolism;	IPR017853; IPR013781;	Glycoside hydrolase superfamily; Glycoside hydrolase, catalytic domain;
Unigene0029502	"Esterase, putative isoform 2 OS=Theobroma cacao GN=TCM_016994 PE=4 SV=1"	40.194	247	47.7	15	55	15	2.234	0.000206	extracellular			hydrolase activity; catalytic activity; hydrolase activity, acting on ester bonds;				IPR001087; IPR013830;	GDSL lipase/esterase; SGNH hydrolase-type esterase domain;
Unigene0002449	Tryptophan synthase OS=Gossypium arboreum GN=F383_16225 PE=3 SV=1	47.16	11.605	3.9	2	2	2	2.224	0.000499	mitochondria	organic acid biosynthetic process; cellular aromatic compound metabolic process; tryptophan biosynthetic process; single-organism process; biosynthetic process; organonitrogen compound biosynthetic process; indole-containing compound biosynthetic process; cellular metabolic process; cellular biogenic amine metabolic process; organic substance metabolic process; metabolic process; cellular amino a…		lyase activity; hydro-lyase activity; tryptophan synthase activity; catalytic activity; carbon-oxygen lyase activity;	K01696	trpB; tryptophan synthase beta chain [EC:4.2.1.20]	ko01130 Biosynthesis of antibiotics; ko01110 Biosynthesis of secondary metabolites; ko00260 Glycine, serine and threonine metabolism; ko01230 Biosynthesis of amino acids; ko01100 Metabolic pathways; ko00400 Phenylalanine, tyrosine and tryptophan biosynthesis;	IPR001926;	Tryptophan synthase beta subunit-like PLP-dependent enzyme;
Unigene0031446	S-adenosyl-L-methionine-dependent methyltransferases superfamily protein OS=Theobroma cacao GN=TCM_001540 PE=4 SV=1	23.761	30.838	20.5	3	4	3	2.224	0.000822	cytosol	metabolic process;		transferase activity, transferring one-carbon groups; methyltransferase activity; catalytic activity; transferase activity;				IPR029063; IPR013216;	S-adenosyl-L-methionine-dependent methyltransferase; Methyltransferase type 11;
Unigene0038364	Esterase/lipase/thioesterase family protein OS=Medicago truncatula GN=MTR_7g083200 PE=4 SV=1	35.807	33.781	13.4	4	6	4	2.211	0.00216	cytosol			transferase activity, transferring acyl groups; transferase activity, transferring acyl groups other than amino-acyl groups; catalytic activity; transferase activity;
Unigene0034334	RNA-binding family protein OS=Theobroma cacao GN=TCM_030202 PE=4 SV=1	23.219	15.019	9.7	2	2	2	2.210	0.00164	nuclear			organic cyclic compound binding; heterocyclic compound binding; nucleoside phosphate binding; binding; nucleic acid binding; nucleotide binding; small molecule binding;				IPR000504; IPR012677;	RNA recognition motif domain; Nucleotide-binding alpha-beta plait domain;
Unigene0033677	Hydroxymethylglutaryl-CoA synthase OS=Hevea brasiliensis GN=HMGS PE=4 SV=1	25.626	7.4313	3.8	1	2	1	2.197	1.14e-05	chloroplast	isoprenoid metabolic process; single-organism biosynthetic process; single-organism cellular process; single-organism process; biosynthetic process; cellular lipid metabolic process; primary metabolic process; organic substance biosynthetic process; cellular metabolic process; cellular biosynthetic process; organic substance metabolic process; lipid biosynthetic process; isoprenoid biosynthetic p…		hydroxymethylglutaryl-CoA synthase activity; transferase activity, transferring acyl groups; catalytic activity; transferase activity; transferase activity, transferring acyl groups, acyl groups converted into alkyl on transfer;	K01641	E2.3.3.10; hydroxymethylglutaryl-CoA synthase [EC:2.3.3.10]	ko00280 Valine, leucine and isoleucine degradation; ko00072 Synthesis and degradation of ketone bodies; ko01130 Biosynthesis of antibiotics; ko01110 Biosynthesis of secondary metabolites; ko01100 Metabolic pathways; ko00900 Terpenoid backbone biosynthesis; ko00650 Butanoate metabolism;	IPR013746; IPR016039; IPR013528;	Hydroxymethylglutaryl-coenzyme A synthase C-terminal domain; Thiolase-like; Hydroxymethylglutaryl-coenzyme A synthase, N-terminal;
Unigene0037423	Hydroxycinnamoyl CoA quinate hydroxycinnamoyl transferase OS=Platycodon grandiflorus GN=HQT PE=2 SV=1	48.672	53.542	14.5	6	8	6	2.193	5.55e-06	cytosol			transferase activity, transferring acyl groups; transferase activity, transferring acyl groups other than amino-acyl groups; catalytic activity; transferase activity;	K13065	E2.3.1.133; shikimate O-hydroxycinnamoyltransferase [EC:2.3.1.133]	ko00945 Stilbenoid, diarylheptanoid and gingerol biosynthesis; ko00941 Flavonoid biosynthesis; ko01110 Biosynthesis of secondary metabolites; ko01100 Metabolic pathways; ko00940 Phenylpropanoid biosynthesis;	IPR023213;	Chloramphenicol acetyltransferase-like domain;
Unigene0037908	FAD-dependent pyridine nucleotide-disulfide oxidoreductase OS=Cynara cardunculus var. scolymus GN=Ccrd_012437 PE=4 SV=1	52.106	25.109	4.9	2	2	2	2.191	0.0017	cytosol	single-organism process; metabolic process; oxidation-reduction process; single-organism metabolic process;		organic cyclic compound binding; heterocyclic compound binding; nucleoside phosphate binding; flavin adenine dinucleotide binding; catalytic activity; binding; ion binding; anion binding; nucleotide binding; cofactor binding; oxidoreductase activity; small molecule binding; coenzyme binding;	K08232	E1.6.5.4; monodehydroascorbate reductase (NADH) [EC:1.6.5.4]	ko01100 Metabolic pathways; ko00053 Ascorbate and aldarate metabolism;	IPR016156; IPR023753;	FAD/NAD-linked reductase, dimerisation domain; FAD/NAD(P)-binding domain;
Unigene0000742	Peroxidase OS=Gossypium hirsutum GN=pod6 PE=2 SV=1	35.241	70.63	23.9	7	36	6	2.179	0.000219	chloroplast	metabolic process; response to stress; oxidation-reduction process; single-organism metabolic process; response to oxidative stress; single-organism process; response to stimulus;		organic cyclic compound binding; heterocyclic compound binding; heme binding; catalytic activity; binding; antioxidant activity; peroxidase activity; tetrapyrrole binding; oxidoreductase activity; oxidoreductase activity, acting on peroxide as acceptor;	K00430	E1.11.1.7; peroxidase [EC:1.11.1.7]	ko01110 Biosynthesis of secondary metabolites; ko01100 Metabolic pathways; ko00940 Phenylpropanoid biosynthesis;	IPR002016;	Haem peroxidase, plant/fungal/bacterial;
Unigene0044725	Aquaporin OS=Jatropha curcas PE=2 SV=1	25.783	9.3375	6.8	1	2	1	2.173	0.000259	cytosol	transport; localization; establishment of localization;	membrane;	transporter activity;	K09873			IPR023271;	Aquaporin-like;
Unigene0024489	Dihydrolipoyl dehydrogenase OS=Morus notabilis GN=L484_007729 PE=3 SV=1	57.207	128.21	24.9	12	23	12	2.172	8.73e-06	mitochondria	regulation of cellular process; homeostatic process; regulation of biological quality; metabolic process; regulation of biological process; oxidation-reduction process; single-organism metabolic process; cell redox homeostasis; single-organism cellular process; cellular homeostasis; single-organism process; cellular process; biological regulation;		oxidoreductase activity, acting on NAD(P)H; nucleoside phosphate binding; flavin adenine dinucleotide binding; ion binding; nucleotide binding; oxidoreductase activity, acting on a sulfur group of donors, NAD(P) as acceptor; cofactor binding; oxidoreductase activity; heterocyclic compound binding; organic cyclic compound binding; catalytic activity; binding; oxidoreductase activity, acting on a s…	K00382	DLD; dihydrolipoamide dehydrogenase [EC:1.8.1.4]	ko01130 Biosynthesis of antibiotics; ko01110 Biosynthesis of secondary metabolites; ko00260 Glycine, serine and threonine metabolism; ko01100 Metabolic pathways; ko00280 Valine, leucine and isoleucine degradation; ko00020 Citrate cycle (TCA cycle); ko01120 Microbial metabolism in diverse environments; ko01200 Carbon metabolism; ko00010 Glycolysis / Gluconeogenesis; ko00620 Pyruvate metabolism; ko…	IPR016156; IPR004099; IPR023753;	FAD/NAD-linked reductase, dimerisation domain; Pyridine nucleotide-disulphide oxidoreductase, dimerisation domain; FAD/NAD(P)-binding domain;
Unigene0025390	ABC transporter F family member 4 OS=Gossypium arboreum GN=F383_03434 PE=4 SV=1	81.826	30.93	5	3	4	3	2.172	0.00041	nuclear			ATP binding; nucleoside phosphate binding; nucleoside binding; ion binding; hydrolase activity, acting on acid anhydrides; hydrolase activity; nucleotide binding; nucleoside-triphosphatase activity; ATPase activity; organic cyclic compound binding; heterocyclic compound binding; ribonucleoside binding; carbohydrate derivative binding; pyrophosphatase activity; catalytic activity; ribonucleotide b…	K06184			IPR003593; IPR003439; IPR027417;	AAA+ ATPase domain; ABC transporter-like; P-loop containing nucleoside triphosphate hydrolase;
Unigene0030450	Cytochrome c oxidase subunit 6b-1-like protein OS=Gossypium arboreum GN=F383_16852 PE=4 SV=1	18.319	12.15	11.8	2	2	2	2.167	0.00111	chloroplast		organelle; intracellular membrane-bounded organelle; intracellular organelle; cell part; intracellular; cytoplasm; intracellular part; membrane-bounded organelle; cell; mitochondrion; cytoplasmic part;	ion transmembrane transporter activity; substrate-specific transporter activity; monovalent inorganic cation transmembrane transporter activity; oxidoreductase activity, acting on a heme group of donors, oxygen as acceptor; oxidoreductase activity, acting on a heme group of donors; hydrogen ion transmembrane transporter activity; heme-copper terminal oxidase activity; oxidoreductase activity; sub…	K02267	COX6B; cytochrome c oxidase subunit 6b	ko04260 Cardiac muscle contraction; ko05010 Alzheimer's disease; ko00190 Oxidative phosphorylation; ko01100 Metabolic pathways; ko05016 Huntington's disease; ko04932 Non-alcoholic fatty liver disease (NAFLD); ko05012 Parkinson's disease;
Unigene0034949	"ATP binding protein, putative OS=Ricinus communis GN=RCOM_0992040 PE=4 SV=1"	34.804	8.4539	2.9	1	1	1	2.163	0.000422	chloroplast	metabolic process;		ATP binding; nucleoside phosphate binding; nucleoside binding; ion binding; nucleotide binding; organic cyclic compound binding; heterocyclic compound binding; ribonucleoside binding; carbohydrate derivative binding; kinase activity; catalytic activity; ribonucleotide binding; binding; purine ribonucleoside binding; anion binding; purine ribonucleotide binding; adenyl ribonucleotide binding; aden…				IPR006083; IPR027417;	Phosphoribulokinase/uridine kinase; P-loop containing nucleoside triphosphate hydrolase;
Unigene0035427	Probable sucrose-phosphate synthase 1 OS=Citrus unshiu GN=SPS1 PE=2 SV=1	65.587	43.411	10	7	11	5	2.160	0.00555	chloroplast							IPR006380; IPR001296;	Sucrose-phosphatase, N-terminal; Glycosyl transferase, family 1;
Unigene0003907	Subtilisin-like serine protease OS=Carica papaya PE=2 SV=1	64.186	102.47	13.1	10	28	10	2.157	0.000284	chloroplast	proteolysis; metabolic process; macromolecule metabolic process; protein metabolic process; primary metabolic process; organic substance metabolic process;		serine-type endopeptidase activity; endopeptidase activity; peptidase activity; catalytic activity; serine hydrolase activity; serine-type peptidase activity; peptidase activity, acting on L-amino acid peptides; hydrolase activity;				IPR003137; IPR000209;	PA domain; Peptidase S8/S53 domain;
Unigene0029962	Purple acid phosphatase 3 isoform 1 OS=Theobroma cacao GN=TCM_011231 PE=4 SV=1	34.945	54.148	18.3	5	8	5	2.157	0.000261	nuclear			hydrolase activity; acid phosphatase activity; phosphoric ester hydrolase activity; catalytic activity; phosphatase activity; hydrolase activity, acting on ester bonds;	K14379	ACP5; tartrate-resistant acid phosphatase type 5 [EC:3.1.3.2]	ko05323 Rheumatoid arthritis; ko04142 Lysosome; ko04380 Osteoclast differentiation;	IPR029052; IPR004843;	Metallo-dependent phosphatase-like; Calcineurin-like phosphoesterase domain, apaH type;
Unigene0028495	"Sugar transporter, putative OS=Ricinus communis GN=RCOM_1386130 PE=3 SV=1"	79.128	20.848	3.5	2	2	2	2.148	7.12e-05	plasma membrane	transport; transmembrane transport; single-organism localization; single-organism cellular process; single-organism process; localization; cellular process; single-organism transport; establishment of localization;	intrinsic component of membrane; membrane; integral component of membrane; membrane part;	substrate-specific transporter activity; substrate-specific transmembrane transporter activity; transmembrane transporter activity; transporter activity;				IPR020846;	Major facilitator superfamily domain;
Unigene0033288	CTP synthase OS=Citrus sinensis GN=CISIN_1g048183mg PE=3 SV=1	21.568	12.416	10.8	2	2	2	2.133	7.07e-05	cytosol							IPR017926; IPR029062;	Glutamine amidotransferase; Class I glutamine amidotransferase-like;
Unigene0028586	Fatty acid amide hydrolase OS=Theobroma cacao GN=TCM_001610 PE=4 SV=1	66.609	12.061	2.8	2	3	2	2.122	0.000341	cytosol							IPR023631;	Amidase signature domain;
Unigene0001544	Actin depolymerizing factor 4 OS=Hevea brasiliensis PE=2 SV=1	15.837	106.61	40.6	4	9	4	2.098	1.3e-05	chloroplast		cell; intracellular; cell part;	actin binding; protein binding; cytoskeletal protein binding; binding;	K05765	CFL; cofilin	ko05133 Pertussis; ko04360 Axon guidance; ko04810 Regulation of actin cytoskeleton; ko04666 Fc gamma R-mediated phagocytosis;	IPR029006; IPR002108;	ADF-H/Gelsolin-like domain; Actin-depolymerising factor homology domain;
Unigene0028281	Acetyltransferase component of pyruvate dehydrogenase complex OS=Gossypium arboreum GN=F383_19968 PE=3 SV=1	18.999	75.604	23.6	4	6	4	2.097	0.000333	cytoskeleton	metabolic process;		transferase activity, transferring acyl groups; catalytic activity; transferase activity;				IPR004167; IPR011053; IPR000089;	E3-binding domain; Single hybrid motif; Biotin/lipoyl attachment;
Unigene0029842	22 kDa polypeptide OS=Nicotiana tabacum GN=drepp4 PE=2 SV=1	7.1792	47.321	47.8	4	9	4	2.096	6.99e-05	nuclear	cellular response to stimulus; response to stimulus; cellular process;	membrane; intrinsic component of plasma membrane; plasma membrane part; membrane part; cell part; cell periphery; anchored component of membrane; intrinsic component of membrane; cell; anchored component of plasma membrane; plasma membrane;
Unigene0028422	BnaA01g15510D protein OS=Brassica napus GN=BnaA01g15510D PE=4 SV=1	24.626	25.652	16.1	3	5	3	2.092	0.0184	mitochondria
Unigene0028910	Vacuolar ATP synthase subunit H family protein isoform 2 OS=Theobroma cacao GN=TCM_025546 PE=4 SV=1	31.777	47.785	21.4	5	13	5	2.091	0.000168	chloroplast	ion transmembrane transport; cation transmembrane transport; inorganic ion transmembrane transport; single-organism cellular process; energy coupled proton transmembrane transport, against electrochemical gradient; single-organism process; hydrogen transport; proton transport; establishment of localization; transport; transmembrane transport; single-organism localization; cation transport; ion tr…	membrane; intracellular organelle; bounding membrane of organelle; organelle membrane; cytoplasm; intracellular organelle part; macromolecular complex; intracellular part; proton-transporting V-type ATPase complex; cell; organelle part; proton-transporting V-type ATPase, V1 domain; vacuolar proton-transporting V-type ATPase complex; intracellular membrane-bounded organelle; organelle; intracellul…	organic cyclic compound binding; heterocyclic compound binding; heme binding; catalytic activity; binding; hydrolase activity, acting on acid anhydrides; hydrolase activity, acting on acid anhydrides, catalyzing transmembrane movement of substances; hydrolase activity; protein binding; tetrapyrrole binding; transporter activity; transmembrane transporter activity;	K02144	ATPeV1H; V-type H+-transporting ATPase subunit H	ko04721 Synaptic vesicle cycle; ko04145 Phagosome; ko01100 Metabolic pathways; ko05120 Epithelial cell signaling in Helicobacter pylori infection; ko05323 Rheumatoid arthritis; ko04150 mTOR signaling pathway; ko00190 Oxidative phosphorylation; ko04142 Lysosome; ko05152 Tuberculosis; ko05110 Vibrio cholerae infection;	IPR011987; IPR011989; IPR016024;	ATPase, V1 complex, subunit H, C-terminal; Armadillo-like helical; Armadillo-type fold;
Unigene0027012	Glutamine synthetase OS=Theobroma cacao GN=TCM_007743 PE=3 SV=1	39.133	127.51	37.9	10	29	8	2.090	3.65e-05	cytosol	glutamine family amino acid metabolic process; cellular amino acid biosynthetic process; glutamine biosynthetic process; organic acid biosynthetic process; single-organism biosynthetic process; small molecule metabolic process; glutamine metabolic process; single-organism cellular process; single-organism process; nitrogen compound metabolic process; biosynthetic process; alpha-amino acid metabol…		ligase activity, forming carbon-nitrogen bonds; ammonia ligase activity; glutamate-ammonia ligase activity; acid-ammonia (or amide) ligase activity; catalytic activity; ligase activity;	K01915	glnA; glutamine synthetase [EC:6.3.1.2]	ko04727 GABAergic synapse; ko00220 Arginine biosynthesis; ko01230 Biosynthesis of amino acids; ko01100 Metabolic pathways; ko02020 Two-component system; ko04724 Glutamatergic synapse; ko01120 Microbial metabolism in diverse environments; ko00250 Alanine, aspartate and glutamate metabolism; ko00910 Nitrogen metabolism; ko00630 Glyoxylate and dicarboxylate metabolism;	IPR008146; IPR008147; IPR014746;	Glutamine synthetase, catalytic domain; Glutamine synthetase, beta-Grasp domain; Glutamine synthetase/guanido kinase, catalytic domain;
Unigene0020976	"Caspase, putative OS=Ricinus communis GN=RCOM_1129630 PE=4 SV=1"	51.224	16.425	5	2	3	2	2.085	6.43e-06	chloroplast							IPR029030;	Caspase-like domain;
Unigene0027237	Glutamate dehydrogenase OS=Eucalyptus grandis GN=EUGRSUZ_A02935 PE=3 SV=1	44.619	146.93	34.8	13	25	13	2.077	2.58e-06	mitochondria	oxidation-reduction process; small molecule metabolic process; single-organism cellular process; nitrogen compound metabolic process; single-organism process; primary metabolic process; cellular metabolic process; organic substance metabolic process; metabolic process; cellular amino acid metabolic process; single-organism metabolic process; carboxylic acid metabolic process; organic acid metabol…		oxidoreductase activity, acting on the CH-NH2 group of donors; catalytic activity; oxidoreductase activity, acting on the CH-NH2 group of donors, NAD or NADP as acceptor; oxidoreductase activity;	K00261	GLUD1_2; glutamate dehydrogenase (NAD(P)+) [EC:1.4.1.3]	ko00910 Nitrogen metabolism; ko00250 Alanine, aspartate and glutamate metabolism; ko00220 Arginine biosynthesis; ko01200 Carbon metabolism; ko00471 D-Glutamine and D-glutamate metabolism; ko01100 Metabolic pathways; ko04964 Proximal tubule bicarbonate reclamation;	IPR006096; IPR016040; IPR006097;	Glutamate/phenylalanine/leucine/valine dehydrogenase, C-terminal; NAD(P)-binding domain; Glutamate/phenylalanine/leucine/valine dehydrogenase, dimerisation domain;
Unigene0024823	50 kDa ketoavyl-ACP synthase OS=Ricinus communis GN=KASI PE=2 SV=1	49.89	54.656	11.5	5	7	5	2.076	0.000283	mitochondria	single-organism biosynthetic process; organic acid biosynthetic process; small molecule metabolic process; single-organism cellular process; single-organism process; cellular lipid metabolic process; biosynthetic process; fatty acid metabolic process; primary metabolic process; cellular metabolic process; fatty acid biosynthetic process; organic substance biosynthetic process; cellular biosynthet…		transferase activity, transferring acyl groups; transferase activity, transferring acyl groups other than amino-acyl groups; transferase activity; catalytic activity;	K09458	fabF; 3-oxoacyl-[acyl-carrier-protein] synthase II [EC:2.3.1.179]	ko00061 Fatty acid biosynthesis; ko01212 Fatty acid metabolism; ko01100 Metabolic pathways; ko00780 Biotin metabolism;	IPR020841; IPR016039; IPR014031; IPR014030;	Polyketide synthase, beta-ketoacyl synthase domain; Thiolase-like; Beta-ketoacyl synthase, C-terminal; Beta-ketoacyl synthase, N-terminal;
Unigene0037061	Carotenoid isomerase isoform 1 OS=Theobroma cacao GN=TCM_023143 PE=4 SV=1	74.731	19.704	5.4	3	3	3	2.067	0.000893	chloroplast	carotenoid metabolic process; pigment biosynthetic process; isoprenoid metabolic process; single-organism biosynthetic process; pigment metabolic process; oxidation-reduction process; single-organism cellular process; single-organism process; cellular lipid metabolic process; biosynthetic process; primary metabolic process; cellular metabolic process; organic substance biosynthetic process; carot…		isomerase activity; catalytic activity; oxidoreductase activity;	K09835	crtISO; prolycopene isomerase [EC:5.2.1.13]	ko00906 Carotenoid biosynthesis; ko01110 Biosynthesis of secondary metabolites; ko01100 Metabolic pathways;	IPR002937; IPR023753;	Amine oxidase; FAD/NAD(P)-binding domain;
Unigene0023932	Peptide transporter 2 isoform 1 OS=Theobroma cacao GN=TCM_011173 PE=3 SV=1	62.721	81.532	15.7	7	12	7	2.064	0.000974	plasma membrane	transport; single-organism localization; single-organism process; organic substance transport; oligopeptide transport; amide transport; localization; peptide transport; nitrogen compound transport; single-organism transport; establishment of localization;	membrane;	transporter activity;	K14638			IPR020846;	Major facilitator superfamily domain;
Unigene0019844	Glycerol-3-phosphate acyltransferase 8 OS=Vernicia fordii GN=GPAT8 PE=2 SV=1	55.843	42.361	12	6	8	6	2.052	0.00123	plasma membrane	metabolic process;		transferase activity, transferring acyl groups; catalytic activity; transferase activity;	K13508	GPAT; glycerol-3-phosphate acyltransferase [EC:2.3.1.15]	ko00564 Glycerophospholipid metabolism; ko01110 Biosynthesis of secondary metabolites; ko00561 Glycerolipid metabolism; ko01100 Metabolic pathways;	IPR002123; IPR023214;	Phospholipid/glycerol acyltransferase; HAD-like domain;
Unigene0036295	Aminopeptidase M1 isoform 2 OS=Theobroma cacao GN=TCM_037335 PE=4 SV=1	56.631	284.58	45.9	23	51	23	2.052	2.4e-05	cytosol			peptidase activity; transition metal ion binding; catalytic activity; binding; ion binding; peptidase activity, acting on L-amino acid peptides; metal ion binding; cation binding; hydrolase activity; metallopeptidase activity; zinc ion binding;	K08776			IPR014782; IPR024571;	Peptidase M1, membrane alanine aminopeptidase, N-terminal; ERAP1-like C-terminal domain;
Unigene0027852	"Ferredoxin-3, chloroplast, putative OS=Ricinus communis GN=RCOM_1281630 PE=4 SV=1"	16.58	32.606	20.1	1	4	1	2.045	0.00839	chloroplast	metabolic process; generation of precursor metabolites and energy; single-organism metabolic process; oxidation-reduction process; single-organism cellular process; electron transport chain; single-organism process; cellular metabolic process; cellular process;		electron carrier activity; 2 iron, 2 sulfur cluster binding; binding; iron-sulfur cluster binding; metal cluster binding;	K02639	petF; ferredoxin	ko00195 Photosynthesis;	IPR001041; IPR012675;	2Fe-2S ferredoxin-type iron-sulfur binding domain; Beta-grasp domain;
Unigene0024293	60S ribosomal protein L36a/L44 OS=Populus trichocarpa GN=POPTR_0007s07730g PE=2 SV=1	12.938	16.755	14.3	3	4	3	2.036	1.75e-06	nuclear	cellular protein metabolic process; biosynthetic process; primary metabolic process; cellular metabolic process; organic substance biosynthetic process; cellular biosynthetic process; organic substance metabolic process; metabolic process; cellular macromolecule biosynthetic process; cellular macromolecule metabolic process; gene expression; macromolecule metabolic process; protein metabolic proc…	ribosome; organelle; intracellular organelle; intracellular non-membrane-bounded organelle; cell part; intracellular; cytoplasm; macromolecular complex; intracellular part; cell; ribonucleoprotein complex; cytoplasmic part; non-membrane-bounded organelle;	structural constituent of ribosome; structural molecule activity;	K02929	RP-L44e; large subunit ribosomal protein L44e	ko03010 Ribosome;	IPR011332;	Zinc-binding ribosomal protein;
Unigene0023153	"RAB6-interacting protein, putative OS=Ricinus communis GN=RCOM_1165000 PE=4 SV=1"	65.049	52.819	11.2	6	11	6	2.033	3.01e-05	cytosol			actin binding; protein binding; cytoskeletal protein binding; binding;				IPR011684;	Protein Networked (NET), actin-binding (NAB) domain;
Unigene0037347	RAB GTPase A1F OS=Theobroma cacao GN=TCM_029778 PE=4 SV=1	24.182	26.625	44.7	9	16	2	2.033	0.00053	cytosol	regulation of cellular process; single organism signaling; cellular response to stimulus; signal transduction; regulation of biological process; cell communication; intracellular signal transduction; single-organism cellular process; single-organism process; small GTPase mediated signal transduction; signaling; response to stimulus; cellular process; biological regulation;		nucleoside phosphate binding; nucleoside binding; ion binding; nucleotide binding; organic cyclic compound binding; heterocyclic compound binding; ribonucleoside binding; carbohydrate derivative binding; ribonucleotide binding; binding; purine ribonucleoside binding; anion binding; purine ribonucleotide binding; purine nucleoside binding; guanyl ribonucleotide binding; guanyl nucleotide binding; …	K07904	RAB11A; Ras-related protein Rab-11A	ko04972 Pancreatic secretion; ko04961 Endocrine and other factor-regulated calcium reabsorption; ko04962 Vasopressin-regulated water reabsorption; ko04144 Endocytosis;	IPR005225; IPR027417;	Small GTP-binding protein domain; P-loop containing nucleoside triphosphate hydrolase;
Unigene0004237	"3-isopropylmalate dehydratase, putative OS=Ricinus communis GN=RCOM_1389110 PE=4 SV=1"	26.562	91.103	29.6	5	11	5	2.029	5.86e-05	chloroplast	metabolic process;		lyase activity; hydro-lyase activity; catalytic activity; carbon-oxygen lyase activity;	K01704	leuD; 3-isopropylmalate/(R)-2-methylmalate dehydratase small subunit [EC:4.2.1.33 4.2.1.35]	ko01110 Biosynthesis of secondary metabolites; ko00660 C5-Branched dibasic acid metabolism; ko01230 Biosynthesis of amino acids; ko01100 Metabolic pathways; ko00290 Valine, leucine and isoleucine biosynthesis; ko01210 2-Oxocarboxylic acid metabolism;	IPR000573; IPR015928;	Aconitase A/isopropylmalate dehydratase small subunit, swivel domain; Aconitase/3-isopropylmalate dehydratase, swivel;
Unigene0029946	UDP-sugar pyrophosphorylase OS=Cucumis melo GN=USP PE=1 SV=1	68.995	42.502	9.6	7	9	7	2.027	5.29e-05	cytosol	metabolic process;		nucleotidyltransferase activity; uridylyltransferase activity; catalytic activity; transferase activity; transferase activity, transferring phosphorus-containing groups;	K12447	USP; UDP-sugar pyrophosphorylase [EC:2.7.7.64]	ko01130 Biosynthesis of antibiotics; ko00052 Galactose metabolism; ko01100 Metabolic pathways; ko00040 Pentose and glucuronate interconversions; ko00053 Ascorbate and aldarate metabolism; ko00520 Amino sugar and nucleotide sugar metabolism;	IPR029044;	Nucleotide-diphospho-sugar transferases;
Unigene0052414	Elongation factor Tu OS=Jatropha curcas GN=JCGZ_21976 PE=3 SV=1	32.976	43.516	9.3	3	3	3	2.020	0.00158	mitochondria			nucleoside phosphate binding; nucleoside binding; ion binding; hydrolase activity, acting on acid anhydrides; hydrolase activity; nucleotide binding; nucleoside-triphosphatase activity; organic cyclic compound binding; heterocyclic compound binding; ribonucleoside binding; carbohydrate derivative binding; pyrophosphatase activity; catalytic activity; ribonucleotide binding; binding; GTPase activi…	K02358			IPR005225; IPR027417; IPR000795;	Small GTP-binding protein domain; P-loop containing nucleoside triphosphate hydrolase; Transcription factor, GTP-binding domain;
Unigene0035408	ROOTY/SUPERROOT1 OS=Arabidopsis lyrata subsp. lyrata GN=ARALYDRAFT_480895 PE=4 SV=1	58.216	263.1	39.9	19	72	19	2.019	4.07e-06	cytosol	small molecule metabolic process; single-organism cellular process; nitrogen compound metabolic process; single-organism process; biosynthetic process; primary metabolic process; cellular metabolic process; organic substance metabolic process; metabolic process; cellular amino acid metabolic process; single-organism metabolic process; carboxylic acid metabolic process; organic acid metabolic proc…		organic cyclic compound binding; heterocyclic compound binding; transferase activity, transferring nitrogenous groups; catalytic activity; binding; ion binding; anion binding; transaminase activity; transferase activity; cofactor binding; pyridoxal phosphate binding;	K00815	TAT; tyrosine aminotransferase [EC:2.6.1.5]	ko00270 Cysteine and methionine metabolism; ko01130 Biosynthesis of antibiotics; ko01110 Biosynthesis of secondary metabolites; ko01230 Biosynthesis of amino acids; ko01100 Metabolic pathways; ko00350 Tyrosine metabolism; ko00950 Isoquinoline alkaloid biosynthesis; ko00360 Phenylalanine metabolism; ko00401 Novobiocin biosynthesis; ko00130 Ubiquinone and other terpenoid-quinone biosynthesis; ko009…	IPR004839; IPR015424; IPR015422; IPR015421;	Aminotransferase, class I/classII; Pyridoxal phosphate-dependent transferase; Pyridoxal phosphate-dependent transferase, major region, subdomain 2; Pyridoxal phosphate-dependent transferase, major region, subdomain 1;
Unigene0002575	Pyruvate kinase OS=Theobroma cacao GN=TCM_020739 PE=3 SV=1	64.828	137.15	24.1	12	39	12	2.013	3.21e-05	chloroplast	single-organism carbohydrate catabolic process; glycolytic process; single-organism catabolic process; small molecule metabolic process; single-organism cellular process; single-organism process; carbohydrate metabolic process; primary metabolic process; cellular metabolic process; organic substance metabolic process; carbohydrate catabolic process; single-organism carbohydrate metabolic process;…		magnesium ion binding; pyruvate kinase activity; kinase activity; phosphotransferase activity, alcohol group as acceptor; catalytic activity; binding; ion binding; potassium ion binding; metal ion binding; cation binding; alkali metal ion binding; transferase activity; transferase activity, transferring phosphorus-containing groups;	K00873	PK; pyruvate kinase [EC:2.7.1.40]	ko00230 Purine metabolism; ko01130 Biosynthesis of antibiotics; ko01110 Biosynthesis of secondary metabolites; ko01230 Biosynthesis of amino acids; ko01100 Metabolic pathways; ko05203 Viral carcinogenesis; ko04930 Type II diabetes mellitus; ko01120 Microbial metabolism in diverse environments; ko01200 Carbon metabolism; ko00010 Glycolysis / Gluconeogenesis; ko05230 Central carbon metabolism in ca…	IPR015794; IPR011037; IPR015813; IPR015806; IPR015795; IPR015793;	Pyruvate kinase, alpha/beta; Pyruvate kinase-like, insert domain; Pyruvate/Phosphoenolpyruvate kinase-like domain; Pyruvate kinase, beta-barrel insert domain; Pyruvate kinase, C-terminal; Pyruvate kinase, barrel;
Unigene0020560	"Remorin, putative OS=Ricinus communis GN=RCOM_1496040 PE=4 SV=1"	21.847	81.752	34.9	11	21	11	2.012	1.51e-05	nuclear							IPR005516; IPR005518;	Remorin, C-terminal; Remorin, N-terminal;
Unigene0051966	GDSL esterase/lipase OS=Carica papaya PE=1 SV=1	36.852	106.97	23.7	6	27	6	2.008	5.5e-05	extracellular			hydrolase activity; catalytic activity; hydrolase activity, acting on ester bonds;				IPR001087; IPR013830;	GDSL lipase/esterase; SGNH hydrolase-type esterase domain;
Unigene0038513	Hydrolase OS=Arabidopsis lyrata subsp. lyrata GN=ARALYDRAFT_479869 PE=4 SV=1	5.9717	29.898	28.1	1	8	1	2.006	0.000655	chloroplast
Unigene0040894	Hairpin-inducing protein OS=Casuarina glauca PE=2 SV=1	24.955	13.353	8.1	2	4	2	2.004	0.00189	chloroplast							IPR004864;	Late embryogenesis abundant protein, LEA-14;
Unigene0036473	Aldose 1-epimerase OS=Ricinus communis GN=RCOM_0566090 PE=3 SV=1	37.065	83.89	28.9	8	20	8	2.003	0.000341	cytoskeleton	single-organism carbohydrate metabolic process; metabolic process; single-organism metabolic process; monosaccharide metabolic process; single-organism process; primary metabolic process; carbohydrate metabolic process; hexose metabolic process; organic substance metabolic process;		carbohydrate binding; isomerase activity; catalytic activity; binding;	K01785	galM; aldose 1-epimerase [EC:5.1.3.3]	ko01120 Microbial metabolism in diverse environments; ko01130 Biosynthesis of antibiotics; ko00010 Glycolysis / Gluconeogenesis; ko01110 Biosynthesis of secondary metabolites; ko00052 Galactose metabolism; ko01100 Metabolic pathways;	IPR011013; IPR014718;	Galactose mutarotase-like domain; Glycoside hydrolase-type carbohydrate-binding;
Unigene0012749	Copper chaperone OS=Populus alba x Populus glandulosa GN=CCH PE=2 SV=1	8.8831	62.613	35.7	3	10	3	2.000	4.54e-07	chloroplast	transport; single-organism localization; cation transport; metal ion transport; ion transport; single-organism process; localization; single-organism transport; establishment of localization;		metal ion binding; cation binding; binding; ion binding;	K07213	ATOX1; copper chaperone	ko04978 Mineral absorption;	IPR006121;	Heavy metal-associated domain, HMA;
Unigene0010523	"Zeamatin, putative OS=Ricinus communis GN=RCOM_1593590 PE=4 SV=1"	12.415	9.9602	9.2	1	1	1	13.506	0.00151	chloroplast
Unigene0001296	Dirigent protein OS=Citrus sinensis GN=CISIN_1g045008mg PE=3 SV=1	20.59	25.636	18.9	4	5	4	10.113	0.000753	chloroplast
Unigene0002632	Aldehyde dehydrogenase 2B4 OS=Bixa orellana GN=ADH2B4 PE=2 SV=1	55.943	323.31	54.6	29	117	25	1.991	8.32e-07	chloroplast, mitochondria	single-organism process; metabolic process; oxidation-reduction process; single-organism metabolic process;		oxidoreductase activity, acting on the aldehyde or oxo group of donors, NAD or NADP as acceptor; catalytic activity; oxidoreductase activity; oxidoreductase activity, acting on the aldehyde or oxo group of donors;	K00128	ALDH; aldehyde dehydrogenase (NAD+) [EC:1.2.1.3]	ko01130 Biosynthesis of antibiotics; ko00561 Glycerolipid metabolism; ko00040 Pentose and glucuronate interconversions; ko00053 Ascorbate and aldarate metabolism; ko00981 Insect hormone biosynthesis; ko00903 Limonene and pinene degradation; ko00380 Tryptophan metabolism; ko00010 Glycolysis / Gluconeogenesis; ko00330 Arginine and proline metabolism; ko00625 Chloroalkane and chloroalkene degradatio…	IPR016161; IPR015590; IPR016162; IPR016163;	Aldehyde/histidinol dehydrogenase; Aldehyde dehydrogenase domain; Aldehyde dehydrogenase N-terminal domain; Aldehyde dehydrogenase, C-terminal;
Unigene0024608	" 1,2-dihydroxy-3-keto-5-methylthiopentene dioxygenase OS=Theobroma cacao GN=TCM_020699 PE=3 SV=1"	23.314	97.233	39.2	8	15	8	1.988	4.06e-06	cytosol	sulfur amino acid biosynthetic process; organic acid biosynthetic process; L-methionine biosynthetic process from methylthioadenosine; aspartate family amino acid metabolic process; single-organism process; biosynthetic process; organonitrogen compound biosynthetic process; cellular metabolic process; sulfur amino acid metabolic process; sulfur compound biosynthetic process; organic substance met…		oxidoreductase activity, acting on single donors with incorporation of molecular oxygen, incorporation of two atoms of oxygen; acireductone dioxygenase [iron(II)-requiring] activity; oxidoreductase activity, acting on single donors with incorporation of molecular oxygen; catalytic activity; dioxygenase activity; oxidoreductase activity;	K08967	mtnD; 1,2-dihydroxy-3-keto-5-methylthiopentene dioxygenase [EC:1.13.11.53 1.13.11.54]	ko00270 Cysteine and methionine metabolism; ko01100 Metabolic pathways;	IPR011051; IPR014710;	RmlC-like cupin domain; RmlC-like jelly roll fold;
Unigene0029459	K+ efflux antiporter 1 OS=Theobroma cacao GN=TCM_005378 PE=4 SV=1	134.54	27.511	3.7	4	4	4	1.988	0.00226	plasma membrane	transport; transmembrane transport; potassium ion transport; single-organism localization; cation transport; ion transport; metal ion transport; single-organism cellular process; single-organism process; localization; cellular process; monovalent inorganic cation transport; single-organism transport; establishment of localization;	intrinsic component of membrane; membrane; integral component of membrane; membrane part;	solute:cation antiporter activity; active transmembrane transporter activity; secondary active transmembrane transporter activity; ion transmembrane transporter activity; solute:proton antiporter activity; substrate-specific transporter activity; monovalent inorganic cation transmembrane transporter activity; inorganic cation transmembrane transporter activity; hydrogen ion transmembrane transpor…				IPR006153; IPR004771; IPR016040; IPR003148;	Cation/H+ exchanger; K+/H+ exchanger; NAD(P)-binding domain; Regulator of K+ conductance, N-terminal;
Unigene0021641	Alpha-soluble NSF attachment protein 2 OS=Theobroma cacao GN=TCM_017057 PE=4 SV=1	32.753	132.15	50.5	13	30	13	1.983	5.47e-07	cytosol	establishment of protein localization; transport; intracellular transport; cellular macromolecule localization; establishment of localization in cell; intracellular protein transport; organic substance transport; protein localization; macromolecule localization; cellular protein localization; localization; protein transport; establishment of localization; cellular localization;		protein binding; binding;	K15296	NAPA; alpha-soluble NSF attachment protein	ko04721 Synaptic vesicle cycle;	IPR011990; IPR013026;	Tetratricopeptide-like helical domain; Tetratricopeptide repeat-containing domain;
Unigene0019709	"Biotin carboxylase 1, chloroplastic isoform 1 OS=Theobroma cacao GN=TCM_039756 PE=4 SV=1"	56.898	162.86	23.1	10	16	10	1.977	0.0001	chloroplast			ATP binding; nucleoside phosphate binding; nucleoside binding; ligase activity; ion binding; nucleotide binding; ligase activity, forming carbon-nitrogen bonds; organic cyclic compound binding; heterocyclic compound binding; biotin carboxylase activity; ribonucleoside binding; carbohydrate derivative binding; ribonucleotide binding; catalytic activity; binding; purine ribonucleoside binding; meta…	K01961	accC; acetyl-CoA carboxylase, biotin carboxylase subunit [EC:6.4.1.2 6.3.4.14]	ko00720 Carbon fixation pathways in prokaryotes; ko01130 Biosynthesis of antibiotics; ko01110 Biosynthesis of secondary metabolites; ko01100 Metabolic pathways; ko01120 Microbial metabolism in diverse environments; ko01200 Carbon metabolism; ko01212 Fatty acid metabolism; ko00061 Fatty acid biosynthesis; ko00620 Pyruvate metabolism; ko00253 Tetracycline biosynthesis; ko00640 Propanoate metabolism;	IPR005479; IPR005481; IPR013815; IPR016185; IPR011764; IPR005482; IPR011761; IPR013816; IPR011054;	Carbamoyl-phosphate synthetase large subunit-like, ATP-binding domain; Biotin carboxylase-like, N-terminal domain; ATP-grasp fold, subdomain 1; Pre-ATP-grasp domain; Biotin carboxylation domain; Biotin carboxylase, C-terminal; ATP-grasp fold; ATP-grasp fold, subdomain 2; Rudiment single hybrid motif;
Unigene0036254	"Acetyl-CoA carboxylase, putative OS=Ricinus communis GN=RCOM_0646250 PE=4 SV=1"	68.083	43.481	5	3	4	3	1.977	0.0044	mitochondria			ATP binding; nucleoside phosphate binding; nucleoside binding; ion binding; ligase activity; nucleotide binding; ligase activity, forming carbon-nitrogen bonds; organic cyclic compound binding; heterocyclic compound binding; biotin carboxylase activity; ribonucleoside binding; carbohydrate derivative binding; ribonucleotide binding; catalytic activity; binding; purine ribonucleoside binding; meta…	K01968	E6.4.1.4A; 3-methylcrotonyl-CoA carboxylase alpha subunit [EC:6.4.1.4]	ko00280 Valine, leucine and isoleucine degradation; ko01100 Metabolic pathways;	IPR016185; IPR011764; IPR005481; IPR011761; IPR005479; IPR005482; IPR013816; IPR013815; IPR011054;	Pre-ATP-grasp domain; Biotin carboxylation domain; Biotin carboxylase-like, N-terminal domain; ATP-grasp fold; Carbamoyl-phosphate synthetase large subunit-like, ATP-binding domain; Biotin carboxylase, C-terminal; ATP-grasp fold, subdomain 2; ATP-grasp fold, subdomain 1; Rudiment single hybrid motif;
Unigene0022437	"14-3-3 protein, putative OS=Ricinus communis GN=RCOM_1037090 PE=3 SV=1"	29.097	196.1	53.5	14	79	7	1.968	0.000164	plasma membrane			protein domain specific binding; protein binding; binding;	K06630	YWHAE; 14-3-3 protein epsilon	ko04722 Neurotrophin signaling pathway; ko04110 Cell cycle; ko04391 Hippo signaling pathway - fly; ko05203 Viral carcinogenesis; ko04390 Hippo signaling pathway; ko04151 PI3K-Akt signaling pathway; ko04114 Oocyte meiosis; ko05169 Epstein-Barr virus infection; ko04011 MAPK signaling pathway - yeast;	IPR023410;	14-3-3 domain;
Unigene0006690	"Trehalose-6-phosphate synthase, putative OS=Ricinus communis GN=RCOM_1251280 PE=4 SV=1"	75.533	13.73	2.7	2	2	2	1.966	0.000224	chloroplast	carbohydrate biosynthetic process; single-organism biosynthetic process; single-organism cellular process; single-organism process; biosynthetic process; disaccharide metabolic process; carbohydrate metabolic process; oligosaccharide biosynthetic process; primary metabolic process; cellular metabolic process; organic substance biosynthetic process; cellular biosynthetic process; organic substance…		catalytic activity;	K16055	TPS; trehalose 6-phosphate synthase/phosphatase [EC:2.4.1.15 3.1.3.12]	ko00500 Starch and sucrose metabolism; ko01100 Metabolic pathways;	IPR001830; IPR023214;	Glycosyl transferase, family 20; HAD-like domain;
Unigene0031501	Alanine--glyoxylate aminotransferase family protein OS=Populus trichocarpa GN=POPTR_0006s10740g PE=3 SV=1	52.118	129.32	27.9	13	24	13	1.963	0.000316	mitochondria			organic cyclic compound binding; heterocyclic compound binding; transferase activity, transferring nitrogenous groups; catalytic activity; binding; ion binding; anion binding; transaminase activity; transferase activity; cofactor binding; pyridoxal phosphate binding;	K00827	AGXT2; alanine-glyoxylate transaminase / (R)-3-amino-2-methylpropionate-pyruvate transaminase [EC:2.6.1.44 2.6.1.40]	ko00280 Valine, leucine and isoleucine degradation; ko00270 Cysteine and methionine metabolism; ko00250 Alanine, aspartate and glutamate metabolism; ko01110 Biosynthesis of secondary metabolites; ko00260 Glycine, serine and threonine metabolism; ko01100 Metabolic pathways;	IPR015424; IPR015422; IPR015421;	Pyridoxal phosphate-dependent transferase; Pyridoxal phosphate-dependent transferase, major region, subdomain 2; Pyridoxal phosphate-dependent transferase, major region, subdomain 1;
Unigene0046381	"Ralf-like 34, putative OS=Theobroma cacao GN=TCM_000633 PE=4 SV=1"	13.882	13.018	13.7	2	3	2	1.962	0.0242	extracellular
Unigene0022995	Quinone reductase family protein OS=Theobroma cacao GN=TCM_030049 PE=3 SV=1	21.459	107.58	48.3	9	24	8	1.960	7.25e-05	nuclear	regulation of cellular process; regulation of macromolecule metabolic process; regulation of nucleobase-containing compound metabolic process; negative regulation of cellular process; negative regulation of cellular metabolic process; negative regulation of biological process; negative regulation of RNA metabolic process; negative regulation of transcription, DNA-templated; regulation of RNA bios…		nucleoside phosphate binding; ion binding; nucleotide binding; cofactor binding; oxidoreductase activity; heterocyclic compound binding; organic cyclic compound binding; carbohydrate derivative binding; ribonucleotide binding; catalytic activity; binding; anion binding; FMN binding; coenzyme binding; small molecule binding;	K03809	wrbA; NAD(P)H dehydrogenase (quinone) [EC:1.6.5.2]	ko00130 Ubiquinone and other terpenoid-quinone biosynthesis; ko01110 Biosynthesis of secondary metabolites;	IPR005025; IPR008254; IPR029039;	NADPH-dependent FMN reductase-like; Flavodoxin/nitric oxide synthase; Flavoprotein-like domain;
Unigene0002218	Calcium-transporting ATPase OS=Theobroma cacao GN=TCM_039616 PE=3 SV=1	90.836	194.53	25.2	19	34	19	1.958	1.34e-05	plasma membrane	calcium ion transmembrane transport; divalent inorganic cation transport; ion transmembrane transport; cation transmembrane transport; inorganic ion transmembrane transport; metal ion transport; single-organism cellular process; single-organism process; establishment of localization; transport; transmembrane transport; single-organism localization; cation transport; calcium ion transport; ion tra…	intrinsic component of membrane; membrane; integral component of membrane; membrane part;	ATPase activity, coupled to transmembrane movement of ions; nucleoside phosphate binding; primary active transmembrane transporter activity; substrate-specific transporter activity; hydrolase activity, acting on acid anhydrides; protein binding; hydrolase activity; substrate-specific transmembrane transporter activity; ATPase activity; organic cyclic compound binding; heterocyclic compound bindin…	K01537			IPR004014; IPR024750; IPR023299; IPR008250; IPR023214;	Cation-transporting P-type ATPase, N-terminal; Calcium-transporting P-type ATPase, N-terminal autoinhibitory domain; P-type ATPase, cytoplasmic domain N; P-type ATPase, A domain; HAD-like domain;
Unigene0021873	DnaJ subfamily C member 3 OS=Gossypium arboreum GN=F383_10467 PE=4 SV=1	41.967	24.087	7.3	3	3	3	1.957	5.57e-05	cytosol			protein binding; binding;	K09523	DNAJC3; DnaJ homolog subfamily C member 3	ko04141 Protein processing in endoplasmic reticulum; ko05164 Influenza A;	IPR011990; IPR001623; IPR013026; IPR005158;	Tetratricopeptide-like helical domain; DnaJ domain; Tetratricopeptide repeat-containing domain; Bacterial transcriptional activator domain;
Unigene0046983	"Major pollen allergen Ory s 1, putative OS=Ricinus communis GN=RCOM_0120910 PE=3 SV=1"	26.18	9.8603	5	1	1	1	1.953	0.00236	chloroplast		extracellular region;					IPR009009; IPR007112; IPR007117;	RlpA-like protein, double-psi beta-barrel domain; Expansin/pollen allergen, DPBB domain; Expansin, cellulose-binding-like domain;
Unigene0019651	BnaA09g41010D protein OS=Brassica napus GN=BnaA09g41010D PE=4 SV=1	79.907	19.154	4.1	3	3	3	1.945	0.000195	cytosol			protein binding; binding;				IPR000270; IPR011990; IPR013026;	PB1 domain; Tetratricopeptide-like helical domain; Tetratricopeptide repeat-containing domain;
Unigene0024948	Plastid transcriptionally active 4 OS=Theobroma cacao GN=TCM_019920 PE=4 SV=1	36.493	13.394	6.3	2	3	2	1.945	0.000244	chloroplast				K03969
Unigene0035061	Lysine-ketoglutarate reductase/saccharopine dehydrogenase bifunctional enzyme OS=Theobroma cacao GN=TCM_037438 PE=4 SV=1	64.166	112.44	11.4	6	15	6	1.940	0.00129	plasma membrane	single-organism process; metabolic process; oxidation-reduction process; single-organism metabolic process;		catalytic activity; oxidoreductase activity;	K14157	AASS; alpha-aminoadipic semialdehyde synthase [EC:1.5.1.8 1.5.1.9]	ko00310 Lysine degradation; ko01130 Biosynthesis of antibiotics; ko01110 Biosynthesis of secondary metabolites; ko01100 Metabolic pathways;	IPR005097; IPR016040; IPR032095; IPR007545;	Saccharopine dehydrogenase, NADP binding domain; NAD(P)-binding domain; Saccharopine dehydrogenase, C-terminal; LOR/SDH bifunctional enzyme, conserved domain;
Unigene0018087	Vesicle-associated membrane protein 727 OS=Populus trichocarpa GN=POPTR_0008s02030g PE=3 SV=1	20.235	6.4711	5.1	1	1	1	1.939	0.00194	nuclear	transport; localization; vesicle-mediated transport; establishment of localization;	intrinsic component of membrane; membrane; integral component of membrane; membrane part;		K08511			IPR010908; IPR011012; IPR001388;	Longin domain; Longin-like domain; Synaptobrevin;
Unigene0004569	Scaffold attachment factor B2 OS=Gossypium arboreum GN=F383_24082 PE=4 SV=1	20.335	41.276	28.3	6	11	6	1.936	0.000204	nuclear							IPR009770;	Domain of unknown function DUF1338;
Unigene0032648	Glycosyl hydrolase family protein OS=Theobroma cacao GN=TCM_007223 PE=4 SV=1	85.331	77.881	9.5	6	12	5	1.931	2.8e-05	chloroplast	metabolic process; carbohydrate metabolic process; primary metabolic process; organic substance metabolic process;		hydrolase activity, hydrolyzing O-glycosyl compounds; hydrolase activity; catalytic activity; hydrolase activity, acting on glycosyl bonds;	K15920	XYL4; beta-D-xylosidase 4 [EC:3.2.1.37]	ko01100 Metabolic pathways; ko00520 Amino sugar and nucleotide sugar metabolism;	IPR002772; IPR001764; IPR026891; IPR017853;	Glycoside hydrolase family 3 C-terminal domain; Glycoside hydrolase, family 3, N-terminal; Fibronectin type III-like domain; Glycoside hydrolase superfamily;
Unigene0025498	NADH dehydrogenase [ubiquinone] 1 alpha subcomplex subunit 12 OS=Musa acuminata subsp. malaccensis PE=3 SV=1	10.495	29.079	44.3	4	7	4	1.930	0.00535	nuclear		membrane;	electron carrier activity; oxidoreductase activity, acting on NAD(P)H; NADH dehydrogenase activity; catalytic activity; NADH dehydrogenase (quinone) activity; NADH dehydrogenase (ubiquinone) activity; oxidoreductase activity, acting on NAD(P)H, quinone or similar compound as acceptor; oxidoreductase activity;	K11352	NDUFA12; NADH dehydrogenase (ubiquinone) 1 alpha subcomplex subunit 12	ko05010 Alzheimer's disease; ko00190 Oxidative phosphorylation; ko01100 Metabolic pathways; ko05016 Huntington's disease; ko04932 Non-alcoholic fatty liver disease (NAFLD); ko05012 Parkinson's disease;
Unigene0034537	Signal recognition particle-related / SRP-related isoform 3 OS=Theobroma cacao GN=TCM_014748 PE=4 SV=1	49.498	11.6	3.9	2	3	2	1.927	0.000422	nuclear	intracellular transport; cellular component organization; establishment of protein localization to organelle; single-organism process; cotranslational protein targeting to membrane; protein transport; establishment of localization; protein targeting; protein targeting to membrane; establishment of localization in cell; single-organism localization; protein localization to endoplasmic reticulum; i…	signal recognition particle, endoplasmic reticulum targeting; cell part; intracellular; signal recognition particle; cytoplasm; macromolecular complex; intracellular part; ribonucleoprotein complex; cell; cytoplasmic part;	organic cyclic compound binding; heterocyclic compound binding; signal sequence binding; RNA binding; peptide binding; signal recognition particle binding; binding; nucleic acid binding; macromolecular complex binding; amide binding; endoplasmic reticulum signal peptide binding; ribonucleoprotein complex binding; 7S RNA binding;	K03107	SRP68; signal recognition particle subunit SRP68	ko03060 Protein export;
Unigene0031829	Glutamine synthetase nodule isozyme OS=Vigna aconitifolia PE=2 SV=1	26.391	8.467	12.1	3	12	1	1.923	0.00119	cytosol	glutamine family amino acid metabolic process; cellular amino acid biosynthetic process; glutamine biosynthetic process; organic acid biosynthetic process; single-organism biosynthetic process; small molecule metabolic process; glutamine metabolic process; single-organism cellular process; single-organism process; nitrogen compound metabolic process; biosynthetic process; alpha-amino acid metabol…		ligase activity, forming carbon-nitrogen bonds; ammonia ligase activity; glutamate-ammonia ligase activity; acid-ammonia (or amide) ligase activity; catalytic activity; ligase activity;				IPR008146; IPR008147; IPR014746;	Glutamine synthetase, catalytic domain; Glutamine synthetase, beta-Grasp domain; Glutamine synthetase/guanido kinase, catalytic domain;
Unigene0023224	Tetraspanin8 OS=Theobroma cacao GN=TCM_038498 PE=3 SV=1	19.021	46.857	20.1	4	22	4	1.919	6.32e-05	extracellular		intrinsic component of membrane; membrane; integral component of membrane; membrane part;
Unigene0019730	Putative gibberellin-regulated protein OS=Elaeis guineensis var. tenera GN=GA PE=2 SV=1	12.043	6.7222	8.5	1	2	1	1.916	0.00112	extracellular
Unigene0009685	"Transmembrane protein 14, putative OS=Ricinus communis GN=RCOM_0708200 PE=4 SV=1"	24.728	6.7997	3.3	1	4	1	1.915	0.00398	chloroplast		membrane;
Unigene0021240	CYP71B34 OS=Arabidopsis lyrata subsp. lyrata GN=ARALYDRAFT_346989 PE=3 SV=1	54.608	124.18	27.6	13	22	12	1.913	2.65e-05	chloroplast	single-organism process; metabolic process; oxidation-reduction process; single-organism metabolic process;		organic cyclic compound binding; heterocyclic compound binding; heme binding; iron ion binding; transition metal ion binding; catalytic activity; binding; ion binding; cation binding; metal ion binding; oxidoreductase activity, acting on paired donors, with incorporation or reduction of molecular oxygen; tetrapyrrole binding; oxidoreductase activity;	K00517	E1.14.-.-	ko00903 Limonene and pinene degradation; ko00624 Polycyclic aromatic hydrocarbon degradation; ko00363 Bisphenol degradation; ko00945 Stilbenoid, diarylheptanoid and gingerol biosynthesis; ko01120 Microbial metabolism in diverse environments; ko01110 Biosynthesis of secondary metabolites; ko01100 Metabolic pathways; ko00627 Aminobenzoate degradation;
Unigene0031979	T-complex polypeptide 1 OS=Bruguiera sexangula GN=bstcp-1 PE=2 SV=1	29.3	39.076	19	5	8	5	1.904	0.000638	cytosol	protein folding; metabolic process; cellular protein metabolic process; cellular macromolecule metabolic process; macromolecule metabolic process; protein metabolic process; primary metabolic process; cellular process; cellular metabolic process; organic substance metabolic process;		ATP binding; nucleoside phosphate binding; nucleoside binding; ion binding; protein binding; nucleotide binding; organic cyclic compound binding; heterocyclic compound binding; ribonucleoside binding; carbohydrate derivative binding; ribonucleotide binding; binding; purine ribonucleoside binding; anion binding; purine ribonucleotide binding; unfolded protein binding; adenyl ribonucleotide binding…	K09493			IPR027409; IPR027413;	GroEL-like apical domain; GroEL-like equatorial domain;
Unigene0031499	FAD-linked oxidases family protein OS=Theobroma cacao GN=TCM_000289 PE=4 SV=1	48.799	54.17	18.5	8	11	8	1.898	0.0011	chloroplast	single-organism process; metabolic process; oxidation-reduction process; single-organism metabolic process;		organic cyclic compound binding; heterocyclic compound binding; oxidoreductase activity, acting on CH-OH group of donors; nucleoside phosphate binding; flavin adenine dinucleotide binding; catalytic activity; binding; ion binding; anion binding; nucleotide binding; cofactor binding; small molecule binding; coenzyme binding; oxidoreductase activity;	K18204			IPR016166; IPR004113; IPR016169; IPR016164; IPR016167; IPR006094;	FAD-binding, type 2; FAD-linked oxidase, C-terminal; CO dehydrogenase flavoprotein-like, FAD-binding, subdomain 2; FAD-linked oxidase-like, C-terminal; FAD-binding, type 2, subdomain 1; FAD linked oxidase, N-terminal;
Unigene0028965	Zn-dependent exopeptidases superfamily protein OS=Theobroma cacao GN=TCM_014603 PE=3 SV=1	32.998	70.672	26.2	9	15	9	1.897	0.000139	cytosol	proteolysis; metabolic process; macromolecule metabolic process; protein metabolic process; primary metabolic process; organic substance metabolic process;		peptidase activity; exopeptidase activity; transition metal ion binding; catalytic activity; binding; ion binding; cation binding; peptidase activity, acting on L-amino acid peptides; metal ion binding; hydrolase activity; aminopeptidase activity; zinc ion binding;	K01267			IPR023358;	Peptidase M18, domain 2;
Unigene0030298	Fimbrin-like protein 2 OS=Gossypium arboreum GN=F383_29639 PE=4 SV=1	74.373	8.035	2	1	1	1	1.897	0.000103	nuclear			protein binding; binding;	K17275			IPR001715; IPR011992;	Calponin homology domain; EF-hand domain pair;
Unigene0035407	Imidazole glycerol phosphate synthase subunit HisF OS=Medicago truncatula GN=MTR_3g052850 PE=3 SV=1	60.036	97.292	15.7	6	6	6	1.895	0.00401	mitochondria	cellular aromatic compound metabolic process; organic acid biosynthetic process; imidazole-containing compound metabolic process; single-organism process; biosynthetic process; histidine biosynthetic process; organonitrogen compound biosynthetic process; cellular metabolic process; organic substance metabolic process; metabolic process; cellular amino acid metabolic process; heterocycle metabolic…	intracellular part; cell; cell part; intracellular; cytoplasm;	transferase activity, transferring pentosyl groups; oxo-acid-lyase activity; catalytic activity; carbon-carbon lyase activity; lyase activity; transferase activity, transferring glycosyl groups; transferase activity; imidazoleglycerol-phosphate synthase activity;	K01663	HIS7; glutamine amidotransferase / cyclase [EC:2.4.2.- 4.1.3.-]	ko01110 Biosynthesis of secondary metabolites; ko01230 Biosynthesis of amino acids; ko01100 Metabolic pathways; ko00340 Histidine metabolism;	IPR013785; IPR011060; IPR017926; IPR029062;	Aldolase-type TIM barrel; Ribulose-phosphate binding barrel; Glutamine amidotransferase; Class I glutamine amidotransferase-like;
Unigene0037345	Acetoacetyl-CoA thiolase 2 isoform 1 OS=Theobroma cacao GN=TCM_002426 PE=3 SV=1	41.785	144.14	31.2	9	18	7	1.895	6.77e-05	cytosol	metabolic process;		transferase activity, transferring acyl groups; transferase activity, transferring acyl groups other than amino-acyl groups; catalytic activity; transferase activity;	K00626	E2.3.1.9; acetyl-CoA C-acetyltransferase [EC:2.3.1.9]	ko01130 Biosynthesis of antibiotics; ko00900 Terpenoid backbone biosynthesis; ko00380 Tryptophan metabolism; ko01200 Carbon metabolism; ko00620 Pyruvate metabolism; ko00650 Butanoate metabolism; ko00640 Propanoate metabolism; ko00310 Lysine degradation; ko00720 Carbon fixation pathways in prokaryotes; ko00362 Benzoate degradation; ko01110 Biosynthesis of secondary metabolites; ko00071 Fatty acid …	IPR016039; IPR020616; IPR020617;	Thiolase-like; Thiolase, N-terminal; Thiolase, C-terminal;
Unigene0028996	2-oxoglutarate (2OG) and Fe(II)-dependent oxygenase superfamily protein OS=Arabidopsis thaliana GN=At4g13400 PE=4 SV=1	35.692	20.44	11.1	3	4	3	1.890	0.00605	chloroplast							IPR027443; IPR026992;	Isopenicillin N synthase-like; Non-haem dioxygenase N-terminal domain;
Unigene0051721	UDP-D-apiose/UDP-D-xylose synthase 2 OS=Theobroma cacao GN=TCM_041534 PE=4 SV=1	44.411	159.82	48.6	19	29	19	1.888	5.07e-06	mitochondria			cofactor binding; catalytic activity; binding; coenzyme binding;	K12449	AXS; UDP-apiose/xylose synthase	ko01100 Metabolic pathways; ko00520 Amino sugar and nucleotide sugar metabolism;	IPR001509; IPR016040;	NAD-dependent epimerase/dehydratase, N-terminal domain; NAD(P)-binding domain;
Unigene0030962	"2-oxoglutarate and Fe(II)-dependent oxygenase superfamily protein, putative OS=Theobroma cacao GN=TCM_011034 PE=3 SV=1"	42.02	90.985	25.3	10	20	10	1.875	0.000144	cytosol	single-organism process; metabolic process; oxidation-reduction process; single-organism metabolic process;		catalytic activity; oxidoreductase activity;				IPR005123; IPR027443; IPR026992;	Oxoglutarate/iron-dependent dioxygenase; Isopenicillin N synthase-like; Non-haem dioxygenase N-terminal domain;
Unigene0034910	Polyphenol oxidase OS=Populus euphratica PE=2 SV=1	66.945	52.753	12.6	7	15	7	1.874	4.38e-05	cytosol	pigment biosynthetic process; metabolic process; single-organism biosynthetic process; pigment metabolic process; oxidation-reduction process; single-organism metabolic process; single-organism process; biosynthetic process;		oxidoreductase activity, acting on diphenols and related substances as donors, oxygen as acceptor; oxidoreductase activity, acting on diphenols and related substances as donors; catalytic activity; catechol oxidase activity; oxidoreductase activity;	K00422	E1.10.3.1; polyphenol oxidase [EC:1.10.3.1]	ko01110 Biosynthesis of secondary metabolites; ko01100 Metabolic pathways; ko00350 Tyrosine metabolism; ko00950 Isoquinoline alkaloid biosynthesis;	IPR008922; IPR022739; IPR002227; IPR022740;	Uncharacterised domain, di-copper centre; Polyphenol oxidase, central domain; Tyrosinase copper-binding domain; Polyphenol oxidase, C-terminal;
Unigene0034947	Phenylalanyl-tRNA synthetase beta chain family protein OS=Populus trichocarpa GN=POPTR_0018s06640g PE=4 SV=1	67.238	71.946	14.8	9	18	9	1.871	0.000551	cytosol	cellular aromatic compound metabolic process; cellular protein metabolic process; single-organism process; biosynthetic process; tRNA aminoacylation; cellular metabolic process; organic substance metabolic process; phenylalanyl-tRNA aminoacylation; metabolic process; cellular amino acid metabolic process; heterocycle metabolic process; nucleobase-containing compound metabolic process; cellular ni…	intracellular part; cell; cell part; intracellular; cytoplasm;	ligase activity, forming aminoacyl-tRNA and related compounds; nucleoside phosphate binding; ligase activity, forming carbon-oxygen bonds; ligase activity; phenylalanine-tRNA ligase activity; heterocyclic compound binding; organic cyclic compound binding; ribonucleotide binding; catalytic activity; binding; purine ribonucleoside binding; cation binding; anion binding; adenyl ribonucleotide bindin…	K01890	FARSB; phenylalanyl-tRNA synthetase beta chain [EC:6.1.1.20]	ko00970 Aminoacyl-tRNA biosynthesis;	IPR009061; IPR020825; IPR005147; IPR005146;	Putative DNA-binding domain; Phenylalanyl-tRNA synthetase, B3/B4; tRNA synthetase, B5-domain; B3/B4 tRNA-binding domain;
Unigene0026316	At2g45060/T14P1.13 OS=Arabidopsis thaliana GN=At2g45060 PE=1 SV=1	13.122	10.263	9.4	1	1	1	1.866	0.00142	nuclear
Unigene0002748	Cysteine proteinase A494 OS=Populus trichocarpa GN=POPTR_0004s16740g PE=3 SV=2	18.545	30.509	17.8	2	5	2	1.856	0.00149	vacuolar membrane							IPR013201;	Cathepsin propeptide inhibitor domain (I29);
Unigene0047934	26S proteasome regulatory particle non-ATPase subunit 8 OS=Elaeis guineensis var. tenera PE=2 SV=1	34.847	52.911	22.3	6	8	5	1.854	0.000291	cytosol			protein binding; binding;	K03038	PSMD7; 26S proteasome regulatory subunit N8	ko05169 Epstein-Barr virus infection; ko03050 Proteasome;	IPR000555; IPR024969;	JAB1/MPN/MOV34 metalloenzyme domain; Rpn11/EIF3F, C-terminal;
Unigene0025865	Peptidyl-prolyl cis-trans isomerase OS=Vigna angularis var. angularis GN=Vigan.05G181700 PE=3 SV=1	14.498	19.016	28.1	4	4	2	1.850	0.00834	cytosol	cellular protein metabolic process; protein peptidyl-prolyl isomerization; peptidyl-proline modification; primary metabolic process; cellular metabolic process; organic substance metabolic process; protein folding; peptidyl-amino acid modification; metabolic process; cellular macromolecule metabolic process; cellular protein modification process; protein metabolic process; macromolecule metabolic…		peptidyl-prolyl cis-trans isomerase activity; isomerase activity; catalytic activity; cis-trans isomerase activity;				IPR002130; IPR029000;	Cyclophilin-type peptidyl-prolyl cis-trans isomerase domain; Cyclophilin-like domain;
Unigene0039161	Clustered mitochondria protein homolog OS=Prunus persica GN=PRUPE_ppa000213mg PE=3 SV=1	104.15	7.2908	1	1	1	1	1.847	0.00219	nuclear				K03255			IPR023231; IPR033646; IPR025697; IPR028275;	GSKIP domain; CLU central domain; CLU domain; Clustered mitochondria protein, N-terminal;
Unigene0038472	Terpene cyclase/mutase family member OS=Theobroma cacao GN=TCM_036191 PE=3 SV=1	40.157	142.23	35.2	12	46	12	1.845	8.22e-05	chloroplast			isomerase activity; intramolecular transferase activity; catalytic activity;	K01853	E5.4.99.8; cycloartenol synthase [EC:5.4.99.8]	ko00100 Steroid biosynthesis; ko01110 Biosynthesis of secondary metabolites; ko01100 Metabolic pathways;	IPR032697; IPR008930;	Squalene cyclase, N-terminal; Terpenoid cyclases/protein prenyltransferase alpha-alpha toroid;
Unigene0000122	Putative isovaleryl-CoA dehydrogenase/auxin binding protein (Fragment) OS=Robinia pseudoacacia GN=IVD PE=2 SV=1	16.653	74.47	40.4	7	13	7	1.843	5.45e-05	chloroplast	single-organism process; metabolic process; oxidation-reduction process; single-organism metabolic process;		oxidoreductase activity, acting on the CH-CH group of donors; acyl-CoA dehydrogenase activity; catalytic activity; oxidoreductase activity;	K00253	IVD; isovaleryl-CoA dehydrogenase [EC:1.3.8.4]	ko00280 Valine, leucine and isoleucine degradation; ko01100 Metabolic pathways;	IPR009075;	Acyl-CoA dehydrogenase/oxidase C-terminal;
Unigene0045309	Cell wall integrity and stress response component 1 OS=Theobroma cacao GN=TCM_008810 PE=4 SV=1	30.592	6.1749	3.3	1	1	1	1.842	0.00169	extracellular	cellular component biogenesis; carbohydrate biosynthetic process; polysaccharide biosynthetic process; cell wall macromolecule metabolic process; single-organism process; biosynthetic process; cellular metabolic process; cellular polysaccharide metabolic process; organic substance metabolic process; cellular component macromolecule biosynthetic process; cell wall organization or biogenesis; metab…						IPR021148;	Polysaccharide biosynthesis domain;
Unigene0032442	Putative ycf39 OS=Gossypium arboreum GN=F383_01483 PE=4 SV=1	55.3	6.3127	1.4	1	2	1	1.840	0.000647	chloroplast							IPR016040; IPR013857; IPR008979;	NAD(P)-binding domain; NADH:ubiquinone oxidoreductase intermediate-associated protein 30; Galactose-binding domain-like;
Unigene0028866	Clathrin adaptor complexes medium subunit family protein isoform 1 OS=Theobroma cacao GN=TCM_034244 PE=3 SV=1	50.776	33.895	11.1	4	5	4	1.836	0.00555	chloroplast	establishment of protein localization; transport; intracellular transport; cellular macromolecule localization; establishment of localization in cell; vesicle-mediated transport; intracellular protein transport; organic substance transport; protein localization; macromolecule localization; cellular protein localization; localization; protein transport; cellular localization; establishment of loca…	membrane; AP-type membrane coat adaptor complex; membrane part; cell part; intracellular; clathrin adaptor complex; coated membrane; cytoplasm; clathrin coat; macromolecular complex; intracellular part; membrane coat; protein complex; cell; cytoplasmic part;		K12402	AP4M1; AP-4 complex subunit mu-1	ko04142 Lysosome;	IPR028565; IPR022775; IPR011012;	Mu homology domain; AP complex, mu/sigma subunit; Longin-like domain;
Unigene0015786	Plant/F25P12-18 protein OS=Medicago truncatula GN=MTR_7g111900 PE=2 SV=1	18.156	49.349	28.7	5	9	5	1.835	2.25e-05	cytosol
Unigene0038708	Glycosyl hydrolase family 1 family protein OS=Populus trichocarpa GN=POPTR_0004s01910g PE=3 SV=2	16.061	26.006	23.8	2	2	2	1.835	5.84e-05	nuclear	metabolic process; carbohydrate metabolic process; primary metabolic process; organic substance metabolic process;		hydrolase activity, hydrolyzing O-glycosyl compounds; hydrolase activity; catalytic activity; hydrolase activity, acting on glycosyl bonds;				IPR017853; IPR013781;	Glycoside hydrolase superfamily; Glycoside hydrolase, catalytic domain;
Unigene0040933	GDSL-like Lipase/Acylhydrolase superfamily protein OS=Theobroma cacao GN=TCM_010576 PE=4 SV=1	34.618	39.39	17.4	5	10	5	1.818	0.000506	chloroplast			hydrolase activity; catalytic activity; hydrolase activity, acting on ester bonds;	K01206	FUCA; alpha-L-fucosidase [EC:3.2.1.51]	ko00511 Other glycan degradation;	IPR001087; IPR013830;	GDSL lipase/esterase; SGNH hydrolase-type esterase domain;
Unigene0028971	DnaJ heat shock amino-terminal domain protein OS=Medicago truncatula GN=MTR_5g004570 PE=4 SV=1	14.608	6.0418	6.1	1	1	1	1.816	6.9e-05	nuclear							IPR001623;	DnaJ domain;
Unigene0034147	Putative glutamine-dependent NAD(+) synthetase-like OS=Solanum chacoense PE=4 SV=1	47.211	22.258	7.7	3	3	3	1.816	6.34e-05	nuclear	cofactor biosynthetic process; nucleotide biosynthetic process; pyridine nucleotide metabolic process; cellular aromatic compound metabolic process; nicotinamide nucleotide metabolic process; nucleotide metabolic process; single-organism process; biosynthetic process; pyridine nucleotide biosynthetic process; organonitrogen compound biosynthetic process; cellular metabolic process; pyridine-conta…		ATP binding; nucleoside phosphate binding; ligase activity; nucleoside binding; ion binding; nucleotide binding; carbon-nitrogen ligase activity, with glutamine as amido-N-donor; ligase activity, forming carbon-nitrogen bonds; organic cyclic compound binding; heterocyclic compound binding; ribonucleoside binding; carbohydrate derivative binding; catalytic activity; ribonucleotide binding; binding…	K01950	E6.3.5.1; NAD+ synthase (glutamine-hydrolysing) [EC:6.3.5.1]	ko01100 Metabolic pathways; ko00760 Nicotinate and nicotinamide metabolism;	IPR014729; IPR022310;	Rossmann-like alpha/beta/alpha sandwich fold; NAD/GMP synthase;
Unigene0035079	Gamma vacuolar processing enzyme OS=Theobroma cacao GN=TCM_037257 PE=4 SV=1	53.765	34.552	7	3	7	3	1.816	5.69e-06	vacuolar membrane	proteolysis; metabolic process; macromolecule metabolic process; protein metabolic process; primary metabolic process; organic substance metabolic process;		peptidase activity; hydrolase activity; catalytic activity;	K01369	LGMN; legumain [EC:3.4.22.34]	ko04612 Antigen processing and presentation; ko04142 Lysosome;
Unigene0008508	Non-intrinsic ABC protein 6 isoform 1 OS=Theobroma cacao GN=TCM_015750 PE=4 SV=1	54.035	37.602	9.9	5	8	5	1.813	0.00186	chloroplast	cellular component biogenesis; iron-sulfur cluster assembly; cellular component organization; biosynthetic process; metabolic process; metallo-sulfur cluster assembly; cellular component assembly; cellular component organization or biogenesis;			K09015
Unigene0023921	Acyl activating enzyme 1 OS=Theobroma cacao GN=TCM_034378 PE=4 SV=1	61.108	15.261	4.1	2	2	2	1.813	0.000608	chloroplast	metabolic process;		catalytic activity;				IPR025110; IPR000873;	AMP-binding enzyme C-terminal domain; AMP-dependent synthetase/ligase;
Unigene0029564	"UDP-glucuronosyltransferase, putative OS=Ricinus communis GN=RCOM_0731720 PE=4 SV=1"	51.344	15.171	2.9	1	1	1	1.813	5e-05	nuclear	metabolic process;		transferase activity, transferring glycosyl groups; transferase activity, transferring hexosyl groups; catalytic activity; transferase activity;
Unigene0035248	"Short-chain dehydrogenase, putative OS=Ricinus communis GN=RCOM_1077640 PE=4 SV=1"	26.968	29.264	18.3	4	6	4	1.813	0.00012	extracellular			catalytic activity; oxidoreductase activity;	K11165			IPR016040;	NAD(P)-binding domain;
Unigene0035996	"Alpha-1,4 glucan phosphorylase OS=Eucalyptus grandis GN=EUGRSUZ_B02278 PE=3 SV=1"	84.022	125.51	17.5	12	18	12	1.811	4.26e-05	cytosol	metabolic process; carbohydrate metabolic process; primary metabolic process; organic substance metabolic process;		organic cyclic compound binding; heterocyclic compound binding; transferase activity, transferring hexosyl groups; catalytic activity; binding; phosphorylase activity; ion binding; transferase activity, transferring glycosyl groups; anion binding; transferase activity; cofactor binding; glycogen phosphorylase activity; pyridoxal phosphate binding;	K00688	PYG; glycogen phosphorylase [EC:2.4.1.1]	ko00500 Starch and sucrose metabolism; ko01110 Biosynthesis of secondary metabolites; ko04922 Glucagon signaling pathway; ko01100 Metabolic pathways; ko04931 Insulin resistance; ko04910 Insulin signaling pathway;
Unigene0002414	Ripening-induced ACC oxidase OS=Carica papaya PE=2 SV=1	31.37	124.61	32.5	9	24	6	1.808	0.0017	cytoskeleton	single-organism process; metabolic process; oxidation-reduction process; single-organism metabolic process;		catalytic activity; oxidoreductase activity;	K05933	E1.14.17.4; aminocyclopropanecarboxylate oxidase [EC:1.14.17.4]	ko00270 Cysteine and methionine metabolism; ko01110 Biosynthesis of secondary metabolites; ko01100 Metabolic pathways;	IPR005123; IPR027443;	Oxoglutarate/iron-dependent dioxygenase; Isopenicillin N synthase-like;
Unigene0009599	Purin 7 isoform 1 OS=Theobroma cacao GN=TCM_034455 PE=3 SV=1	42.366	136.25	43	13	24	13	1.803	9.05e-05	mitochondria	nucleotide biosynthetic process; cellular aromatic compound metabolic process; nucleotide metabolic process; single-organism process; biosynthetic process; organonitrogen compound biosynthetic process; cellular metabolic process; phosphate-containing compound metabolic process; organic substance metabolic process; metabolic process; heterocycle metabolic process; aromatic compound biosynthetic pr…		ATP binding; nucleoside phosphate binding; ligase activity; nucleoside binding; ion binding; nucleotide binding; acid-amino acid ligase activity; ligase activity, forming carbon-nitrogen bonds; organic cyclic compound binding; heterocyclic compound binding; ribonucleoside binding; carbohydrate derivative binding; catalytic activity; ribonucleotide binding; binding; purine ribonucleoside binding; …	K01923	purC; phosphoribosylaminoimidazole-succinocarboxamide synthase [EC:6.3.2.6]	ko00230 Purine metabolism; ko01130 Biosynthesis of antibiotics; ko01110 Biosynthesis of secondary metabolites; ko01100 Metabolic pathways;	IPR028923; IPR013816;	SAICAR synthetase/ADE2, N-terminal; ATP-grasp fold, subdomain 2;
Unigene0021037	Malonyl-CoA:ACP transacylase OS=Camellia oleifera PE=2 SV=1	39.324	46.064	19.4	7	12	7	1.800	1.4e-05	chloroplast	metabolic process;		S-acyltransferase activity; S-malonyltransferase activity; transferase activity, transferring acyl groups; malonyltransferase activity; catalytic activity; [acyl-carrier-protein] S-malonyltransferase activity; transferase activity; transferase activity, transferring acyl groups other than amino-acyl groups; fatty acid synthase activity;	K00645	fabD; [acyl-carrier-protein] S-malonyltransferase [EC:2.3.1.39]	ko00061 Fatty acid biosynthesis; ko01212 Fatty acid metabolism; ko01100 Metabolic pathways;	IPR016035; IPR014043; IPR001227; IPR020801; IPR016036;	Acyl transferase/acyl hydrolase/lysophospholipase; Acyl transferase; Acyl transferase domain; Polyketide synthase, acyl transferase domain; Malonyl-CoA ACP transacylase, ACP-binding;
Unigene0035841	Copine family isoform 2 (Fragment) OS=Theobroma cacao GN=TCM_001535 PE=4 SV=1	47.377	57.151	16.6	7	11	7	1.798	0.000583	nuclear				K16280			IPR010734; IPR002035;	Copine; von Willebrand factor, type A;
Unigene0035564	BnaA09g51150D protein OS=Brassica napus GN=BnaA09g51150D PE=4 SV=1	17.51	26.202	14.1	2	5	2	1.794	0.00215	extracellular
Unigene0002649	Transaldolase isoform 1 OS=Theobroma cacao GN=TCM_016023 PE=4 SV=1	42.536	69.185	17.6	6	8	6	1.792	4.92e-06	chloroplast	metabolic process; carbohydrate metabolic process; primary metabolic process; organic substance metabolic process;		catalytic activity;	K00616	E2.2.1.2; transaldolase [EC:2.2.1.2]	ko00030 Pentose phosphate pathway; ko01120 Microbial metabolism in diverse environments; ko01130 Biosynthesis of antibiotics; ko01200 Carbon metabolism; ko01110 Biosynthesis of secondary metabolites; ko01230 Biosynthesis of amino acids; ko01100 Metabolic pathways;	IPR013785;	Aldolase-type TIM barrel;
Unigene0032863	"5-oxoprolinase, putative OS=Ricinus communis GN=RCOM_1248770 PE=4 SV=1"	137.63	65.846	6.8	6	6	6	1.776	0.00069	cytosol			hydrolase activity; catalytic activity;	K01469	OPLAH; 5-oxoprolinase (ATP-hydrolysing) [EC:3.5.2.9]	ko00480 Glutathione metabolism;	IPR008040;	Hydantoinaseoxoprolinase, N-terminal;
Unigene0030084	RAN BINDING protein 1 OS=Populus trichocarpa GN=POPTR_0009s07750g PE=4 SV=1	24.733	34.162	20.3	3	5	2	1.773	0.000893	mitochondria	transport; intracellular transport; establishment of localization in cell; localization; establishment of localization; cellular localization;			K15306	RANBP1; Ran-binding protein 1	ko05203 Viral carcinogenesis; ko05166 HTLV-I infection;	IPR000156; IPR011993;	Ran binding domain; PH domain-like;
Unigene0003373	Dehydratase family isoform 1 OS=Theobroma cacao GN=TCM_020385 PE=3 SV=1	65.602	94.459	19.6	10	18	10	1.770	2.12e-05	chloroplast	cellular amino acid biosynthetic process; organic acid biosynthetic process; single-organism biosynthetic process; branched-chain amino acid biosynthetic process; small molecule metabolic process; single-organism cellular process; single-organism process; nitrogen compound metabolic process; biosynthetic process; primary metabolic process; organonitrogen compound biosynthetic process; cellular me…		dihydroxy-acid dehydratase activity; lyase activity; hydro-lyase activity; catalytic activity; carbon-oxygen lyase activity;	K01687	ilvD; dihydroxy-acid dehydratase [EC:4.2.1.9]	ko01130 Biosynthesis of antibiotics; ko01110 Biosynthesis of secondary metabolites; ko00770 Pantothenate and CoA biosynthesis; ko01230 Biosynthesis of amino acids; ko01100 Metabolic pathways; ko00290 Valine, leucine and isoleucine biosynthesis; ko01210 2-Oxocarboxylic acid metabolism;	IPR015928;	Aconitase/3-isopropylmalate dehydratase, swivel;
Unigene0026582	Glycerol-3-phosphate dehydrogenase OS=Morus notabilis GN=L484_017060 PE=3 SV=1	67.747	92.583	14.5	8	11	8	1.763	0.000831	chloroplast	metabolic process; phosphorus metabolic process; oxidation-reduction process; single-organism metabolic process; alditol phosphate metabolic process; single-organism process; carbohydrate derivative metabolic process; organophosphate metabolic process; glycerol-3-phosphate metabolic process; cellular metabolic process; cellular process; phosphate-containing compound metabolic process; organic sub…	catalytic complex; cell part; intracellular; oxidoreductase complex; cytoplasm; macromolecular complex; intracellular part; glycerol-3-phosphate dehydrogenase complex; cell; protein complex; cytoplasmic part;	oxidoreductase activity, acting on CH-OH group of donors; oxidoreductase activity, acting on the CH-OH group of donors, quinone or similar compound as acceptor; catalytic activity; glycerol-3-phosphate dehydrogenase activity; oxidoreductase activity;	K00111	glpA; glycerol-3-phosphate dehydrogenase [EC:1.1.5.3]	ko00564 Glycerophospholipid metabolism; ko01110 Biosynthesis of secondary metabolites;	IPR006076; IPR031656; IPR023753;	FAD dependent oxidoreductase; Alpha-glycerophosphate oxidase, C-terminal; FAD/NAD(P)-binding domain;
Unigene0030789	D-3-phosphoglycerate dehydrogenase OS=Citrus sinensis GN=CISIN_1g046427mg PE=3 SV=1	62.948	66.733	17.9	9	16	7	1.758	1.64e-05	chloroplast	cellular amino acid biosynthetic process; organic acid biosynthetic process; single-organism biosynthetic process; oxidation-reduction process; small molecule metabolic process; single-organism cellular process; single-organism process; nitrogen compound metabolic process; biosynthetic process; alpha-amino acid metabolic process; primary metabolic process; organonitrogen compound biosynthetic pro…		amino acid binding; nucleoside phosphate binding; ion binding; organic acid binding; nucleotide binding; cofactor binding; oxidoreductase activity; oxidoreductase activity, acting on CH-OH group of donors; heterocyclic compound binding; organic cyclic compound binding; oxidoreductase activity, acting on the CH-OH group of donors, NAD or NADP as acceptor; carboxylic acid binding; catalytic activit…	K00058	serA; D-3-phosphoglycerate dehydrogenase [EC:1.1.1.95]	ko01120 Microbial metabolism in diverse environments; ko01130 Biosynthesis of antibiotics; ko01200 Carbon metabolism; ko00260 Glycine, serine and threonine metabolism; ko01230 Biosynthesis of amino acids; ko01100 Metabolic pathways; ko00680 Methane metabolism;	IPR006139; IPR006140; IPR029009; IPR002912; IPR016040; IPR015878;	D-isomer specific 2-hydroxyacid dehydrogenase, catalytic domain; D-isomer specific 2-hydroxyacid dehydrogenase, NAD-binding domain; Allosteric substrate binding domain; ACT domain; NAD(P)-binding domain; S-adenosyl-L-homocysteine hydrolase, NAD binding domain;
Unigene0038208	Cytochrome P450 family protein OS=Medicago truncatula GN=MTR_8g036185 PE=3 SV=1	60.023	126.64	27.6	16	29	16	1.747	0.000972	chloroplast	single-organism process; metabolic process; oxidation-reduction process; single-organism metabolic process;		organic cyclic compound binding; heterocyclic compound binding; heme binding; iron ion binding; transition metal ion binding; catalytic activity; binding; ion binding; cation binding; metal ion binding; oxidoreductase activity, acting on paired donors, with incorporation or reduction of molecular oxygen; tetrapyrrole binding; oxidoreductase activity;
Unigene0029062	Cytochrome P450 superfamily protein OS=Theobroma cacao GN=TCM_029149 PE=3 SV=1	57.138	166.8	34.1	16	32	8	1.745	0.000236	chloroplast	single-organism process; metabolic process; oxidation-reduction process; single-organism metabolic process;		organic cyclic compound binding; heterocyclic compound binding; heme binding; iron ion binding; transition metal ion binding; catalytic activity; binding; ion binding; cation binding; metal ion binding; oxidoreductase activity, acting on paired donors, with incorporation or reduction of molecular oxygen; tetrapyrrole binding; oxidoreductase activity;
Unigene0047196	Endoglucanase OS=Jatropha curcas GN=JCGZ_04735 PE=3 SV=1	54.764	19.109	6.3	3	3	3	1.742	0.00174	chloroplast	metabolic process; carbohydrate metabolic process; primary metabolic process; organic substance metabolic process;		hydrolase activity, hydrolyzing O-glycosyl compounds; hydrolase activity; catalytic activity; hydrolase activity, acting on glycosyl bonds;	K01179	E3.2.1.4; endoglucanase [EC:3.2.1.4]	ko00500 Starch and sucrose metabolism; ko01100 Metabolic pathways;	IPR012341; IPR008928;	Six-hairpin glycosidase; Six-hairpin glycosidase-like;
Unigene0037606	Non-lysosomal glucosylceramidase OS=Theobroma cacao GN=TCM_036279 PE=3 SV=1	76.958	18.672	3.9	3	4	3	1.740	0.000385	cytosol			hydrolase activity, hydrolyzing O-glycosyl compounds; hydrolase activity; catalytic activity; hydrolase activity, acting on glycosyl bonds;				IPR012341; IPR024462; IPR006775; IPR008928;	Six-hairpin glycosidase; Glycosyl-hydrolase family 116, N-terminal; Glycosyl-hydrolase family 116, catalytic region; Six-hairpin glycosidase-like;
Unigene0025150	Aminopeptidase P1 isoform 2 OS=Theobroma cacao GN=TCM_000440 PE=3 SV=1	51.106	147.82	32	13	23	13	1.735	0.00195	chloroplast			hydrolase activity; catalytic activity;	K01262			IPR029149; IPR000994; IPR028980; IPR000587;	Creatinase/Aminopeptidase P/Spt16, N-terminal; Peptidase M24, structural domain; Creatinase/Aminopeptidase P, N-terminal; Creatinase, N-terminal;
Unigene0034763	Protein DA1-related 1 OS=Morus notabilis GN=L484_009153 PE=4 SV=1	60.337	17.254	5.1	3	3	3	1.734	0.000157	nuclear			cation binding; metal ion binding; zinc ion binding; transition metal ion binding; binding; ion binding;				IPR001781;	Zinc finger, LIM-type;
Unigene0025233	Flavin-containing monooxygenase family protein FMO1 (Fragment) OS=Gossypium hirsutum PE=2 SV=1	20.914	6.3612	5.1	1	1	1	1.732	0.001	cytosol	single-organism process; metabolic process; oxidation-reduction process; single-organism metabolic process;		oxidoreductase activity, acting on paired donors, with incorporation or reduction of molecular oxygen, NAD(P)H as one donor, and incorporation of one atom of oxygen; nucleoside phosphate binding; flavin adenine dinucleotide binding; ion binding; oxidoreductase activity, acting on paired donors, with incorporation or reduction of molecular oxygen; nucleotide binding; N,N-dimethylaniline monooxygen…				IPR023753;	FAD/NAD(P)-binding domain;
Unigene0050197	Histone H2B OS=Morus notabilis GN=L484_011774 PE=3 SV=1	13.916	21.272	22.4	3	7	3	1.732	8.27e-06	nuclear		intracellular organelle; intracellular non-membrane-bounded organelle; intracellular organelle part; macromolecular complex; intracellular part; cell; organelle part; DNA bending complex; chromosomal part; nucleosome; non-membrane-bounded organelle; organelle; chromatin; cell part; intracellular; chromosome; protein complex; protein-DNA complex; DNA packaging complex;	organic cyclic compound binding; heterocyclic compound binding; DNA binding; protein heterodimerization activity; binding; protein dimerization activity; nucleic acid binding; protein binding;	K11252	H2B; histone H2B	ko05034 Alcoholism; ko05322 Systemic lupus erythematosus; ko05203 Viral carcinogenesis;	IPR009072; IPR007125;	Histone-fold; Histone H2A/H2B/H3;
Unigene0024184	"Vesicle transport V-snare protein vti1a, putative OS=Ricinus communis GN=RCOM_0537940 PE=4 SV=1"	24.65	35.824	19	4	8	4	1.729	0.000269	Golgi apparatus	establishment of protein localization; transport; intracellular transport; cellular macromolecule localization; establishment of localization in cell; vesicle-mediated transport; intracellular protein transport; organic substance transport; protein localization; macromolecule localization; cellular protein localization; localization; protein transport; cellular localization; establishment of loca…	organelle; intracellular membrane-bounded organelle; intracellular organelle; membrane; cell part; intracellular; cytoplasm; endomembrane system; intracellular part; cell; membrane-bounded organelle; Golgi apparatus; cytoplasmic part;	SNAP receptor activity; protein binding; binding;	K08493	VTI1; vesicle transport through interaction with t-SNAREs 1	ko04130 SNARE interactions in vesicular transport;	IPR007705; IPR000727; IPR010989;	Vesicle transport v-SNARE, N-terminal; Target SNARE coiled-coil homology domain; t-SNARE;
Unigene0005388	Pyruvate dehydrogenase E1 component subunit alpha OS=Populus trichocarpa GN=POPTR_0002s18020g PE=2 SV=1	39.208	181.62	49.4	16	33	16	1.728	0.000115	cytosol	cofactor biosynthetic process; single-organism process; biosynthetic process; cellular metabolic process; thioester biosynthetic process; sulfur compound biosynthetic process; organic substance metabolic process; acetyl-CoA biosynthetic process; pyruvate metabolic process; metabolic process; monocarboxylic acid metabolic process; coenzyme biosynthetic process; cellular process; sulfur compound me…	intracellular membrane-bounded organelle; organelle; intracellular organelle; cell part; intracellular; intracellular part; membrane-bounded organelle; cell;	pyruvate dehydrogenase activity; pyruvate dehydrogenase (acetyl-transferring) activity; catalytic activity; oxidoreductase activity, acting on the aldehyde or oxo group of donors, disulfide as acceptor; oxidoreductase activity; oxidoreductase activity, acting on the aldehyde or oxo group of donors;	K00161	PDHA; pyruvate dehydrogenase E1 component alpha subunit [EC:1.2.4.1]	ko01130 Biosynthesis of antibiotics; ko01110 Biosynthesis of secondary metabolites; ko01100 Metabolic pathways; ko00020 Citrate cycle (TCA cycle); ko01120 Microbial metabolism in diverse environments; ko01200 Carbon metabolism; ko00010 Glycolysis / Gluconeogenesis; ko05230 Central carbon metabolism in cancer; ko04922 Glucagon signaling pathway; ko04066 HIF-1 signaling pathway; ko00620 Pyruvate me…	IPR001017; IPR029061;	Dehydrogenase, E1 component; Thiamin diphosphate-binding fold;
Unigene0024516	NDB2 OS=Arabidopsis thaliana GN=AXX17_At4g05160 PE=4 SV=1	39.905	94.001	28.1	9	12	8	1.725	0.00056	cytoskeleton	single-organism process; metabolic process; oxidation-reduction process; single-organism metabolic process;		catalytic activity; oxidoreductase activity;				IPR023753;	FAD/NAD(P)-binding domain;
Unigene0033060	Electron transfer flavoprotein beta isoform 1 OS=Theobroma cacao GN=TCM_020867 PE=4 SV=1	19.171	32.447	26	4	4	4	1.723	0.00387	cytosol			electron carrier activity;	K03521			IPR014729; IPR014730;	Rossmann-like alpha/beta/alpha sandwich fold; Electron transfer flavoprotein, alpha/beta-subunit, N-terminal;
Unigene0039589	Adenine nucleotide alpha hydrolases-like superfamily protein isoform 3 (Fragment) OS=Theobroma cacao GN=TCM_006869 PE=4 SV=1	4.1528	11.194	48.7	2	3	2	1.717	0.00331	chloroplast	response to stress; response to stimulus;						IPR006016; IPR014729;	UspA; Rossmann-like alpha/beta/alpha sandwich fold;
Unigene0004036	BnaA05g08550D protein OS=Brassica napus GN=BnaA05g08550D PE=4 SV=1	38.389	50.82	11.8	5	6	5	1.710	0.000776	chloroplast							IPR006843;	Plastid lipid-associated protein/fibrillin conserved domain;
Unigene0025223	Nucleotide-diphospho-sugar transferases superfamily protein OS=Theobroma cacao GN=TCM_025564 PE=4 SV=1	23.008	53.281	13.3	2	2	2	1.709	0.000224	mitochondria							IPR029044;	Nucleotide-diphospho-sugar transferases;
Unigene0026739	BnaC06g22470D protein OS=Brassica napus GN=BnaC06g22470D PE=3 SV=1	41.508	116.39	31.6	10	20	10	1.709	2e-05	chloroplast	small molecule metabolic process; single-organism cellular process; nitrogen compound metabolic process; single-organism process; alpha-amino acid metabolic process; primary metabolic process; cellular metabolic process; ornithine metabolic process; organic substance metabolic process; metabolic process; cellular amino acid metabolic process; single-organism metabolic process; carboxylic acid met…		amino acid binding; carboxyl- or carbamoyltransferase activity; carboxylic acid binding; catalytic activity; binding; ion binding; organic acid binding; transferase activity, transferring one-carbon groups; anion binding; ornithine carbamoyltransferase activity; transferase activity; small molecule binding;	K00611	OTC; ornithine carbamoyltransferase [EC:2.1.3.3]	ko01130 Biosynthesis of antibiotics; ko00220 Arginine biosynthesis; ko01110 Biosynthesis of secondary metabolites; ko01230 Biosynthesis of amino acids; ko01100 Metabolic pathways;	IPR006132; IPR006131;	Aspartate/ornithine carbamoyltransferase, carbamoyl-P binding; Aspartate/ornithine carbamoyltransferase, Asp/Orn-binding domain;
Unigene0035101	D-alanine--D-alanine ligase family protein isoform 4 OS=Theobroma cacao GN=TCM_021565 PE=4 SV=1	57.301	20.166	5.6	3	3	3	1.707	1.02e-05	nuclear			ATP binding; nucleoside phosphate binding; nucleoside binding; ion binding; ligase activity; nucleotide binding; acid-amino acid ligase activity; ligase activity, forming carbon-nitrogen bonds; D-alanine-D-alanine ligase activity; organic cyclic compound binding; heterocyclic compound binding; ribonucleoside binding; carbohydrate derivative binding; ribonucleotide binding; catalytic activity; bin…				IPR016185; IPR011761; IPR013816; IPR011127; IPR011095;	Pre-ATP-grasp domain; ATP-grasp fold; ATP-grasp fold, subdomain 2; D-alanine--D-alanine ligase, N-terminal domain; D-alanine--D-alanine ligase, C-terminal;
Unigene0034441	Pantothenate kinase 2 OS=Theobroma cacao GN=TCM_010387 PE=4 SV=1	20.673	17.703	15.3	2	2	2	1.706	0.0178	nuclear	cofactor biosynthetic process; nucleoside metabolic process; purine nucleoside metabolic process; nucleotide metabolic process; single-organism process; purine ribonucleoside biosynthetic process; nucleoside biosynthetic process; biosynthetic process; cellular metabolic process; phosphate-containing compound metabolic process; ribose phosphate biosynthetic process; metabolic process; carbohydrate…		ATP binding; nucleoside phosphate binding; phosphotransferase activity, alcohol group as acceptor; nucleoside binding; ion binding; nucleotide binding; pantothenate kinase activity; organic cyclic compound binding; heterocyclic compound binding; ribonucleoside binding; carbohydrate derivative binding; kinase activity; catalytic activity; ribonucleotide binding; binding; purine ribonucleoside bind…
Unigene0036309	UBX domain-containing 8 OS=Gossypium arboreum GN=F383_30652 PE=4 SV=1	66.453	13.407	3.9	2	3	2	1.705	0.00171	nuclear			protein binding; binding;				IPR029071; IPR001012; IPR009060;	Ubiquitin-related domain; UBX domain; UBA-like;
Unigene0001051	ADP-glucose pyrophosphorylase family protein isoform 1 OS=Theobroma cacao GN=TCM_011970 PE=4 SV=1	45.655	8.509	2.4	1	2	1	1.704	0.00191	cytosol	biosynthetic process; metabolic process;		nucleotidyltransferase activity; catalytic activity; transferase activity; transferase activity, transferring phosphorus-containing groups;	K00966	GMPP; mannose-1-phosphate guanylyltransferase [EC:2.7.7.13]	ko00051 Fructose and mannose metabolism; ko01110 Biosynthesis of secondary metabolites; ko01100 Metabolic pathways; ko00520 Amino sugar and nucleotide sugar metabolism;	IPR029044; IPR005835;	Nucleotide-diphospho-sugar transferases; Nucleotidyl transferase domain;
Unigene0019425	NADH:cytochrome b5 reductase OS=Vernicia fordii GN=CBR1A PE=2 SV=1	24.64	32.311	15.8	5	10	5	1.704	9.03e-05	chloroplast	single-organism process; metabolic process; oxidation-reduction process; single-organism metabolic process;		catalytic activity; oxidoreductase activity;	K00326	E1.6.2.2; cytochrome-b5 reductase [EC:1.6.2.2]	ko00520 Amino sugar and nucleotide sugar metabolism;	IPR017927; IPR001433; IPR008333; IPR017938;	Ferredoxin reductase-type FAD-binding domain; Oxidoreductase FAD/NAD(P)-binding; Oxidoreductase, FAD-binding domain; Riboflavin synthase-like beta-barrel;
Unigene0019518	Glycosyltransferase OS=Citrus sinensis GN=CISIN_1g045029mg PE=3 SV=1	54.22	51.271	13.4	7	14	7	1.703	0.00319	endoplasmic reticulum	metabolic process;		transferase activity, transferring glycosyl groups; transferase activity, transferring hexosyl groups; catalytic activity; transferase activity;
Unigene0023565	Haloacid dehalogenase-like hydrolase superfamily protein isoform 1 OS=Theobroma cacao GN=TCM_019833 PE=4 SV=1	27.817	12.928	4.2	1	1	1	1.702	0.00398	chloroplast							IPR023214;	HAD-like domain;
Unigene0027454	Serine/threonine-protein phosphatase 2A 65 kDa regulatory subunit A beta-like protein OS=Gossypium arboreum GN=F383_09359 PE=4 SV=1	54.317	156.01	29.2	12	22	7	1.698	0.00384	cytosol			protein binding; binding;	K03456	PPP2R1; serine/threonine-protein phosphatase 2A regulatory subunit A	ko04261 Adrenergic signaling in cardiomyocytes; ko05160 Hepatitis C; ko04391 Hippo signaling pathway - fly; ko04390 Hippo signaling pathway; ko04151 PI3K-Akt signaling pathway; ko04114 Oocyte meiosis; ko05142 Chagas disease (American trypanosomiasis); ko04730 Long-term depression; ko03015 mRNA surveillance pathway; ko04530 Tight junction; ko04152 AMPK signaling pathway; ko04728 Dopaminergic synap…	IPR011989; IPR016024;	Armadillo-like helical; Armadillo-type fold;
Unigene0031544	ABC transporter B family member 1 OS=Gossypium arboreum GN=F383_14722 PE=4 SV=1	106.02	66.249	10	8	10	8	1.697	0.0011	plasma membrane	transport; transmembrane transport; single-organism localization; single-organism cellular process; single-organism process; localization; cellular process; single-organism transport; establishment of localization;	intrinsic component of membrane; membrane; integral component of membrane; membrane part;	nucleoside phosphate binding; primary active transmembrane transporter activity; hydrolase activity, acting on acid anhydrides; hydrolase activity; ATPase activity; organic cyclic compound binding; heterocyclic compound binding; pyrophosphatase activity; catalytic activity; ribonucleotide binding; ATPase activity, coupled to movement of substances; binding; purine ribonucleoside binding; hydrolas…	K05658	ABCB1; ATP-binding cassette, subfamily B (MDR/TAP), member 1 [EC:3.6.3.44]	ko04976 Bile secretion; ko05206 MicroRNAs in cancer; ko02010 ABC transporters;	IPR003593; IPR003439; IPR027417; IPR011527;	AAA+ ATPase domain; ABC transporter-like; P-loop containing nucleoside triphosphate hydrolase; ABC transporter type 1, transmembrane domain;
Unigene0024229	Acyl-[acyl-carrier-protein] hydrolase OS=Morus notabilis GN=L484_007018 PE=3 SV=1	22.091	14.162	9.1	2	4	2	1.696	0.00165	chloroplast	single-organism biosynthetic process; organic acid biosynthetic process; small molecule metabolic process; single-organism cellular process; single-organism process; biosynthetic process; cellular lipid metabolic process; fatty acid metabolic process; primary metabolic process; cellular metabolic process; fatty acid biosynthetic process; organic substance biosynthetic process; cellular biosynthet…		hydrolase activity; thiolester hydrolase activity; catalytic activity; hydrolase activity, acting on ester bonds;	K10782	FATA; fatty acyl-ACP thioesterase A [EC:3.1.2.14]	ko00061 Fatty acid biosynthesis;	IPR029069;	HotDog domain;
Unigene0023560	"Vacuolar protein sorting protein, putative OS=Ricinus communis GN=RCOM_0699820 PE=4 SV=1"	12.621	20.634	18.8	2	2	2	1.694	0.000692	cytosol				K12189	VPS25; ESCRT-II complex subunit VPS25	ko04144 Endocytosis;	IPR011991; IPR014041;	Winged helix-turn-helix DNA-binding domain; ESCRT-II complex, Vps25 subunit, N-terminal winged helix;
Unigene0019074	"6-phosphogluconate dehydrogenase, decarboxylating OS=Ricinus communis GN=RCOM_0901440 PE=3 SV=1"	54.105	182.75	33.1	17	40	16	1.693	0.00259	chloroplast	NADP metabolic process; pyridine nucleotide metabolic process; cellular aromatic compound metabolic process; nicotinamide nucleotide metabolic process; organophosphate catabolic process; nucleotide metabolic process; single-organism process; cellular metabolic process; pyridine-containing compound metabolic process; phosphate-containing compound metabolic process; organic substance metabolic proc…		oxidoreductase activity, acting on CH-OH group of donors; oxidoreductase activity, acting on the CH-OH group of donors, NAD or NADP as acceptor; phosphogluconate dehydrogenase (decarboxylating) activity; catalytic activity; oxidoreductase activity;	K00033	PGD; 6-phosphogluconate dehydrogenase [EC:1.1.1.44 1.1.1.343]	ko00030 Pentose phosphate pathway; ko01120 Microbial metabolism in diverse environments; ko01130 Biosynthesis of antibiotics; ko01200 Carbon metabolism; ko01110 Biosynthesis of secondary metabolites; ko00480 Glutathione metabolism; ko01100 Metabolic pathways;	IPR006115; IPR013328; IPR008927; IPR006114; IPR016040; IPR012284;	6-phosphogluconate dehydrogenase, NADP-binding; 6-phosphogluconate dehydrogenase, domain 2; 6-phosphogluconate dehydrogenase C-terminal domain-like; 6-phosphogluconate dehydrogenase, C-terminal; NAD(P)-binding domain; 6-phosphogluconate dehydrogenase, domain 3;
Unigene0042389	Polygalacturonase inhibitor protein (Fragment) OS=Carica papaya PE=2 SV=1	37.859	71.366	22.4	7	16	7	1.692	9.52e-06	chloroplast			protein binding; binding;				IPR013210; IPR032675;	Leucine-rich repeat-containing N-terminal, plant-type; Leucine-rich repeat domain, L domain-like;
Unigene0028901	NPC3 OS=Arabidopsis thaliana GN=AXX17_At3g02880 PE=4 SV=1	55.462	152.04	22.7	9	12	6	1.689	0.000111	cytoskeleton			hydrolase activity; catalytic activity; hydrolase activity, acting on ester bonds;	K01114	plcC; phospholipase C [EC:3.1.4.3]	ko00564 Glycerophospholipid metabolism; ko00565 Ether lipid metabolism; ko01110 Biosynthesis of secondary metabolites; ko01100 Metabolic pathways; ko02024 Quorum sensing; ko00562 Inositol phosphate metabolism; ko04919 Thyroid hormone signaling pathway;	IPR007312;	Phosphoesterase;
Unigene0029500	Hypersensitive-induced response protein OS=Carica papaya PE=2 SV=1	31.495	122.44	37.9	10	27	10	1.689	1.8e-05	cytosol							IPR001107;	Band 7 domain;
Unigene0026855	Glutathione peroxidase OS=Populus trichocarpa GN=POPTR_0007s02160g PE=3 SV=1	22.641	34.437	24.7	5	8	3	1.683	0.0057	extracellular	metabolic process; response to stress; oxidation-reduction process; single-organism metabolic process; response to oxidative stress; single-organism process; response to stimulus;		antioxidant activity; peroxidase activity; glutathione peroxidase activity; catalytic activity; oxidoreductase activity; oxidoreductase activity, acting on peroxide as acceptor;	K00432	gpx; glutathione peroxidase [EC:1.11.1.9]	ko00590 Arachidonic acid metabolism; ko04918 Thyroid hormone synthesis; ko00480 Glutathione metabolism;	IPR012336;	Thioredoxin-like fold;
Unigene0005900	Rhomboid-like protein OS=Theobroma cacao GN=TCM_016192 PE=3 SV=1	34.725	18.905	7.3	2	3	2	1.681	0.000147	cytosol		intrinsic component of membrane; membrane; integral component of membrane; membrane part;	serine-type endopeptidase activity; endopeptidase activity; peptidase activity; catalytic activity; serine hydrolase activity; serine-type peptidase activity; peptidase activity, acting on L-amino acid peptides; hydrolase activity;				IPR022764;	Peptidase S54, rhomboid domain;
Unigene0001518	Glycosyltransferase OS=Gossypium raimondii GN=B456_003G084700 PE=3 SV=1	52.184	96.564	21.8	7	16	7	1.678	3.47e-05	chloroplast	metabolic process;		transferase activity, transferring glycosyl groups; transferase activity, transferring hexosyl groups; catalytic activity; transferase activity;
Unigene0024620	Serine/threonine-protein phosphatase OS=Theobroma cacao GN=TCM_042670 PE=3 SV=1	28.007	10.708	25.6	6	12	1	1.675	0.00185	cytosol			hydrolase activity; catalytic activity;				IPR029052; IPR004843; IPR006186;	Metallo-dependent phosphatase-like; Calcineurin-like phosphoesterase domain, apaH type; Serine/threonine-specific protein phosphatase/bis(5-nucleosyl)-tetraphosphatase;
Unigene0003948	Cysteine synthase OS=Ricinus communis GN=RCOM_0912000 PE=3 SV=1	30.82	169.47	55.1	12	43	7	1.673	0.000496	cytosol	sulfur amino acid biosynthetic process; organic acid biosynthetic process; single-organism process; biosynthetic process; organonitrogen compound biosynthetic process; cellular metabolic process; sulfur compound biosynthetic process; sulfur amino acid metabolic process; organic substance metabolic process; metabolic process; cellular amino acid metabolic process; alpha-amino acid biosynthetic pro…		lyase activity; cysteine synthase activity; catalytic activity; carbon-oxygen lyase activity;	K01738	cysK; cysteine synthase A [EC:2.5.1.47]	ko00270 Cysteine and methionine metabolism; ko01120 Microbial metabolism in diverse environments; ko01130 Biosynthesis of antibiotics; ko01200 Carbon metabolism; ko01110 Biosynthesis of secondary metabolites; ko01230 Biosynthesis of amino acids; ko01100 Metabolic pathways; ko00920 Sulfur metabolism;	IPR001926;	Tryptophan synthase beta subunit-like PLP-dependent enzyme;
Unigene0023666	Glycinamide ribonucleotide (GAR) synthetase isoform 2 OS=Theobroma cacao GN=TCM_006154 PE=3 SV=1	33.78	154.89	47.3	12	24	12	1.671	0.000611	cytosol	pigment biosynthetic process; cellular aromatic compound metabolic process; single-organism process; biosynthetic process; organonitrogen compound biosynthetic process; cellular metabolic process; organic substance metabolic process; metabolic process; heterocycle metabolic process; aromatic compound biosynthetic process; nucleobase-containing compound metabolic process; nucleobase biosynthetic p…		ATP binding; nucleoside phosphate binding; ligase activity; nucleoside binding; ion binding; nucleotide binding; phosphoribosylamine-glycine ligase activity; ligase activity, forming carbon-nitrogen bonds; organic cyclic compound binding; heterocyclic compound binding; ribonucleoside binding; carbohydrate derivative binding; catalytic activity; ribonucleotide binding; binding; purine ribonucleosi…	K01945	purD; phosphoribosylamine--glycine ligase [EC:6.3.4.13]	ko00230 Purine metabolism; ko01130 Biosynthesis of antibiotics; ko01110 Biosynthesis of secondary metabolites; ko01100 Metabolic pathways;	IPR020560; IPR011761; IPR013816; IPR020561; IPR013815; IPR011054;	Phosphoribosylglycinamide synthetase, C-domain; ATP-grasp fold; ATP-grasp fold, subdomain 2; Phosphoribosylglycinamide synthetase, ATP-grasp (A) domain; ATP-grasp fold, subdomain 1; Rudiment single hybrid motif;
Unigene0000883	"ATP synthase subunit d, putative isoform 1 OS=Theobroma cacao GN=TCM_001812 PE=4 SV=1"	29.245	110.92	51	14	25	14	1.670	9.39e-06	chloroplast			active transmembrane transporter activity; primary active transmembrane transporter activity; hydrolase activity, acting on acid anhydrides; hydrolase activity; nucleoside-triphosphatase activity; ATPase activity; P-P-bond-hydrolysis-driven transmembrane transporter activity; pyrophosphatase activity; ATPase activity, coupled to transmembrane movement of substances; catalytic activity; ATPase act…	K02149	ATPeV1D; V-type H+-transporting ATPase subunit D	ko04721 Synaptic vesicle cycle; ko04145 Phagosome; ko01100 Metabolic pathways; ko05323 Rheumatoid arthritis; ko05120 Epithelial cell signaling in Helicobacter pylori infection; ko04966 Collecting duct acid secretion; ko04150 mTOR signaling pathway; ko00190 Oxidative phosphorylation; ko05110 Vibrio cholerae infection;
Unigene0054208	ATP synthase subunit gamma OS=Ricinus communis GN=RCOM_1107030 PE=3 SV=1	35.293	102.55	30.2	10	19	10	1.670	0.000379	mitochondria	nucleoside metabolic process; purine nucleoside metabolic process; purine ribonucleoside monophosphate metabolic process; nucleotide metabolic process; single-organism process; purine ribonucleoside biosynthetic process; nucleoside biosynthetic process; biosynthetic process; ribonucleoside monophosphate biosynthetic process; cellular metabolic process; phosphate-containing compound metabolic proc…	proton-transporting ATP synthase complex, catalytic core F(1); membrane; membrane part; cell part; intracellular; proton-transporting two-sector ATPase complex; macromolecular complex; proton-transporting two-sector ATPase complex, catalytic domain; intracellular part; protein complex; cell; proton-transporting ATP synthase complex;	active transmembrane transporter activity; ATPase activity, coupled to transmembrane movement of ions; ion transmembrane transporter activity; primary active transmembrane transporter activity; ATPase activity, coupled to transmembrane movement of ions, rotational mechanism; hydrolase activity, acting on acid anhydrides; substrate-specific transporter activity; monovalent inorganic cation transme…	K02136	ATPeF1G; F-type H+-transporting ATPase subunit gamma	ko05010 Alzheimer's disease; ko00190 Oxidative phosphorylation; ko01100 Metabolic pathways; ko05016 Huntington's disease; ko05012 Parkinson's disease;
Unigene0026485	"DNA binding protein, putative OS=Ricinus communis GN=RCOM_1251950 PE=4 SV=1"	10.66	20.549	21.9	3	3	3	1.669	0.00228	mitochondria			ubiquitin binding; protein binding; binding; ubiquitin-like protein binding;				IPR032752;	Ubiquitin-binding domain;
Unigene0023007	Acyl-coA synthetase family protein OS=Populus trichocarpa GN=POPTR_0003s13950g PE=4 SV=1	40.026	138.78	33.3	13	21	13	1.664	0.000228	cytosol	metabolic process;		catalytic activity;	K01897	ACSL; long-chain acyl-CoA synthetase [EC:6.2.1.3]	ko04920 Adipocytokine signaling pathway; ko00071 Fatty acid degradation; ko01100 Metabolic pathways; ko03320 PPAR signaling pathway; ko04146 Peroxisome; ko01212 Fatty acid metabolism; ko00061 Fatty acid biosynthesis; ko02024 Quorum sensing;	IPR000873;	AMP-dependent synthetase/ligase;
Unigene0008547	Malate dehydrogenase OS=Theobroma cacao GN=TCM_014018 PE=4 SV=1	43.315	172.75	28.7	10	25	10	1.663	3.98e-06	chloroplast	dicarboxylic acid metabolic process; oxidation-reduction process; small molecule metabolic process; single-organism cellular process; single-organism process; primary metabolic process; carbohydrate metabolic process; cellular metabolic process; organic substance metabolic process; metabolic process; single-organism metabolic process; malate metabolic process; carboxylic acid metabolic process; o…		oxidoreductase activity, acting on CH-OH group of donors; oxidoreductase activity, acting on the CH-OH group of donors, NAD or NADP as acceptor; malate dehydrogenase activity; catalytic activity; L-malate dehydrogenase activity; oxidoreductase activity;	K00026	MDH2; malate dehydrogenase [EC:1.1.1.37]	ko00270 Cysteine and methionine metabolism; ko01130 Biosynthesis of antibiotics; ko01110 Biosynthesis of secondary metabolites; ko00710 Carbon fixation in photosynthetic organisms; ko01100 Metabolic pathways; ko00020 Citrate cycle (TCA cycle); ko01120 Microbial metabolism in diverse environments; ko01200 Carbon metabolism; ko00620 Pyruvate metabolism; ko00630 Glyoxylate and dicarboxylate metaboli…	IPR022383; IPR016040; IPR001236; IPR015955;	Lactate/malate dehydrogenase, C-terminal; NAD(P)-binding domain; Lactate/malate dehydrogenase, N-terminal; Lactate dehydrogenase/glycoside hydrolase, family 4, C-terminal;
Unigene0042560	Phosphoserine aminotransferase OS=Vitis vinifera GN=VIT_00s2579g00010 PE=3 SV=1	47.495	65.333	20.3	7	14	7	1.663	0.00027	chloroplast	cellular amino acid biosynthetic process; organic acid biosynthetic process; single-organism biosynthetic process; small molecule metabolic process; single-organism cellular process; nitrogen compound metabolic process; single-organism process; biosynthetic process; alpha-amino acid metabolic process; primary metabolic process; organonitrogen compound biosynthetic process; cellular metabolic proc…		transferase activity, transferring nitrogenous groups; O-phospho-L-serine:2-oxoglutarate aminotransferase activity; transaminase activity; catalytic activity; transferase activity;	K00831	serC; phosphoserine aminotransferase [EC:2.6.1.52]	ko01130 Biosynthesis of antibiotics; ko00750 Vitamin B6 metabolism; ko00260 Glycine, serine and threonine metabolism; ko01230 Biosynthesis of amino acids; ko01100 Metabolic pathways; ko00680 Methane metabolism; ko01120 Microbial metabolism in diverse environments; ko01200 Carbon metabolism;	IPR015424; IPR000192; IPR015422; IPR015421;	Pyridoxal phosphate-dependent transferase; Aminotransferase class V domain; Pyridoxal phosphate-dependent transferase, major region, subdomain 2; Pyridoxal phosphate-dependent transferase, major region, subdomain 1;
Unigene0021529	Pyruvate dehydrogenase E1 component subunit beta OS=Morus notabilis GN=L484_021646 PE=4 SV=1	36.003	33.305	13.2	5	13	5	1.661	0.00251	cytosol	metabolic process;		catalytic activity;	K00162	PDHB; pyruvate dehydrogenase E1 component beta subunit [EC:1.2.4.1]	ko01130 Biosynthesis of antibiotics; ko01110 Biosynthesis of secondary metabolites; ko01100 Metabolic pathways; ko00020 Citrate cycle (TCA cycle); ko01120 Microbial metabolism in diverse environments; ko01200 Carbon metabolism; ko00010 Glycolysis / Gluconeogenesis; ko05230 Central carbon metabolism in cancer; ko04922 Glucagon signaling pathway; ko04066 HIF-1 signaling pathway; ko00620 Pyruvate me…	IPR009014; IPR033248; IPR005475; IPR029061;	Transketolase C-terminal/Pyruvate-ferredoxin oxidoreductase domain II; Transketolase, C-terminal domain; Transketolase-like, pyrimidine-binding domain; Thiamin diphosphate-binding fold;
Unigene0028173	ABC1-like kinase (Fragment) OS=Carica papaya PE=2 SV=1	68.201	47.682	7.3	4	5	4	1.660	0.00662	cytosol	phosphorylation; cellular protein metabolic process; primary metabolic process; cellular metabolic process; phosphate-containing compound metabolic process; organic substance metabolic process; metabolic process; protein phosphorylation; phosphorus metabolic process; cellular macromolecule metabolic process; cellular protein modification process; protein metabolic process; macromolecule metabolic…		ATP binding; nucleoside phosphate binding; phosphotransferase activity, alcohol group as acceptor; nucleoside binding; ion binding; protein kinase activity; nucleotide binding; organic cyclic compound binding; heterocyclic compound binding; ribonucleoside binding; carbohydrate derivative binding; kinase activity; catalytic activity; ribonucleotide binding; binding; purine ribonucleoside binding; …	K08869			IPR004147; IPR000719; IPR011009;	UbiB domain; Protein kinase domain; Protein kinase-like domain;
Unigene0040672	T-complex protein 1 subunit delta OS=Theobroma cacao GN=TCM_012527 PE=3 SV=1	57.482	95.181	18.4	9	12	9	1.659	1.03e-05	chloroplast	protein folding; metabolic process; cellular protein metabolic process; cellular macromolecule metabolic process; macromolecule metabolic process; protein metabolic process; primary metabolic process; cellular process; cellular metabolic process; organic substance metabolic process;		ATP binding; nucleoside phosphate binding; nucleoside binding; ion binding; protein binding; nucleotide binding; organic cyclic compound binding; heterocyclic compound binding; ribonucleoside binding; carbohydrate derivative binding; ribonucleotide binding; binding; purine ribonucleoside binding; anion binding; purine ribonucleotide binding; unfolded protein binding; adenyl ribonucleotide binding…	K09496			IPR027410; IPR027409; IPR027413;	TCP-1-like chaperonin intermediate domain; GroEL-like apical domain; GroEL-like equatorial domain;
Unigene0035035	BnaC07g43940D protein OS=Brassica napus GN=BnaC07g43940D PE=4 SV=1	19.73	46.102	26.2	5	13	5	1.656	0.00259	cytosol			cyclase activity; catalytic activity; tocopherol cyclase activity;	K09834	VTE1; tocopherol cyclase [EC:5.5.1.24]	ko00130 Ubiquinone and other terpenoid-quinone biosynthesis; ko01110 Biosynthesis of secondary metabolites; ko01100 Metabolic pathways;
Unigene0032583	Protein CREG2 OS=Gossypium arboreum GN=F383_28362 PE=4 SV=1	25.809	29.463	16	4	7	4	1.653	0.000871	chloroplast	single-organism process; metabolic process; oxidation-reduction process; single-organism metabolic process;		nucleoside phosphate binding; ion binding; nucleotide binding; cofactor binding; oxidoreductase activity; heterocyclic compound binding; organic cyclic compound binding; carbohydrate derivative binding; ribonucleotide binding; catalytic activity; binding; anion binding; FMN binding; coenzyme binding; small molecule binding;				IPR019595; IPR012349;	Domain of unknown function DUF2470; FMN-binding split barrel;
Unigene0054205	"Alpha-glucosidase, putative OS=Ricinus communis GN=RCOM_0030540 PE=3 SV=1"	100.79	263.51	20.4	20	58	20	1.652	0.000811	mitochondria	metabolic process; carbohydrate metabolic process; primary metabolic process; organic substance metabolic process;		carbohydrate binding; hydrolase activity, hydrolyzing O-glycosyl compounds; hydrolase activity; catalytic activity; binding; hydrolase activity, acting on glycosyl bonds;	K15925			IPR011013; IPR013785; IPR031727; IPR017853;	Galactose mutarotase-like domain; Aldolase-type TIM barrel; Galactose mutarotase, N-terminal barrel; Glycoside hydrolase superfamily;
Unigene0024738	ATP-dependent 6-phosphofructokinase OS=Theobroma cacao GN=PFK PE=3 SV=1	58.375	138.02	27.4	12	31	11	1.650	4.27e-05	chloroplast	single-organism carbohydrate catabolic process; glycolytic process; single-organism catabolic process; small molecule metabolic process; single-organism cellular process; single-organism process; fructose 6-phosphate metabolic process; primary metabolic process; carbohydrate metabolic process; cellular metabolic process; phosphate-containing compound metabolic process; carbohydrate catabolic proc…		6-phosphofructokinase activity; ATP binding; nucleoside phosphate binding; phosphotransferase activity, alcohol group as acceptor; nucleoside binding; ion binding; nucleotide binding; organic cyclic compound binding; heterocyclic compound binding; ribonucleoside binding; carbohydrate derivative binding; carbohydrate kinase activity; kinase activity; ribonucleotide binding; catalytic activity; bin…	K00850	pfkA; 6-phosphofructokinase 1 [EC:2.7.1.11]	ko00051 Fructose and mannose metabolism; ko00030 Pentose phosphate pathway; ko01130 Biosynthesis of antibiotics; ko01110 Biosynthesis of secondary metabolites; ko01230 Biosynthesis of amino acids; ko01100 Metabolic pathways; ko00680 Methane metabolism; ko01120 Microbial metabolism in diverse environments; ko03018 RNA degradation; ko01200 Carbon metabolism; ko00010 Glycolysis / Gluconeogenesis; ko…	IPR000023;	Phosphofructokinase domain;
Unigene0042293	Nitrogen fixation S (NIFS)-like 1 OS=Theobroma cacao GN=TCM_000875 PE=3 SV=1	50.153	28.874	7.9	3	4	3	1.649	0.00231	mitochondria	cellular component biogenesis; cellular component organization; [2Fe-2S] cluster assembly; metabolic process; metallo-sulfur cluster assembly; cellular component assembly; iron-sulfur cluster assembly; biosynthetic process; cellular component organization or biogenesis;		organic cyclic compound binding; heterocyclic compound binding; catalytic activity; binding; cysteine desulfurase activity; ion binding; anion binding; transferase activity, transferring sulfur-containing groups; sulfurtransferase activity; transferase activity; cofactor binding; pyridoxal phosphate binding;	K04487	iscS; cysteine desulfurase [EC:2.8.1.7]	ko04122 Sulfur relay system; ko01100 Metabolic pathways; ko00730 Thiamine metabolism;	IPR015424; IPR000192; IPR015421; IPR015422;	Pyridoxal phosphate-dependent transferase; Aminotransferase class V domain; Pyridoxal phosphate-dependent transferase, major region, subdomain 1; Pyridoxal phosphate-dependent transferase, major region, subdomain 2;
Unigene0000596	"2,4-dihydroxyhept-2-ene-1,7-dioic acid aldolase, putative OS=Ricinus communis GN=RCOM_0126130 PE=4 SV=1"	33.127	58.675	21.2	6	20	6	1.646	3.7e-05	chloroplast			catalytic activity;				IPR015813; IPR005000;	Pyruvate/Phosphoenolpyruvate kinase-like domain; HpcH/HpaI aldolase/citrate lyase domain;
Unigene0038937	Amidase OS=Theobroma cacao GN=TCM_007309 PE=4 SV=1	53.757	20.038	5.7	2	2	2	1.646	0.000373	endoplasmic reticulum							IPR023631;	Amidase signature domain;
Unigene0039668	"Glutamate synthase, putative OS=Ricinus communis GN=RCOM_1579610 PE=4 SV=1"	242	92.66	6.5	13	16	13	1.644	0.00164	chloroplast	dicarboxylic acid metabolic process; organic acid biosynthetic process; single-organism process; biosynthetic process; organonitrogen compound biosynthetic process; cellular metabolic process; glutamine family amino acid biosynthetic process; organic substance metabolic process; metabolic process; cellular amino acid metabolic process; alpha-amino acid biosynthetic process; glutamate metabolic pr…		nucleoside phosphate binding; iron ion binding; flavin adenine dinucleotide binding; oxidoreductase activity, acting on the CH-NH2 group of donors, NAD or NADP as acceptor; ion binding; glutamate synthase (NADH) activity; glutamate synthase activity; nucleotide binding; cofactor binding; oxidoreductase activity; heterocyclic compound binding; organic cyclic compound binding; carbohydrate derivati…	K00264	GLT1; glutamate synthase (NADPH/NADH) [EC:1.4.1.13 1.4.1.14]	ko00910 Nitrogen metabolism; ko00250 Alanine, aspartate and glutamate metabolism; ko01120 Microbial metabolism in diverse environments; ko01130 Biosynthesis of antibiotics; ko01110 Biosynthesis of secondary metabolites; ko01230 Biosynthesis of amino acids; ko01100 Metabolic pathways;	IPR013785; IPR002489; IPR028261; IPR029055; IPR006982; IPR009051; IPR016040; IPR002932; IPR017932; IPR023753;	Aldolase-type TIM barrel; Glutamate synthase, alpha subunit, C-terminal; Dihydroprymidine dehydrogenase domain II; Nucleophile aminohydrolases, N-terminal; Glutamate synthase, central-N; Alpha-helical ferredoxin; NAD(P)-binding domain; Glutamate synthase domain; Glutamine amidotransferase type 2 domain; FAD/NAD(P)-binding domain;
Unigene0001655	Proline-rich receptor-like protein kinase PERK1 OS=Glycine soja GN=glysoja_018993 PE=3 SV=1	49.576	6.799	3	1	1	1	1.638	0.0303	chloroplast	phosphorylation; cellular protein metabolic process; primary metabolic process; cellular metabolic process; phosphate-containing compound metabolic process; organic substance metabolic process; metabolic process; protein phosphorylation; phosphorus metabolic process; cellular macromolecule metabolic process; cellular protein modification process; protein metabolic process; macromolecule metabolic…		ATP binding; nucleoside phosphate binding; phosphotransferase activity, alcohol group as acceptor; nucleoside binding; ion binding; protein kinase activity; nucleotide binding; organic cyclic compound binding; heterocyclic compound binding; ribonucleoside binding; carbohydrate derivative binding; kinase activity; catalytic activity; ribonucleotide binding; binding; purine ribonucleoside binding; …				IPR000719; IPR001245; IPR011009;	Protein kinase domain; Serine-threonine/tyrosine-protein kinase catalytic domain; Protein kinase-like domain;
Unigene0035102	CTP synthase OS=Gossypium raimondii GN=B456_004G050800 PE=3 SV=1	48.054	17.604	6.3	2	2	2	1.637	0.0115	plasma membrane	nucleotide biosynthetic process; cellular aromatic compound metabolic process; nucleotide metabolic process; single-organism process; biosynthetic process; pyrimidine nucleotide biosynthetic process; organonitrogen compound biosynthetic process; cellular metabolic process; phosphate-containing compound metabolic process; organic substance metabolic process; pyrimidine-containing compound biosynth…		ligase activity, forming carbon-nitrogen bonds; catalytic activity; CTP synthase activity; ligase activity;				IPR017456; IPR027417; IPR017926; IPR029062;	CTP synthase, N-terminal; P-loop containing nucleoside triphosphate hydrolase; Glutamine amidotransferase; Class I glutamine amidotransferase-like;
Unigene0002680	"Pectin acetylesterase, putative OS=Ricinus communis GN=RCOM_1342620 PE=4 SV=1"	41.336	186.39	37	12	31	12	1.630	0.000137	chloroplast			hydrolase activity; catalytic activity;	K19882	NOTUM; O-palmitoleoyl-L-serine hydrolase [EC:3.1.1.98]	ko04310 Wnt signaling pathway;
Unigene0027564	NAD(P)-binding Rossmann-fold superfamily protein isoform 5 (Fragment) OS=Theobroma cacao GN=TCM_040401 PE=4 SV=1	23.135	74.823	25.6	5	24	5	1.630	4.91e-05	mitochondria	single-organism biosynthetic process; organic acid biosynthetic process; oxidation-reduction process; small molecule metabolic process; single-organism cellular process; single-organism process; biosynthetic process; cellular lipid metabolic process; fatty acid metabolic process; primary metabolic process; cellular metabolic process; fatty acid biosynthetic process; organic substance biosynthetic…		oxidoreductase activity, acting on the CH-CH group of donors; transferase activity, transferring acyl groups; oxidoreductase activity, acting on the CH-CH group of donors, NAD or NADP as acceptor; catalytic activity; enoyl-[acyl-carrier-protein] reductase (NADH) activity; transferase activity; transferase activity, transferring acyl groups other than amino-acyl groups; oxidoreductase activity; fa…	K00208	fabI; enoyl-[acyl-carrier protein] reductase I [EC:1.3.1.9 1.3.1.10]	ko00061 Fatty acid biosynthesis; ko01212 Fatty acid metabolism; ko01100 Metabolic pathways; ko00780 Biotin metabolism;	IPR016040;	NAD(P)-binding domain;
Unigene0025699	Limit dextrinase OS=Theobroma cacao GN=TCM_043341 PE=4 SV=1	80.687	17.73	3.6	3	3	3	1.628	0.000424	nuclear	metabolic process; carbohydrate metabolic process; primary metabolic process; organic substance metabolic process;		hydrolase activity, hydrolyzing O-glycosyl compounds; hydrolase activity; catalytic activity; pullulanase activity; hydrolase activity, acting on glycosyl bonds;				IPR011839; IPR013783; IPR014756; IPR017853; IPR024561; IPR013781;	Alpha-1,6-glucosidases, pullulanase-type; Immunoglobulin-like fold; Immunoglobulin E-set; Glycoside hydrolase superfamily; Alpha-1,6-glucosidases, pullulanase-type, C-terminal; Glycoside hydrolase, catalytic domain;
Unigene0030377	Long chain acyl-CoA synthetase 9 isoform 1 OS=Theobroma cacao GN=TCM_035112 PE=4 SV=1	76.286	76.955	16.9	11	16	10	1.628	0.000159	chloroplast	metabolic process;		catalytic activity;	K01897	ACSL; long-chain acyl-CoA synthetase [EC:6.2.1.3]	ko04920 Adipocytokine signaling pathway; ko00071 Fatty acid degradation; ko01100 Metabolic pathways; ko03320 PPAR signaling pathway; ko04146 Peroxisome; ko01212 Fatty acid metabolism; ko00061 Fatty acid biosynthesis; ko02024 Quorum sensing;	IPR000873;	AMP-dependent synthetase/ligase;
Unigene0036009	"Nicotinate phosphoribosyltransferase, putative OS=Ricinus communis GN=RCOM_1409980 PE=4 SV=1"	46.991	113.95	15.6	7	10	7	1.627	0.00158	cytosol	cofactor biosynthetic process; nucleotide salvage; nucleotide biosynthetic process; pyridine nucleotide metabolic process; cellular aromatic compound metabolic process; nicotinamide nucleotide metabolic process; nucleotide metabolic process; single-organism process; biosynthetic process; pyridine nucleotide biosynthetic process; organonitrogen compound biosynthetic process; cellular metabolic pro…		transferase activity, transferring pentosyl groups; nicotinate phosphoribosyltransferase activity; transferase activity, transferring glycosyl groups; nicotinate-nucleotide diphosphorylase (carboxylating) activity; catalytic activity; transferase activity;	K00763	pncB; nicotinate phosphoribosyltransferase [EC:6.3.4.21]	ko01100 Metabolic pathways; ko00760 Nicotinate and nicotinamide metabolism;	IPR002638;	Quinolinate phosphoribosyl transferase, C-terminal;
Unigene0020310	Cinnamoyl-CoA reductase family protein OS=Populus trichocarpa GN=POPTR_0004s23980g PE=4 SV=1	35.283	12.976	4.9	2	3	2	1.626	9.35e-05	chloroplast			cofactor binding; catalytic activity; binding; coenzyme binding;				IPR001509; IPR016040;	NAD-dependent epimerase/dehydratase, N-terminal domain; NAD(P)-binding domain;
Unigene0023075	"Multicopper oxidase, putative OS=Ricinus communis GN=RCOM_0615790 PE=4 SV=1"	61.006	19.385	10.1	6	13	3	1.619	0.000603	vacuolar membrane	single-organism process; metabolic process; oxidation-reduction process; single-organism metabolic process;		transition metal ion binding; catalytic activity; binding; ion binding; metal ion binding; cation binding; copper ion binding; oxidoreductase activity;				IPR011706; IPR008972; IPR011707; IPR001117;	Multicopper oxidase, type 2; Cupredoxin; Multicopper oxidase, type 3; Multicopper oxidase, type 1;
Unigene0029293	Peptidyl-prolyl cis-trans isomerase OS=Populus trichocarpa GN=POPTR_0078s00220g PE=2 SV=1	18.283	35.899	33.3	6	15	4	1.619	0.000931	cytosol	cellular protein metabolic process; protein peptidyl-prolyl isomerization; peptidyl-proline modification; primary metabolic process; cellular metabolic process; organic substance metabolic process; protein folding; peptidyl-amino acid modification; metabolic process; cellular macromolecule metabolic process; cellular protein modification process; protein metabolic process; macromolecule metabolic…		peptidyl-prolyl cis-trans isomerase activity; isomerase activity; catalytic activity; cis-trans isomerase activity;	K01802			IPR002130; IPR029000;	Cyclophilin-type peptidyl-prolyl cis-trans isomerase domain; Cyclophilin-like domain;
Unigene0009511	Sulfurtransferase OS=Jatropha curcas GN=JCGZ_22615 PE=4 SV=1	41.411	163.16	23.7	9	23	9	1.616	0.0002	chloroplast			thiosulfate sulfurtransferase activity; transferase activity, transferring sulfur-containing groups; sulfurtransferase activity; catalytic activity; transferase activity;	K01011	TST; thiosulfate/3-mercaptopyruvate sulfurtransferase [EC:2.8.1.1 2.8.1.2]	ko04122 Sulfur relay system; ko00270 Cysteine and methionine metabolism; ko01120 Microbial metabolism in diverse environments; ko01100 Metabolic pathways; ko00920 Sulfur metabolism;	IPR001763;	Rhodanese-like domain;
Unigene0036105	Clathrin light chain 1 OS=Morus notabilis GN=L484_012108 PE=4 SV=1	22.092	50.831	27.6	5	12	5	1.616	9.36e-05	nuclear	establishment of protein localization; transport; intracellular transport; cellular macromolecule localization; establishment of localization in cell; vesicle-mediated transport; intracellular protein transport; organic substance transport; protein localization; macromolecule localization; cellular protein localization; localization; protein transport; establishment of localization; cellular loca…	transport vesicle membrane; membrane; clathrin coat of trans-Golgi network vesicle; cytoplasmic vesicle; organelle membrane; membrane-bounded vesicle; cell periphery; cytoplasmic membrane-bounded vesicle; vesicle; Golgi-associated vesicle membrane; cytoplasm; cytoplasmic vesicle part; macromolecular complex; intracellular part; vesicle coat; cell; organelle part; coated vesicle membrane; trans-Go…	structural molecule activity;
Unigene0036912	AT1G61580 protein (Fragment) OS=Arabidopsis thaliana GN=At1g61580 PE=2 SV=1	20.801	22.608	28.8	6	8	3	1.614	0.00382	cytosol	cellular protein metabolic process; biosynthetic process; primary metabolic process; cellular metabolic process; organic substance biosynthetic process; cellular biosynthetic process; organic substance metabolic process; metabolic process; cellular macromolecule biosynthetic process; cellular macromolecule metabolic process; gene expression; macromolecule metabolic process; protein metabolic proc…	ribosome; organelle; intracellular organelle; intracellular non-membrane-bounded organelle; cell part; intracellular; cytoplasm; macromolecular complex; intracellular part; cell; ribonucleoprotein complex; cytoplasmic part; non-membrane-bounded organelle;	structural constituent of ribosome; structural molecule activity;				IPR009000;	Translation protein, beta-barrel domain;
Unigene0004206	Cytochrome b5 isoform 1 OS=Cajanus cajan GN=KK1_033621 PE=3 SV=1	14.542	81.746	53.9	6	30	6	1.613	0.000453	cytosol			organic cyclic compound binding; heterocyclic compound binding; heme binding; tetrapyrrole binding; binding;				IPR001199;	Cytochrome b5-like heme/steroid binding domain;
Unigene0021948	Leucine-rich repeat protein kinase family protein OS=Theobroma cacao GN=TCM_037961 PE=4 SV=1	70.294	80.527	11	7	11	6	1.611	0.000143	chloroplast	phosphorylation; cellular protein metabolic process; primary metabolic process; cellular metabolic process; phosphate-containing compound metabolic process; organic substance metabolic process; metabolic process; protein phosphorylation; phosphorus metabolic process; cellular macromolecule metabolic process; cellular protein modification process; protein metabolic process; macromolecule metabolic…		ATP binding; nucleoside phosphate binding; phosphotransferase activity, alcohol group as acceptor; nucleoside binding; ion binding; protein binding; protein kinase activity; nucleotide binding; organic cyclic compound binding; heterocyclic compound binding; ribonucleoside binding; carbohydrate derivative binding; kinase activity; catalytic activity; ribonucleotide binding; binding; purine ribonuc…				IPR000719; IPR013210; IPR032675; IPR013320; IPR011009;	Protein kinase domain; Leucine-rich repeat-containing N-terminal, plant-type; Leucine-rich repeat domain, L domain-like; Concanavalin A-like lectin/glucanase domain; Protein kinase-like domain;
Unigene0045885	Pyridoxal-5'-phosphate-dependent enzyme family protein OS=Theobroma cacao GN=TCM_037587 PE=4 SV=1	57.11	126.88	25.5	12	14	11	1.610	0.00338	chloroplast	small molecule metabolic process; single-organism cellular process; nitrogen compound metabolic process; single-organism process; primary metabolic process; cellular metabolic process; organic substance metabolic process; metabolic process; cellular amino acid metabolic process; single-organism metabolic process; carboxylic acid metabolic process; organic acid metabolic process; cellular process;…		organic cyclic compound binding; heterocyclic compound binding; binding; ion binding; anion binding; cofactor binding; pyridoxal phosphate binding;	K01733	thrC; threonine synthase [EC:4.2.3.1]	ko01120 Microbial metabolism in diverse environments; ko00750 Vitamin B6 metabolism; ko01110 Biosynthesis of secondary metabolites; ko00260 Glycine, serine and threonine metabolism; ko01230 Biosynthesis of amino acids; ko01100 Metabolic pathways;	IPR001926;	Tryptophan synthase beta subunit-like PLP-dependent enzyme;
Unigene0004297	Ras-related small GTP-binding family protein isoform 1 OS=Theobroma cacao GN=TCM_043259 PE=4 SV=1	11.968	22.481	25.2	2	5	2	1.609	0.000102	cytosol	regulation of cellular process; single organism signaling; cellular response to stimulus; signal transduction; regulation of biological process; cell communication; intracellular signal transduction; single-organism cellular process; single-organism process; small GTPase mediated signal transduction; signaling; response to stimulus; cellular process; biological regulation;		nucleoside phosphate binding; nucleoside binding; ion binding; nucleotide binding; organic cyclic compound binding; heterocyclic compound binding; ribonucleoside binding; carbohydrate derivative binding; ribonucleotide binding; binding; purine ribonucleoside binding; anion binding; purine ribonucleotide binding; purine nucleoside binding; guanyl ribonucleotide binding; guanyl nucleotide binding; …				IPR027417;	P-loop containing nucleoside triphosphate hydrolase;
Unigene0023410	Amine oxidase OS=Citrus clementina GN=CICLE_v10019032mg PE=3 SV=1	83.184	276.98	33.1	23	55	23	1.606	0.000187	chloroplast	metabolic process; oxidation-reduction process; single-organism metabolic process; single-organism process; nitrogen compound metabolic process; amine metabolic process; organic substance metabolic process; organonitrogen compound metabolic process;		transition metal ion binding; catalytic activity; binding; ion binding; metal ion binding; cation binding; primary amine oxidase activity; copper ion binding; oxidoreductase activity, acting on the CH-NH2 group of donors, oxygen as acceptor; oxidoreductase activity, acting on the CH-NH2 group of donors; quinone binding; cofactor binding; oxidoreductase activity;	K00276	AOC3; primary-amine oxidase [EC:1.4.3.21]	ko01110 Biosynthesis of secondary metabolites; ko00260 Glycine, serine and threonine metabolism; ko01100 Metabolic pathways; ko00350 Tyrosine metabolism; ko00950 Isoquinoline alkaloid biosynthesis; ko00360 Phenylalanine metabolism; ko00410 beta-Alanine metabolism; ko00960 Tropane, piperidine and pyridine alkaloid biosynthesis;	IPR016182; IPR015800; IPR015802; IPR015798;	Copper amine oxidase, N-terminal; Copper amine oxidase, N2-terminal; Copper amine oxidase, N3-terminal; Copper amine oxidase, C-terminal;
Unigene0000654	Glycosyltransferase OS=Carica papaya PE=2 SV=1	52.651	69.544	16.1	6	12	5	1.603	0.000179	cytosol	metabolic process;		transferase activity, transferring glycosyl groups; transferase activity, transferring hexosyl groups; catalytic activity; transferase activity;	K13691
Unigene0020289	E3 ubiquitin-protein ligase RNF25 OS=Theobroma cacao GN=TCM_007657 PE=4 SV=1	50.486	116.24	21.7	10	19	10	1.602	8.83e-06	cytosol			protein binding; binding;				IPR011990;	Tetratricopeptide-like helical domain;
Unigene0024177	GroES-like family protein OS=Theobroma cacao GN=TCM_005796 PE=4 SV=1	14.82	38.9	25.2	3	8	3	1.596	0.000325	chloroplast	protein folding; metabolic process; cellular protein metabolic process; cellular macromolecule metabolic process; macromolecule metabolic process; protein metabolic process; primary metabolic process; cellular process; cellular metabolic process; organic substance metabolic process;	intracellular part; cell; cell part; intracellular; cytoplasm;		K04078			IPR011032;	GroES-like;
Unigene0010380	"Thioredoxin H-type 1, H1,TRX1 OS=Theobroma cacao GN=TCM_000279 PE=4 SV=1"	13.088	13.444	17.8	2	3	2	1.595	0.00185	chloroplast	regulation of cellular process; regulation of biological quality; cell redox homeostasis; small molecule metabolic process; single-organism cellular process; cellular homeostasis; ether metabolic process; single-organism process; organic substance metabolic process; homeostatic process; metabolic process; regulation of biological process; single-organism metabolic process; glycerol ether metaboli…		protein disulfide oxidoreductase activity; oxidoreductase activity, acting on a sulfur group of donors; disulfide oxidoreductase activity; catalytic activity; oxidoreductase activity;	K03671	trxA; thioredoxin 1	ko04621 NOD-like receptor signaling pathway;	IPR012336; IPR013766;	Thioredoxin-like fold; Thioredoxin domain;
Unigene0037839	"Cc-nbs-lrr resistance protein, putative OS=Theobroma cacao GN=TCM_019825 PE=3 SV=1"	129.79	18.41	2.3	3	3	3	1.592	0.000182	cytosol			nucleoside phosphate binding; nucleoside binding; ion binding; protein binding; nucleotide binding; organic cyclic compound binding; heterocyclic compound binding; ribonucleoside binding; carbohydrate derivative binding; ribonucleotide binding; binding; purine ribonucleoside binding; ADP binding; anion binding; purine ribonucleotide binding; adenyl ribonucleotide binding; adenyl nucleotide bindin…				IPR002182; IPR027417; IPR032675;	NB-ARC; P-loop containing nucleoside triphosphate hydrolase; Leucine-rich repeat domain, L domain-like;
Unigene0040024	Tonoplast intrinsic protein 7 OS=Hevea brasiliensis GN=TIP7 PE=2 SV=1	26.199	6.235	3.6	1	3	1	1.590	0.00054	cytosol	transport; localization; establishment of localization;	membrane;	transporter activity;	K09873			IPR023271;	Aquaporin-like;
Unigene0047692	Translocon at the outer envelope membrane of chloroplasts 159 OS=Theobroma cacao GN=TCM_044211 PE=4 SV=1	143.26	44.389	4.1	5	8	5	1.590	2.27e-05	nuclear			nucleoside phosphate binding; nucleoside binding; ion binding; hydrolase activity, acting on acid anhydrides; hydrolase activity; nucleotide binding; organic cyclic compound binding; heterocyclic compound binding; ribonucleoside binding; carbohydrate derivative binding; catalytic activity; ribonucleotide binding; binding; purine ribonucleoside binding; purine ribonucleotide binding; anion binding…				IPR024283; IPR006703; IPR027417;	Translocase of chloroplast 159/132, membrane anchor domain; AIG1-type guanine nucleotide-binding (G) domain; P-loop containing nucleoside triphosphate hydrolase;
Unigene0018101	ABC transporter family protein OS=Hevea brasiliensis GN=ABCI6 PE=2 SV=1	30.912	44.758	20.1	5	10	5	1.585	0.00326	chloroplast	transport; localization; establishment of localization;		ATP binding; nucleoside phosphate binding; nucleoside binding; ion binding; hydrolase activity, acting on acid anhydrides; hydrolase activity; nucleotide binding; nucleoside-triphosphatase activity; ATPase activity; organic cyclic compound binding; heterocyclic compound binding; ribonucleoside binding; carbohydrate derivative binding; pyrophosphatase activity; catalytic activity; ribonucleotide b…	K09013			IPR003593; IPR003439; IPR027417;	AAA+ ATPase domain; ABC transporter-like; P-loop containing nucleoside triphosphate hydrolase;
Unigene0011736	"Nonsense-mediated mRNA decay protein, putative OS=Ricinus communis GN=RCOM_0241560 PE=4 SV=1"	55.673	6.0616	1.9	1	2	1	1.584	0.0122	chloroplast				K07562	NMD3; nonsense-mediated mRNA decay protein 3	ko03008 Ribosome biogenesis in eukaryotes; ko03013 RNA transport;
Unigene0036054	Sdccag8 OS=Gossypium arboreum GN=F383_27513 PE=4 SV=1	41.412	12.985	5.7	2	2	2	1.584	0.0137	chloroplast
Unigene0042360	Ran-binding protein 1 b isoform 1 OS=Theobroma cacao GN=TCM_021657 PE=4 SV=1	24.325	12.61	13.2	3	3	2	1.584	0.0391	mitochondria	transport; intracellular transport; establishment of localization in cell; localization; establishment of localization; cellular localization;			K15306	RANBP1; Ran-binding protein 1	ko05203 Viral carcinogenesis; ko05166 HTLV-I infection;	IPR000156; IPR011993;	Ran binding domain; PH domain-like;
Unigene0054752		11.493	31.714	20.8	2	4	2	1.584	0.00162	nuclear
Unigene0024660	Adenine phosphoribosyltransferase 1 OS=Morus notabilis GN=L484_005256 PE=3 SV=1	20.136	56.186	25.4	4	7	4	1.583	0.00179	cytosol	pigment biosynthetic process; adenine metabolic process; nucleoside metabolic process; cellular aromatic compound metabolic process; single-organism process; biosynthetic process; adenine biosynthetic process; organonitrogen compound biosynthetic process; cellular metabolic process; purine nucleobase salvage; organic substance metabolic process; metabolic process; heterocycle metabolic process; a…	intracellular part; cell; cell part; intracellular; cytoplasm;	adenine phosphoribosyltransferase activity; transferase activity, transferring pentosyl groups; transferase activity, transferring glycosyl groups; catalytic activity; transferase activity;	K00759	APRT; adenine phosphoribosyltransferase [EC:2.4.2.7]	ko00230 Purine metabolism; ko01100 Metabolic pathways;	IPR000836; IPR029057;	Phosphoribosyltransferase domain; Phosphoribosyltransferase-like;
Unigene0010895	UPF0510 protein INM02 OS=Theobroma cacao GN=TCM_025127 PE=4 SV=1	32.881	25.093	11.9	4	5	4	1.582	4.51e-05	chloroplast
Unigene0022383	Tryptophan biosynthesis 1 OS=Theobroma cacao GN=TCM_012099 PE=3 SV=1	44.846	18.061	3.4	2	2	2	1.581	0.00289	chloroplast	cellular aromatic compound metabolic process; organic acid biosynthetic process; tryptophan biosynthetic process; single-organism process; biosynthetic process; organonitrogen compound biosynthetic process; indole-containing compound biosynthetic process; cellular metabolic process; cellular biogenic amine metabolic process; organic substance metabolic process; metabolic process; cellular amino a…		transferase activity, transferring pentosyl groups; transferase activity, transferring glycosyl groups; catalytic activity; transferase activity; anthranilate phosphoribosyltransferase activity;	K00766	trpD; anthranilate phosphoribosyltransferase [EC:2.4.2.18]	ko01130 Biosynthesis of antibiotics; ko01110 Biosynthesis of secondary metabolites; ko01230 Biosynthesis of amino acids; ko01100 Metabolic pathways; ko00400 Phenylalanine, tyrosine and tryptophan biosynthesis;	IPR017459; IPR000312;	Glycosyl transferase family 3, N-terminal domain; Glycosyl transferase, family 3;
Unigene0004327	"Glucan endo-1,3-beta-glucosidase, basic isoform OS=Morus notabilis GN=L484_016574 PE=3 SV=1"	35.87	273.87	41.7	11	63	9	1.578	6.83e-05	cytosol	metabolic process; carbohydrate metabolic process; primary metabolic process; organic substance metabolic process;		hydrolase activity, hydrolyzing O-glycosyl compounds; hydrolase activity; catalytic activity; hydrolase activity, acting on glycosyl bonds;				IPR017853; IPR013781;	Glycoside hydrolase superfamily; Glycoside hydrolase, catalytic domain;
Unigene0038828	Starch branching enzyme 2.2 isoform 1 OS=Theobroma cacao GN=TCM_034384 PE=4 SV=1	91.75	12.198	2	2	2	2	1.574	0.00347	chloroplast	carbohydrate biosynthetic process; polysaccharide biosynthetic process; glucan metabolic process; single-organism process; biosynthetic process; energy reserve metabolic process; cellular metabolic process; cellular polysaccharide metabolic process; organic substance metabolic process; metabolic process; generation of precursor metabolites and energy; cellular carbohydrate metabolic process; poly…		1,4-alpha-glucan branching enzyme activity; transferase activity, transferring hexosyl groups; catalytic activity; binding; hydrolase activity, acting on glycosyl bonds; ion binding; cation binding; hydrolase activity, hydrolyzing O-glycosyl compounds; transferase activity, transferring glycosyl groups; hydrolase activity; transferase activity;	K00700	GBE1; 1,4-alpha-glucan branching enzyme [EC:2.4.1.18]	ko00500 Starch and sucrose metabolism; ko01110 Biosynthesis of secondary metabolites; ko01100 Metabolic pathways;	IPR014756; IPR004193; IPR017853; IPR006048; IPR013780; IPR013783; IPR013781; IPR006047;	Immunoglobulin E-set; Glycoside hydrolase, family 13, N-terminal; Glycoside hydrolase superfamily; Alpha-amylase/branching enzyme, C-terminal all beta; Glycosyl hydrolase, all-beta; Immunoglobulin-like fold; Glycoside hydrolase, catalytic domain; Glycosyl hydrolase, family 13, catalytic domain;
Unigene0030034	Programmed cell death 4 OS=Gossypium arboreum GN=F383_32946 PE=4 SV=1	77.726	125.44	24.3	14	23	14	1.570	0.00751	nuclear			binding;				IPR003891; IPR016024; IPR016021;	Initiation factor eIF-4 gamma, MA3; Armadillo-type fold; MIF4G-like domain;
Unigene0009964	Eukaryotic translation initiation factor 3 subunit E OS=Jatropha curcas GN=JCGZ_21127 PE=3 SV=1	49.029	57.776	19.6	8	11	8	1.569	0.00405	cytosol		cell part; intracellular; cytoplasm; macromolecular complex; intracellular part; protein complex; cell; cytoplasmic part; eukaryotic translation initiation factor 3 complex;	organic cyclic compound binding; heterocyclic compound binding; RNA binding; translation factor activity, nucleic acid binding; binding; nucleic acid binding; translation initiation factor activity; protein binding;	K03250	EIF3E; translation initiation factor 3 subunit E	ko05160 Hepatitis C; ko03013 RNA transport;	IPR011991; IPR000717; IPR019010; IPR011990;	Winged helix-turn-helix DNA-binding domain; Proteasome component (PCI) domain; Eukaryotic translation initiation factor 3 subunit E, N-terminal; Tetratricopeptide-like helical domain;
Unigene0020235	"Glutamate-1-semialdehyde 2,1-aminomutase 2, chloroplastic-like protein OS=Gossypium arboreum GN=F383_00365 PE=3 SV=1"	50.076	60.04	19.2	8	12	8	1.565	5.24e-05	chloroplast	heterocycle biosynthetic process; cellular aromatic compound metabolic process; nitrogen compound metabolic process; organic cyclic compound metabolic process; biosynthetic process; organonitrogen compound biosynthetic process; organic substance biosynthetic process; cellular metabolic process; cellular biosynthetic process; organic substance metabolic process; metabolic process; cellular nitroge…		organic cyclic compound binding; heterocyclic compound binding; transferase activity, transferring nitrogenous groups; isomerase activity; glutamate-1-semialdehyde 2,1-aminomutase activity; catalytic activity; binding; ion binding; anion binding; transaminase activity; intramolecular transferase activity, transferring amino groups; cofactor binding; intramolecular transferase activity; transferas…	K01845	hemL; glutamate-1-semialdehyde 2,1-aminomutase [EC:5.4.3.8]	ko01110 Biosynthesis of secondary metabolites; ko01100 Metabolic pathways; ko00860 Porphyrin and chlorophyll metabolism;	IPR015424; IPR015422; IPR015421;	Pyridoxal phosphate-dependent transferase; Pyridoxal phosphate-dependent transferase, major region, subdomain 2; Pyridoxal phosphate-dependent transferase, major region, subdomain 1;
Unigene0036779	"3-dehydroquinate synthase, chloroplastic OS=Actinidia chinensis GN=DHQS PE=1 SV=2"	25.546	119.92	54.9	11	21	11	1.565	0.000168	cytosol				K01735	aroB; 3-dehydroquinate synthase [EC:4.2.3.4]	ko01130 Biosynthesis of antibiotics; ko01110 Biosynthesis of secondary metabolites; ko01230 Biosynthesis of amino acids; ko01100 Metabolic pathways; ko00400 Phenylalanine, tyrosine and tryptophan biosynthesis;	IPR030960;	3-dehydroquinate synthase domain;
Unigene0026241	"Aldo/keto reductase, putative (Fragment) OS=Ricinus communis GN=RCOM_2136180 PE=4 SV=1"	13.1	55.511	34.2	3	4	3	1.559	0.00297	mitochondria							IPR023210;	NADP-dependent oxidoreductase domain;
Unigene0019625	"Glutathione transferase, putative OS=Ricinus communis GN=RCOM_1291360 PE=4 SV=1"	37.299	25.953	12.9	4	4	4	1.558	0.000144	nuclear			protein binding; binding;	K07393			IPR010987; IPR004045; IPR012336;	Glutathione S-transferase, C-terminal-like; Glutathione S-transferase, N-terminal; Thioredoxin-like fold;
Unigene0004006	Non-yellowing 1 isoform 1 OS=Theobroma cacao GN=TCM_016145 PE=4 SV=1	25.373	7.698	5	1	1	1	1.557	0.0231	cytosol							IPR024438;	Staygreen protein;
Unigene0017704	BolA-like family protein OS=Populus trichocarpa GN=POPTR_0011s16820g PE=4 SV=1	40.342	43.66	17.5	6	8	6	1.554	0.000568	chloroplast							IPR003808;	Fe-S metabolism associated domain, SufE-like;
Unigene0025593	ATP-dependent Clp protease proteolytic subunit OS=Theobroma cacao GN=TCM_026652 PE=3 SV=1	35.704	33.18	13.7	5	7	5	1.550	0.00137	chloroplast	proteolysis; metabolic process; macromolecule metabolic process; protein metabolic process; primary metabolic process; organic substance metabolic process;		serine-type endopeptidase activity; endopeptidase activity; peptidase activity; catalytic activity; serine hydrolase activity; serine-type peptidase activity; peptidase activity, acting on L-amino acid peptides; hydrolase activity;				IPR029045;	ClpP/crotonase-like domain;
Unigene0038176	Ketose-bisphosphate aldolase class-II family protein isoform 1 OS=Theobroma cacao GN=TCM_012876 PE=4 SV=1	110.6	183.3	16.4	14	23	14	1.543	0.000681	plasma membrane	single-organism process; metabolic process; oxidation-reduction process; single-organism metabolic process;		organic cyclic compound binding; heterocyclic compound binding; oxidoreductase activity, acting on CH-OH group of donors; oxidoreductase activity, acting on the CH-OH group of donors, NAD or NADP as acceptor; phosphogluconate dehydrogenase (decarboxylating) activity; nucleoside phosphate binding; NAD binding; catalytic activity; binding; nucleotide binding; cofactor binding; small molecule bindin…				IPR006115; IPR031475; IPR013328; IPR008927; IPR010737; IPR016040; IPR029154;	6-phosphogluconate dehydrogenase, NADP-binding; Putative nucleotide-binding C-terminal domain; 6-phosphogluconate dehydrogenase, domain 2; 6-phosphogluconate dehydrogenase C-terminal domain-like; Putative sugar-binding, N-terminal domain; NAD(P)-binding domain; 3-hydroxyisobutyrate dehydrogenase, NAD-binding domain;
Unigene0032255	Actin 1 (Fragment) OS=Eriobotrya japonica GN=ACT1 PE=2 SV=1	24.994	72.036	26.1	6	15	3	1.540	0.000851	cytoskeleton
Unigene0039615	SEC6 isoform 3 OS=Theobroma cacao GN=TCM_001597 PE=4 SV=1	60.607	20.262	5.6	3	3	3	1.540	0.00128	nuclear	transport; establishment of localization in cell; single-organism localization; secretion by cell; vesicle-mediated transport; single-organism cellular process; single-organism process; localization; cellular process; establishment of localization; exocytosis; single-organism transport; secretion; cellular localization;	cell cortex; cell part; cell cortex part; intracellular; cell periphery; cytoplasm; macromolecular complex; intracellular part; exocyst; protein complex; cell; cytoplasmic part;		K06110	EXOC3; exocyst complex component 3	ko04530 Tight junction;
Unigene0039990	Late embryogenesis abundant protein (LEA) family protein OS=Theobroma cacao GN=TCM_004782 PE=4 SV=1	23.592	9.4272	5.6	1	2	1	1.539	0.00105	plasma membrane							IPR025423;	Domain of unknown function DUF4149;
Unigene0002555	"60S ribosomal protein L28, putative OS=Ricinus communis GN=RCOM_1048210 PE=4 SV=1"	12.062	40.817	43.5	5	9	5	1.536	0.0028	chloroplast				K02903	RP-L28e; large subunit ribosomal protein L28e	ko03010 Ribosome;	IPR029004;	Ribosomal L28e/Mak16;
Unigene0003581	Dirigent protein OS=Citrus clementina GN=CICLE_v10023550mg PE=3 SV=1	19.11	16.127	14.4	2	3	2	1.536	0.00209	chloroplast
Unigene0035867	"HAD-superfamily hydrolase, subfamily IG, 5'-nucleotidase isoform 1 OS=Theobroma cacao GN=TCM_021506 PE=4 SV=1"	37.176	41.375	18.2	5	9	5	1.536	0.000578	cytosol							IPR023214;	HAD-like domain;
Unigene0000712	BnaA09g09170D protein OS=Brassica napus GN=BnaA09g09170D PE=3 SV=1	64.157	11.925	3	2	2	2	1.532	0.000226	nuclear				K12585	DIS3; exosome complex exonuclease DIS3/RRP44 [EC:3.1.13.-]	ko03018 RNA degradation;	IPR012340; IPR002716; IPR029060;	Nucleic acid-binding, OB-fold; PIN domain; PIN domain-like;
Unigene0032422	Peroxisomal 3-keto-acyl-CoA thiolase OS=Hevea brasiliensis GN=PKT1 PE=2 SV=1	38.972	178.13	37.5	10	18	9	1.531	0.000123	cytosol	metabolic process;		transferase activity, transferring acyl groups; transferase activity, transferring acyl groups other than amino-acyl groups; transferase activity; catalytic activity;				IPR016039; IPR020616; IPR020617;	Thiolase-like; Thiolase, N-terminal; Thiolase, C-terminal;
Unigene0023297	Phosphoribosyltransferase family protein OS=Theobroma cacao GN=TCM_015773 PE=3 SV=1	39.684	101.13	25.1	8	13	8	1.528	0.00915	cytosol	nucleoside metabolic process; nucleotide biosynthetic process; cellular aromatic compound metabolic process; nucleotide metabolic process; single-organism process; biosynthetic process; cellular metabolic process; phosphate-containing compound metabolic process; organic substance metabolic process; metabolic process; heterocycle metabolic process; aromatic compound biosynthetic process; nucleobas…		magnesium ion binding; ribose phosphate diphosphokinase activity; catalytic activity; binding; ion binding; metal ion binding; cation binding; diphosphotransferase activity; transferase activity; transferase activity, transferring phosphorus-containing groups;	K00948	PRPS; ribose-phosphate pyrophosphokinase [EC:2.7.6.1]	ko00030 Pentose phosphate pathway; ko00230 Purine metabolism; ko01120 Microbial metabolism in diverse environments; ko01130 Biosynthesis of antibiotics; ko01200 Carbon metabolism; ko01110 Biosynthesis of secondary metabolites; ko01230 Biosynthesis of amino acids; ko01100 Metabolic pathways;	IPR000836; IPR029099; IPR029057;	Phosphoribosyltransferase domain; Ribose-phosphate pyrophosphokinase, N-terminal domain; Phosphoribosyltransferase-like;
Unigene0030997	Dihydrolipoamide acetyltransferase component of pyruvate dehydrogenase complex OS=Theobroma cacao GN=TCM_043471 PE=3 SV=1	73.21	54.205	9.5	6	7	6	1.528	0.0116	mitochondria	metabolic process;		transferase activity, transferring acyl groups; catalytic activity; transferase activity;	K00627	DLAT; pyruvate dehydrogenase E2 component (dihydrolipoamide acetyltransferase) [EC:2.3.1.12]	ko00020 Citrate cycle (TCA cycle); ko01120 Microbial metabolism in diverse environments; ko01130 Biosynthesis of antibiotics; ko00010 Glycolysis / Gluconeogenesis; ko01200 Carbon metabolism; ko01110 Biosynthesis of secondary metabolites; ko01100 Metabolic pathways; ko00620 Pyruvate metabolism;	IPR004167; IPR001078; IPR011053; IPR000089; IPR023213;	E3-binding domain; 2-oxoacid dehydrogenase acyltransferase, catalytic domain; Single hybrid motif; Biotin/lipoyl attachment; Chloramphenicol acetyltransferase-like domain;
Unigene0035566	3beta-hydroxysteroid-dehydrogenase/decarboxylase isoform 4 OS=Theobroma cacao GN=TCM_037413 PE=4 SV=1	37.515	13.704	5.9	2	3	2	1.528	0.000421	cytosol	single-organism biosynthetic process; oxidation-reduction process; steroid metabolic process; organic cyclic compound metabolic process; single-organism process; biosynthetic process; primary metabolic process; organic substance biosynthetic process; organic substance metabolic process; lipid biosynthetic process; steroid biosynthetic process; metabolic process; single-organism metabolic process;…		steroid dehydrogenase activity; oxidoreductase activity, acting on CH-OH group of donors; oxidoreductase activity, acting on the CH-OH group of donors, NAD or NADP as acceptor; steroid dehydrogenase activity, acting on the CH-OH group of donors, NAD or NADP as acceptor; catalytic activity; 3-beta-hydroxy-delta5-steroid dehydrogenase activity; oxidoreductase activity;	K07748	E1.1.1.170; sterol-4alpha-carboxylate 3-dehydrogenase (decarboxylating) [EC:1.1.1.170]	ko01130 Biosynthesis of antibiotics; ko00100 Steroid biosynthesis; ko01100 Metabolic pathways;	IPR002225; IPR016040;	3-beta hydroxysteroid dehydrogenase/isomerase; NAD(P)-binding domain;
Unigene0038842	Phosphoinositide phospholipase C OS=Prunus persica GN=PRUPE_ppa003223mg PE=4 SV=1	66.581	137.98	27	15	28	15	1.528	0.000721	chloroplast, mitochondria	regulation of cellular process; single organism signaling; cellular response to stimulus; intracellular signal transduction; single-organism cellular process; single-organism process; primary metabolic process; signaling; response to stimulus; organic substance metabolic process; signal transduction; metabolic process; regulation of biological process; cell communication; single-organism metaboli…		phosphatidylinositol phospholipase C activity; catalytic activity; phosphoric ester hydrolase activity; binding; phospholipase C activity; hydrolase activity, acting on ester bonds; phospholipase activity; protein binding; hydrolase activity; phosphoric diester hydrolase activity; lipase activity;	K05857	PLCD; phosphatidylinositol phospholipase C, delta [EC:3.1.4.11]	ko04070 Phosphatidylinositol signaling system; ko01100 Metabolic pathways; ko04020 Calcium signaling pathway; ko04933 AGE-RAGE signaling pathway in diabetic complications; ko00562 Inositol phosphate metabolism; ko04919 Thyroid hormone signaling pathway;	IPR015359; IPR000909; IPR017946; IPR011992; IPR000008; IPR001711;	Phosphoinositide-specific phospholipase C, EF-hand-like domain; Phosphatidylinositol-specific phospholipase C, X domain; PLC-like phosphodiesterase, TIM beta/alpha-barrel domain; EF-hand domain pair; C2 domain; Phospholipase C, phosphatidylinositol-specific, Y domain;
Unigene0054620	Lung seven transmembrane receptor family protein OS=Theobroma cacao GN=TCM_022030 PE=4 SV=1	49.642	7.821	2.5	1	1	1	1.527	0.00401	plasma membrane		intrinsic component of membrane; membrane; integral component of membrane; membrane part;
Unigene0002391	Gamma-glutamylcysteine synthetase OS=Pyrus betulifolia GN=GSH1 PE=2 SV=1	58.449	65.646	16.5	9	21	9	1.526	0.000253	chloroplast	sulfur compound metabolic process; peptide metabolic process; peptide biosynthetic process; nitrogen compound metabolic process; cellular modified amino acid biosynthetic process; biosynthetic process; cellular amide metabolic process; organonitrogen compound biosynthetic process; organic substance biosynthetic process; cellular metabolic process; cellular biosynthetic process; sulfur compound bi…		ligase activity, forming carbon-nitrogen bonds; glutamate-cysteine ligase activity; acid-amino acid ligase activity; catalytic activity; ligase activity;	K01919	gshA; glutamate--cysteine ligase [EC:6.3.2.2]	ko00270 Cysteine and methionine metabolism; ko00480 Glutathione metabolism; ko01100 Metabolic pathways;
Unigene0032337	C2 domain-containing family protein OS=Populus trichocarpa GN=POPTR_0002s15700g PE=2 SV=1	16.273	73.882	37.2	4	11	4	1.526	0.000805	nuclear			protein binding; binding;				IPR000008;	C2 domain;
Unigene0040577	Thioredoxin h2 OS=Glycine max PE=2 SV=1	14.662	38.7	23.1	3	6	3	1.523	0.00152	cytosol	regulation of cellular process; homeostatic process; regulation of biological quality; regulation of biological process; cell redox homeostasis; single-organism cellular process; cellular homeostasis; single-organism process; cellular process; biological regulation;			K03671	trxA; thioredoxin 1	ko04621 NOD-like receptor signaling pathway;	IPR012336; IPR013766;	Thioredoxin-like fold; Thioredoxin domain;
Unigene0025630	Golgi to ER traffic 4 OS=Gossypium arboreum GN=F383_06652 PE=4 SV=1	25.067	28.18	20.1	4	4	4	1.520	0.011	nuclear
Unigene0028445	Phosphoenolpyruvate carboxykinase OS=Malus domestica GN=PCK1 PE=2 SV=1	44.08	111.75	29.1	12	39	8	1.520	0.00135	cytosol	carbohydrate biosynthetic process; hexose biosynthetic process; single-organism biosynthetic process; single-organism process; biosynthetic process; monosaccharide biosynthetic process; primary metabolic process; carbohydrate metabolic process; organic substance biosynthetic process; organic substance metabolic process; glucose metabolic process; single-organism carbohydrate metabolic process; me…		ATP binding; nucleoside phosphate binding; phosphoenolpyruvate carboxykinase activity; nucleoside binding; ion binding; lyase activity; nucleotide binding; phosphoenolpyruvate carboxykinase (ATP) activity; organic cyclic compound binding; heterocyclic compound binding; ribonucleoside binding; carbohydrate derivative binding; catalytic activity; ribonucleotide binding; carbon-carbon lyase activity…	K01610	E4.1.1.49; phosphoenolpyruvate carboxykinase (ATP) [EC:4.1.1.49]	ko01130 Biosynthesis of antibiotics; ko01110 Biosynthesis of secondary metabolites; ko00710 Carbon fixation in photosynthetic organisms; ko01100 Metabolic pathways; ko00020 Citrate cycle (TCA cycle); ko01120 Microbial metabolism in diverse environments; ko01200 Carbon metabolism; ko00010 Glycolysis / Gluconeogenesis; ko00620 Pyruvate metabolism;	IPR008210; IPR013035;	Phosphoenolpyruvate carboxykinase, N-terminal; Phosphoenolpyruvate carboxykinase, C-terminal;
Unigene0047730	Coumaroyl 3-hydroxylase OS=Populus trichocarpa GN=POPTR_0006s03180g PE=2 SV=1	57.55	47.471	11	6	7	6	1.518	0.000706	chloroplast	single-organism process; metabolic process; oxidation-reduction process; single-organism metabolic process;		organic cyclic compound binding; heterocyclic compound binding; heme binding; iron ion binding; transition metal ion binding; catalytic activity; binding; ion binding; cation binding; metal ion binding; oxidoreductase activity, acting on paired donors, with incorporation or reduction of molecular oxygen; tetrapyrrole binding; oxidoreductase activity;	K09754	CYP98A; coumaroylquinate(coumaroylshikimate) 3'-monooxygenase [EC:1.14.13.36]	ko00945 Stilbenoid, diarylheptanoid and gingerol biosynthesis; ko00941 Flavonoid biosynthesis; ko01110 Biosynthesis of secondary metabolites; ko01100 Metabolic pathways; ko00940 Phenylpropanoid biosynthesis;
Unigene0032997	Leucine-rich repeat receptor-like protein OS=Malus domestica GN=RLP1 PE=4 SV=1	39.04	31.956	10	3	3	3	1.516	0.000816	chloroplast			protein binding; binding;				IPR013210; IPR032675;	Leucine-rich repeat-containing N-terminal, plant-type; Leucine-rich repeat domain, L domain-like;
Unigene0029012	"Protein kinase, putative OS=Ricinus communis GN=RCOM_0923740 PE=4 SV=1"	69.375	18.92	4.2	3	4	3	1.513	0.000178	cytosol	phosphorylation; cellular protein metabolic process; primary metabolic process; cellular metabolic process; phosphate-containing compound metabolic process; organic substance metabolic process; metabolic process; protein phosphorylation; phosphorus metabolic process; cellular macromolecule metabolic process; cellular protein modification process; protein metabolic process; macromolecule metabolic…		ATP binding; nucleoside phosphate binding; phosphotransferase activity, alcohol group as acceptor; nucleoside binding; ion binding; protein kinase activity; nucleotide binding; organic cyclic compound binding; heterocyclic compound binding; ribonucleoside binding; carbohydrate derivative binding; kinase activity; catalytic activity; ribonucleotide binding; binding; purine ribonucleoside binding; …				IPR000719; IPR001245; IPR011009;	Protein kinase domain; Serine-threonine/tyrosine-protein kinase catalytic domain; Protein kinase-like domain;
Unigene0020857		5.2342	12.815	38.3	1	4	1	1.511	0.0295	nuclear	metabolic process; carbohydrate metabolic process; primary metabolic process; organic substance metabolic process;						IPR013781;	Glycoside hydrolase, catalytic domain;
Unigene0030656	Lactoylglutathione lyase / glyoxalase I family protein isoform 1 OS=Theobroma cacao GN=TCM_020634 PE=4 SV=1	9.775	31.887	23.5	1	1	1	1.511	0.023	cytosol							IPR029068;	Glyoxalase/Bleomycin resistance protein/Dihydroxybiphenyl dioxygenase;
Unigene0031617	Dihydrolipoamide acetyltransferase component of pyruvate dehydrogenase complex OS=Theobroma cacao GN=TCM_011824 PE=3 SV=1	50.125	85.579	11	4	10	3	1.503	0.000156	chloroplast	metabolic process;		transferase activity, transferring acyl groups; catalytic activity; transferase activity;	K00627	DLAT; pyruvate dehydrogenase E2 component (dihydrolipoamide acetyltransferase) [EC:2.3.1.12]	ko00020 Citrate cycle (TCA cycle); ko01120 Microbial metabolism in diverse environments; ko01130 Biosynthesis of antibiotics; ko00010 Glycolysis / Gluconeogenesis; ko01200 Carbon metabolism; ko01110 Biosynthesis of secondary metabolites; ko01100 Metabolic pathways; ko00620 Pyruvate metabolism;	IPR004167; IPR001078; IPR011053; IPR000089; IPR023213;	E3-binding domain; 2-oxoacid dehydrogenase acyltransferase, catalytic domain; Single hybrid motif; Biotin/lipoyl attachment; Chloramphenicol acetyltransferase-like domain;
Unigene0030797	"O-sialoglycoprotein endopeptidase, putative OS=Ricinus communis GN=RCOM_0452810 PE=4 SV=1"	37.579	12.768	6.5	2	4	2	1.502	0.00661	cytosol				K01409			IPR000905;	Gcp-like domain;
Unigene0013211	Peroxisomal protein PEX19 OS=Populus trichocarpa GN=POPTR_0003s07470g PE=4 SV=1	27.752	41.587	16.6	4	7	4	1.500	5.63e-05	nuclear		organelle; intracellular membrane-bounded organelle; intracellular organelle; cell part; intracellular; peroxisome; microbody; cytoplasm; intracellular part; cell; membrane-bounded organelle; cytoplasmic part;		K13337	PEX19; peroxin-19	ko04146 Peroxisome;
Unigene0036557	TLD-domain containing nucleolar protein isoform 1 OS=Theobroma cacao GN=TCM_034191 PE=4 SV=1	70.688	52.568	4.3	2	2	2	1.500	0.00187	nuclear							IPR006571;	TLDc domain;
Unigene0051386	Alpha-galactosidase OS=Carica papaya PE=2 SV=1	40.396	296.77	54.3	17	65	17	1.497	0.000252	mitochondria	metabolic process; carbohydrate metabolic process; primary metabolic process; organic substance metabolic process;		hydrolase activity, hydrolyzing O-glycosyl compounds; protein binding; hydrolase activity; catalytic activity; binding; hydrolase activity, acting on glycosyl bonds;	K07407	E3.2.1.22B; alpha-galactosidase [EC:3.2.1.22]	ko00603 Glycosphingolipid biosynthesis - globo and isoglobo series; ko00600 Sphingolipid metabolism; ko00561 Glycerolipid metabolism; ko00052 Galactose metabolism;	IPR013785; IPR013780; IPR001202; IPR017853;	Aldolase-type TIM barrel; Glycosyl hydrolase, all-beta; WW domain; Glycoside hydrolase superfamily;
Unigene0008127	"Formate dehydrogenase, mitochondrial OS=Coffea canephora GN=GSCOC_T00033352001 PE=3 SV=1"	33.21	197.75	50.3	13	63	13	1.495	7.97e-05	cytosol	single-organism process; metabolic process; oxidation-reduction process; single-organism metabolic process;		organic cyclic compound binding; heterocyclic compound binding; oxidoreductase activity, acting on CH-OH group of donors; oxidoreductase activity, acting on the CH-OH group of donors, NAD or NADP as acceptor; nucleoside phosphate binding; NAD binding; catalytic activity; binding; nucleotide binding; cofactor binding; small molecule binding; coenzyme binding; oxidoreductase activity;	K00122	FDH; formate dehydrogenase [EC:1.2.1.2]	ko01120 Microbial metabolism in diverse environments; ko01200 Carbon metabolism; ko01100 Metabolic pathways; ko00680 Methane metabolism; ko00630 Glyoxylate and dicarboxylate metabolism;	IPR006139; IPR006140; IPR016040;	D-isomer specific 2-hydroxyacid dehydrogenase, catalytic domain; D-isomer specific 2-hydroxyacid dehydrogenase, NAD-binding domain; NAD(P)-binding domain;
Unigene0029538	Acetyltransferase-related family protein OS=Populus trichocarpa GN=POPTR_0001s17830g PE=4 SV=2	53.031	42.586	17	7	8	7	1.495	0.000619	cytosol			protein binding; binding;	K20792			IPR011990; IPR013026;	Tetratricopeptide-like helical domain; Tetratricopeptide repeat-containing domain;
Unigene0008664	Calcium-binding mitochondrial carrier SCaMC-1 OS=Gossypium arboreum GN=F383_07020 PE=4 SV=1	35.031	77.981	20.7	5	8	5	1.493	3.03e-05	chloroplast			cation binding; metal ion binding; calcium ion binding; binding; ion binding;				IPR002048; IPR011992;	EF-hand domain; EF-hand domain pair;
Unigene0009156	BnaC03g35630D protein OS=Brassica napus GN=BnaC03g35630D PE=4 SV=1	41.851	15.507	4	1	1	1	1.493	0.00599	chloroplast
Unigene0038467	Beta-glucosidase OS=Citrus clementina GN=CICLE_v10015030mg PE=3 SV=1	55.531	6.254	3.1	2	2	1	1.490	0.00438	cytoskeleton	glucan catabolic process; cellular glucan metabolic process; cellular carbohydrate catabolic process; glucan metabolic process; cellulose metabolic process; cellular polysaccharide catabolic process; polysaccharide catabolic process; primary metabolic process; carbohydrate metabolic process; cellular metabolic process; cellular polysaccharide metabolic process; carbohydrate catabolic process; org…		beta-glucosidase activity; glucosidase activity; hydrolase activity, hydrolyzing O-glycosyl compounds; hydrolase activity; catalytic activity; hydrolase activity, acting on glycosyl bonds;	K01188	E3.2.1.21; beta-glucosidase [EC:3.2.1.21]	ko00500 Starch and sucrose metabolism; ko01110 Biosynthesis of secondary metabolites; ko01100 Metabolic pathways; ko00460 Cyanoamino acid metabolism; ko00940 Phenylpropanoid biosynthesis;	IPR017853; IPR013781;	Glycoside hydrolase superfamily; Glycoside hydrolase, catalytic domain;
Unigene0038220	"Hedgehog receptor, putative isoform 1 OS=Theobroma cacao GN=TCM_006451 PE=4 SV=1"	146	135.89	13	15	18	13	1.488	0.00376	plasma membrane		intrinsic component of membrane; membrane; integral component of membrane; membrane part;		K12385	NPC1; Niemann-Pick C1 protein	ko04142 Lysosome;	IPR032190; IPR000731;	Niemann-Pick C1, N-terminal; Sterol-sensing domain;
Unigene0024528	Aminoacylase-1 OS=Eutrema salsugineum GN=EUTSA_v10011489mg PE=3 SV=1	48.534	37.568	11.4	6	8	6	1.487	0.000921	extracellular	small molecule metabolic process; single-organism cellular process; nitrogen compound metabolic process; single-organism process; primary metabolic process; cellular metabolic process; organic substance metabolic process; metabolic process; cellular amino acid metabolic process; single-organism metabolic process; carboxylic acid metabolic process; organic acid metabolic process; cellular process;…	intracellular part; cell; cell part; intracellular; cytoplasm;	hydrolase activity; aminoacylase activity; hydrolase activity, acting on carbon-nitrogen (but not peptide) bonds, in linear amides; catalytic activity; hydrolase activity, acting on carbon-nitrogen (but not peptide) bonds;	K14677	ACY1; aminoacylase [EC:3.5.1.14]	ko01130 Biosynthesis of antibiotics; ko00220 Arginine biosynthesis; ko01110 Biosynthesis of secondary metabolites; ko01230 Biosynthesis of amino acids; ko01100 Metabolic pathways; ko01210 2-Oxocarboxylic acid metabolism;	IPR011650;	Peptidase M20, dimerisation domain;
Unigene0030692	Acetyltransferase component of pyruvate dehydrogenase complex OS=Arabidopsis thaliana GN=AXX17_At1g48680 PE=3 SV=1	32.432	78.132	23.8	7	17	7	1.486	0.00014	chloroplast	metabolic process;		transferase activity, transferring acyl groups; catalytic activity; transferase activity;	K00627	DLAT; pyruvate dehydrogenase E2 component (dihydrolipoamide acetyltransferase) [EC:2.3.1.12]	ko00020 Citrate cycle (TCA cycle); ko01120 Microbial metabolism in diverse environments; ko01130 Biosynthesis of antibiotics; ko00010 Glycolysis / Gluconeogenesis; ko01200 Carbon metabolism; ko01110 Biosynthesis of secondary metabolites; ko01100 Metabolic pathways; ko00620 Pyruvate metabolism;	IPR004167; IPR001078; IPR011053; IPR000089; IPR023213;	E3-binding domain; 2-oxoacid dehydrogenase acyltransferase, catalytic domain; Single hybrid motif; Biotin/lipoyl attachment; Chloramphenicol acetyltransferase-like domain;
Unigene0026908	UPF0051 protein ABCI8 OS=Morus notabilis GN=L484_006293 PE=4 SV=1	62.348	17.486	4.6	3	3	3	1.485	0.00223	chloroplast	cellular component biogenesis; iron-sulfur cluster assembly; cellular component organization; biosynthetic process; metabolic process; metallo-sulfur cluster assembly; cellular component assembly; cellular component organization or biogenesis;
Unigene0001362	S-adenosylmethionine synthase OS=Morus notabilis GN=L484_013867 PE=3 SV=1	43.224	56.487	16.3	6	10	2	1.481	0.000183	cytoskeleton	cofactor biosynthetic process; nucleoside metabolic process; purine nucleoside metabolic process; cellular aromatic compound metabolic process; single-organism process; cellular modified amino acid biosynthetic process; biosynthetic process; purine ribonucleoside biosynthetic process; nucleoside biosynthetic process; organonitrogen compound biosynthetic process; cellular metabolic process; sulfur…		ATP binding; nucleoside phosphate binding; nucleoside binding; ion binding; nucleotide binding; methionine adenosyltransferase activity; organic cyclic compound binding; heterocyclic compound binding; ribonucleoside binding; carbohydrate derivative binding; catalytic activity; ribonucleotide binding; binding; purine ribonucleoside binding; transferase activity, transferring alkyl or aryl (other t…	K00789	metK; S-adenosylmethionine synthetase [EC:2.5.1.6]	ko00270 Cysteine and methionine metabolism; ko01110 Biosynthesis of secondary metabolites; ko01230 Biosynthesis of amino acids; ko01100 Metabolic pathways;	IPR022636; IPR022628; IPR022629; IPR022630;	S-adenosylmethionine synthetase superfamily; S-adenosylmethionine synthetase, N-terminal; S-adenosylmethionine synthetase, central domain; S-adenosylmethionine synthetase, C-terminal;
Unigene0029155	Succinate-semialdehyde dehydrogenase OS=Gossypium arboreum GN=F383_16298 PE=4 SV=1	53.717	39.351	11.5	5	7	5	1.481	3.37e-06	mitochondria	single-organism process; metabolic process; oxidation-reduction process; single-organism metabolic process;		catalytic activity; oxidoreductase activity;				IPR011032; IPR020843; IPR016040; IPR013154; IPR013149;	GroES-like; Polyketide synthase, enoylreductase domain; NAD(P)-binding domain; Alcohol dehydrogenase, N-terminal; Alcohol dehydrogenase, C-terminal;
Unigene0036691	Transporter associated with antigen processing protein 1 OS=Theobroma cacao GN=TCM_010512 PE=4 SV=1	40.416	7.2269	3.4	1	1	1	1.479	0.00743	cytosol	transport; transmembrane transport; single-organism localization; single-organism cellular process; single-organism process; localization; cellular process; single-organism transport; establishment of localization;	intrinsic component of membrane; membrane; integral component of membrane; membrane part;	nucleoside phosphate binding; primary active transmembrane transporter activity; hydrolase activity, acting on acid anhydrides; hydrolase activity; ATPase activity; organic cyclic compound binding; heterocyclic compound binding; pyrophosphatase activity; catalytic activity; ribonucleotide binding; ATPase activity, coupled to movement of substances; binding; purine ribonucleoside binding; hydrolas…	K05656	ABCB9; ATP-binding cassette, subfamily B (MDR/TAP), member 9	ko02010 ABC transporters; ko04142 Lysosome;	IPR003593; IPR003439; IPR027417; IPR011527;	AAA+ ATPase domain; ABC transporter-like; P-loop containing nucleoside triphosphate hydrolase; ABC transporter type 1, transmembrane domain;
Unigene0038309	ERD (Early-responsive to dehydration stress) family protein isoform 2 OS=Theobroma cacao GN=TCM_030289 PE=4 SV=1	74.596	69.57	14.6	9	20	9	1.479	0.000662	chloroplast		membrane;					IPR027815; IPR003864; IPR032880;	10TM putative phosphate transporter, cytosolic domain; Calcium-dependent channel, 7TM region, putative phosphate; Calcium permeable stress-gated cation channel 1, N-terminal transmembrane domain;
Unigene0044927	Minor allergen Alt a 7 OS=Morus notabilis GN=L484_009041 PE=3 SV=1	27.6	108.28	24.4	5	8	5	1.479	2.79e-05	nuclear	regulation of cellular process; regulation of macromolecule metabolic process; regulation of nucleobase-containing compound metabolic process; negative regulation of cellular process; negative regulation of cellular metabolic process; negative regulation of biological process; negative regulation of RNA metabolic process; negative regulation of transcription, DNA-templated; regulation of RNA bios…		nucleoside phosphate binding; ion binding; nucleotide binding; cofactor binding; oxidoreductase activity; heterocyclic compound binding; organic cyclic compound binding; carbohydrate derivative binding; ribonucleotide binding; catalytic activity; binding; anion binding; FMN binding; coenzyme binding; small molecule binding;	K03809	wrbA; NAD(P)H dehydrogenase (quinone) [EC:1.6.5.2]	ko00130 Ubiquinone and other terpenoid-quinone biosynthesis; ko01110 Biosynthesis of secondary metabolites;	IPR005025; IPR008254; IPR029039;	NADPH-dependent FMN reductase-like; Flavodoxin/nitric oxide synthase; Flavoprotein-like domain;
Unigene0026688	Aldolase-type TIM barrel family protein isoform 1 OS=Theobroma cacao GN=TCM_008318 PE=3 SV=1	33.847	222.56	57	16	50	16	1.478	2.02e-06	chloroplast	NADP metabolic process; pyridine nucleotide metabolic process; cellular aromatic compound metabolic process; nicotinamide nucleotide metabolic process; organophosphate catabolic process; nucleotide metabolic process; single-organism process; cellular metabolic process; pyridine-containing compound metabolic process; phosphate-containing compound metabolic process; organic substance metabolic proc…	intracellular part; cell; cell part; intracellular; cytoplasm;	sedoheptulose-7-phosphate:D-glyceraldehyde-3-phosphate glyceronetransferase activity; catalytic activity; transferase activity; transferase activity, transferring aldehyde or ketonic groups;	K00616	E2.2.1.2; transaldolase [EC:2.2.1.2]	ko00030 Pentose phosphate pathway; ko01120 Microbial metabolism in diverse environments; ko01130 Biosynthesis of antibiotics; ko01200 Carbon metabolism; ko01110 Biosynthesis of secondary metabolites; ko01230 Biosynthesis of amino acids; ko01100 Metabolic pathways;	IPR013785;	Aldolase-type TIM barrel;
Unigene0018311	Leucine-rich repeat protein kinase family protein isoform 1 OS=Theobroma cacao GN=TCM_019673 PE=4 SV=1	69.7	8.243	3.2	2	2	1	1.476	0.000217	plasma membrane	phosphorylation; cellular protein metabolic process; primary metabolic process; cellular metabolic process; phosphate-containing compound metabolic process; organic substance metabolic process; metabolic process; protein phosphorylation; phosphorus metabolic process; cellular macromolecule metabolic process; cellular protein modification process; protein metabolic process; macromolecule metabolic…		ATP binding; nucleoside phosphate binding; phosphotransferase activity, alcohol group as acceptor; nucleoside binding; ion binding; protein binding; protein kinase activity; nucleotide binding; organic cyclic compound binding; heterocyclic compound binding; ribonucleoside binding; carbohydrate derivative binding; kinase activity; catalytic activity; ribonucleotide binding; binding; purine ribonuc…				IPR000719; IPR013210; IPR032675; IPR011009;	Protein kinase domain; Leucine-rich repeat-containing N-terminal, plant-type; Leucine-rich repeat domain, L domain-like; Protein kinase-like domain;
Unigene0032213	RP non-ATPase subunit 8A OS=Theobroma cacao GN=TCM_021739 PE=4 SV=1	35.18	76.053	29	7	8	6	1.475	0.0124	cytosol			protein binding; binding;	K03038	PSMD7; 26S proteasome regulatory subunit N8	ko05169 Epstein-Barr virus infection; ko03050 Proteasome;	IPR000555; IPR024969;	JAB1/MPN/MOV34 metalloenzyme domain; Rpn11/EIF3F, C-terminal;
Unigene0028764	3-dehydroquinate dehydratase/shikimate 5-dehydrogenase (Fragment) OS=Juglans regia PE=2 SV=1	11.721	54.992	30.7	3	5	3	1.474	0.000214	cytosol	single-organism process; metabolic process; oxidation-reduction process; single-organism metabolic process;		oxidoreductase activity, acting on CH-OH group of donors; oxidoreductase activity, acting on the CH-OH group of donors, NAD or NADP as acceptor; catalytic activity; shikimate 3-dehydrogenase (NADP+) activity; oxidoreductase activity;	K13832	aroDE; 3-dehydroquinate dehydratase / shikimate dehydrogenase [EC:4.2.1.10 1.1.1.25]	ko01130 Biosynthesis of antibiotics; ko01110 Biosynthesis of secondary metabolites; ko01230 Biosynthesis of amino acids; ko01100 Metabolic pathways; ko00400 Phenylalanine, tyrosine and tryptophan biosynthesis;	IPR016040; IPR013708;	NAD(P)-binding domain; Shikimate dehydrogenase substrate binding, N-terminal;
Unigene0025695	"26S proteasome regulatory complex, non-ATPase subcomplex, Rpn2/Psmd1 subunit OS=Theobroma cacao GN=TCM_046762 PE=4 SV=1"	112.59	96.596	10.9	11	19	11	1.473	0.0033	chloroplast			binding;	K03032	PSMD1; 26S proteasome regulatory subunit N2	ko05169 Epstein-Barr virus infection; ko03050 Proteasome;	IPR011989; IPR016024;	Armadillo-like helical; Armadillo-type fold;
Unigene0021219	Putative N-succinyldiaminopimelate aminotransferase DapC OS=Gossypium arboreum GN=F383_11548 PE=4 SV=1	50.76	104.14	26.8	10	15	10	1.472	2.47e-05	cytosol	biosynthetic process; metabolic process;		organic cyclic compound binding; heterocyclic compound binding; catalytic activity; binding; ion binding; anion binding; cofactor binding; pyridoxal phosphate binding;				IPR004839; IPR015424; IPR015421; IPR015422;	Aminotransferase, class I/classII; Pyridoxal phosphate-dependent transferase; Pyridoxal phosphate-dependent transferase, major region, subdomain 1; Pyridoxal phosphate-dependent transferase, major region, subdomain 2;
Unigene0023893	"Abc transporter, putative OS=Ricinus communis GN=RCOM_1437480 PE=4 SV=1"	38.043	12.871	6	2	2	2	1.472	0.00665	chloroplast			ATP binding; nucleoside phosphate binding; nucleoside binding; ion binding; hydrolase activity, acting on acid anhydrides; hydrolase activity; nucleotide binding; nucleoside-triphosphatase activity; ATPase activity; organic cyclic compound binding; heterocyclic compound binding; ribonucleoside binding; carbohydrate derivative binding; pyrophosphatase activity; catalytic activity; ribonucleotide b…				IPR003593; IPR003439; IPR027417;	AAA+ ATPase domain; ABC transporter-like; P-loop containing nucleoside triphosphate hydrolase;
Unigene0003708		8.2441	7.135	12	1	1	1	1.471	0.00181	chloroplast
Unigene0010945	Tetratricopeptide repeat (TPR)-like superfamily protein OS=Theobroma cacao GN=TCM_016514 PE=4 SV=1	65.676	45.362	7.7	4	4	4	1.469	0.000636	nuclear			protein binding; binding;				IPR011990; IPR013026;	Tetratricopeptide-like helical domain; Tetratricopeptide repeat-containing domain;
Unigene0001626	SEC14 cytosolic factor family protein / phosphoglyceride transfer family protein isoform 1 OS=Theobroma cacao GN=TCM_036500 PE=4 SV=1	58.42	198.02	35.6	15	34	13	1.468	0.000261	cytosol							IPR001251; IPR011074;	CRAL-TRIO lipid binding domain; CRAL/TRIO, N-terminal domain;
Unigene0013789	"ATPase, AAA-type, CDC48 protein OS=Theobroma cacao GN=TCM_042132 PE=4 SV=1"	89.326	25.98	33.6	23	55	2	1.468	0.0114	cytosol			ATP binding; nucleoside phosphate binding; nucleoside binding; ion binding; hydrolase activity; nucleotide binding; organic cyclic compound binding; heterocyclic compound binding; ribonucleoside binding; carbohydrate derivative binding; catalytic activity; ribonucleotide binding; binding; purine ribonucleoside binding; purine ribonucleotide binding; anion binding; adenyl ribonucleotide binding; a…	K13525	VCP; transitional endoplasmic reticulum ATPase	ko04141 Protein processing in endoplasmic reticulum; ko05134 Legionellosis;	IPR029067; IPR003959; IPR003593; IPR009010; IPR004201; IPR027417; IPR003338;	CDC48 domain 2-like; ATPase, AAA-type, core; AAA+ ATPase domain; Aspartate decarboxylase-like domain; CDC48, domain 2; P-loop containing nucleoside triphosphate hydrolase; CDC48, N-terminal subdomain;
Unigene0038144	Aldehyde dehydrogenase 7B4 isoform 4 OS=Theobroma cacao GN=TCM_029158 PE=3 SV=1	21.226	61.502	38.1	7	24	7	1.466	0.000766	cytosol	single-organism process; metabolic process; oxidation-reduction process; single-organism metabolic process;		oxidoreductase activity, acting on the aldehyde or oxo group of donors, NAD or NADP as acceptor; catalytic activity; oxidoreductase activity; oxidoreductase activity, acting on the aldehyde or oxo group of donors;	K14085	ALDH7A1; aldehyde dehydrogenase family 7 member A1 [EC:1.2.1.31 1.2.1.8 1.2.1.3]	ko01130 Biosynthesis of antibiotics; ko00561 Glycerolipid metabolism; ko00053 Ascorbate and aldarate metabolism; ko00380 Tryptophan metabolism; ko00330 Arginine and proline metabolism; ko00010 Glycolysis / Gluconeogenesis; ko00410 beta-Alanine metabolism; ko00340 Histidine metabolism; ko00620 Pyruvate metabolism; ko00310 Lysine degradation; ko01110 Biosynthesis of secondary metabolites; ko00071 F…	IPR016161; IPR015590; IPR016163;	Aldehyde/histidinol dehydrogenase; Aldehyde dehydrogenase domain; Aldehyde dehydrogenase, C-terminal;
Unigene0001151	Regulator of chromosome condensation family protein OS=Populus trichocarpa GN=POPTR_0017s13850g PE=4 SV=1	35.277	117.23	33.9	11	12	11	1.464	0.00161	cytosol							IPR009091;	Regulator of chromosome condensation 1/beta-lactamase-inhibitor protein II;
Unigene0053382	Endosomal targeting BRO1-like domain-containing protein OS=Theobroma cacao GN=TCM_009148 PE=4 SV=1	97.114	171.47	20.4	17	28	17	1.464	0.000685	chloroplast			protein binding; binding;	K12200	PDCD6IP; programmed cell death 6-interacting protein	ko04144 Endocytosis;	IPR025304; IPR004328;	ALIX V-shaped domain; BRO1 domain;
Unigene0032352	Dna-directed rna polymerase subunit alpha OS=Gossypium arboreum GN=F383_10401 PE=4 SV=1	20.332	79.024	39.9	7	9	7	1.462	0.00201	cytosol
Unigene0042262	Alpha/beta hydrolase family protein OS=Medicago truncatula GN=MTR_0493s0030 PE=4 SV=1	38.774	137.97	28.4	7	14	7	1.462	0.000585	chloroplast							IPR029058;	Alpha/Beta hydrolase fold;
Unigene0001012	BnaC07g20630D protein OS=Brassica napus GN=BnaC07g20630D PE=4 SV=1	21.165	8.0935	9.4	1	1	1	1.461	0.0018	chloroplast	biosynthetic process; metabolic process;		catalytic activity;				IPR014729; IPR004821;	Rossmann-like alpha/beta/alpha sandwich fold; Cytidyltransferase-like domain;
Unigene0016648	Putative progesterone 5beta-reductase OS=Ricinus communis PE=2 SV=1	44.309	44.838	15.2	7	10	7	1.459	0.00133	chloroplast							IPR016040;	NAD(P)-binding domain;
Unigene0033078	AT4g39690/T19P19_80 OS=Arabidopsis thaliana GN=At4g39690 PE=2 SV=1	25.617	36.593	24.4	4	4	4	1.456	0.00269	cytosol				K17785
Unigene0004560	Vacuolar sorting receptor 7 OS=Theobroma cacao GN=TCM_005981 PE=4 SV=1	70.57	55.545	14	9	16	8	1.455	0.0131	vacuolar membrane			cation binding; metal ion binding; calcium ion binding; binding; ion binding;				IPR003137; IPR001881;	PA domain; EGF-like calcium-binding domain;
Unigene0000554	Nodulin-like / Major Facilitator Superfamily protein OS=Theobroma cacao GN=TCM_013735 PE=4 SV=1	59.307	24.167	3.1	1	1	1	1.453	0.00388	plasma membrane	transport; transmembrane transport; single-organism localization; single-organism cellular process; single-organism process; localization; cellular process; single-organism transport; establishment of localization;	intrinsic component of membrane; membrane; integral component of membrane; membrane part;					IPR020846; IPR010658;	Major facilitator superfamily domain; Nodulin-like;
Unigene0026864	Glutamate dehydrogenase OS=Gossypium raimondii GN=B456_004G244400 PE=3 SV=1	25.784	57.428	24.4	5	11	5	1.451	0.000435	cytosol	oxidation-reduction process; small molecule metabolic process; single-organism cellular process; nitrogen compound metabolic process; single-organism process; primary metabolic process; cellular metabolic process; organic substance metabolic process; metabolic process; cellular amino acid metabolic process; single-organism metabolic process; carboxylic acid metabolic process; organic acid metabol…		catalytic activity; oxidoreductase activity;				IPR006096; IPR016040;	Glutamate/phenylalanine/leucine/valine dehydrogenase, C-terminal; NAD(P)-binding domain;
Unigene0016388	Myosin-1 OS=Gossypium arboreum GN=F383_05776 PE=4 SV=1	163.9	323.31	50.4	73	152	73	1.450	5.19e-06	nuclear				K20283
Unigene0033572	"Chloroplast alpha-glucan water dikinase, putative OS=Ricinus communis GN=RCOM_1305250 PE=4 SV=1"	131.73	36.99	4.7	5	5	5	1.450	0.000317	chloroplast	phosphorylation; metabolic process; cellular metabolic process; phosphorus metabolic process; cellular process; phosphate-containing compound metabolic process;		ATP binding; nucleoside phosphate binding; nucleoside binding; ion binding; nucleotide binding; starch binding; organic cyclic compound binding; heterocyclic compound binding; ribonucleoside binding; carbohydrate derivative binding; kinase activity; polysaccharide binding; catalytic activity; ribonucleotide binding; binding; purine ribonucleoside binding; carbohydrate binding; purine ribonucleoti…	K15535			IPR002192; IPR013783; IPR013816; IPR013784; IPR002044; IPR013815;	Pyruvate phosphate dikinase, PEP/pyruvate-binding; Immunoglobulin-like fold; ATP-grasp fold, subdomain 2; Carbohydrate-binding-like fold; Carbohydrate binding module family 20; ATP-grasp fold, subdomain 1;
Unigene0028641	"Protein SCO1, mitochondrial-like protein OS=Gossypium arboreum GN=F383_04005 PE=4 SV=1"	35.587	17.235	3.7	1	4	1	1.449	0.00135	chloroplast	regulation of cellular process; homeostatic process; regulation of biological quality; regulation of biological process; cell redox homeostasis; single-organism cellular process; cellular homeostasis; single-organism process; cellular process; biological regulation;			K07152			IPR013766; IPR012336;	Thioredoxin domain; Thioredoxin-like fold;
Unigene0022399	"Coproporphyrinogen III oxidase, putative OS=Ricinus communis GN=RCOM_0902640 PE=4 SV=1"	44.318	147.78	35.7	16	29	16	1.447	0.00159	chloroplast	cofactor biosynthetic process; heterocycle biosynthetic process; cellular aromatic compound metabolic process; oxidation-reduction process; porphyrin-containing compound biosynthetic process; organic cyclic compound metabolic process; single-organism process; nitrogen compound metabolic process; biosynthetic process; organonitrogen compound biosynthetic process; cellular metabolic process; organi…		oxidoreductase activity, acting on the CH-CH group of donors; oxidoreductase activity, acting on the CH-CH group of donors, oxygen as acceptor; coproporphyrinogen oxidase activity; catalytic activity; oxidoreductase activity;	K00228	CPOX; coproporphyrinogen III oxidase [EC:1.3.3.3]	ko01110 Biosynthesis of secondary metabolites; ko01100 Metabolic pathways; ko00860 Porphyrin and chlorophyll metabolism;
Unigene0022119	Phosphoglycerate mutase family protein isoform 1 OS=Theobroma cacao GN=TCM_034573 PE=4 SV=1	31.502	12.616	6.8	2	3	2	1.446	0.0103	cytosol
Unigene0030768	Dihydrolipoamide acetyltransferase component of pyruvate dehydrogenase complex OS=Eutrema salsugineum GN=EUTSA_v10007561mg PE=3 SV=1	49.697	42.46	11.8	5	14	4	1.445	0.0128	chloroplast	metabolic process;		transferase activity, transferring acyl groups; catalytic activity; transferase activity;	K00627	DLAT; pyruvate dehydrogenase E2 component (dihydrolipoamide acetyltransferase) [EC:2.3.1.12]	ko00020 Citrate cycle (TCA cycle); ko01120 Microbial metabolism in diverse environments; ko01130 Biosynthesis of antibiotics; ko00010 Glycolysis / Gluconeogenesis; ko01200 Carbon metabolism; ko01110 Biosynthesis of secondary metabolites; ko01100 Metabolic pathways; ko00620 Pyruvate metabolism;	IPR004167; IPR001078; IPR011053; IPR000089; IPR023213;	E3-binding domain; 2-oxoacid dehydrogenase acyltransferase, catalytic domain; Single hybrid motif; Biotin/lipoyl attachment; Chloramphenicol acetyltransferase-like domain;
Unigene0018736	Major facilitator superfamily protein OS=Theobroma cacao GN=TCM_025451 PE=3 SV=1	52.856	22.461	6	3	3	3	1.444	0.000145	plasma membrane	transport; transmembrane transport; single-organism localization; single-organism cellular process; single-organism process; localization; cellular process; single-organism transport; establishment of localization;	intrinsic component of membrane; membrane; integral component of membrane; membrane part;	substrate-specific transporter activity; substrate-specific transmembrane transporter activity; transmembrane transporter activity; transporter activity;				IPR020846;	Major facilitator superfamily domain;
Unigene0018871	Aspartate aminotransferase OS=Vitis vinifera GN=VIT_11s0016g03720 PE=4 SV=1	45.604	146.4	23.7	8	18	8	1.443	0.00113	chloroplast	small molecule metabolic process; single-organism cellular process; nitrogen compound metabolic process; single-organism process; biosynthetic process; primary metabolic process; cellular metabolic process; organic substance metabolic process; metabolic process; cellular amino acid metabolic process; single-organism metabolic process; carboxylic acid metabolic process; organic acid metabolic proc…		organic cyclic compound binding; heterocyclic compound binding; transferase activity, transferring nitrogenous groups; catalytic activity; binding; ion binding; anion binding; transaminase activity; transferase activity; cofactor binding; pyridoxal phosphate binding;	K14454	GOT1; aspartate aminotransferase, cytoplasmic [EC:2.6.1.1]	ko00270 Cysteine and methionine metabolism; ko01130 Biosynthesis of antibiotics; ko00710 Carbon fixation in photosynthetic organisms; ko00350 Tyrosine metabolism; ko00360 Phenylalanine metabolism; ko01210 2-Oxocarboxylic acid metabolism; ko00250 Alanine, aspartate and glutamate metabolism; ko00330 Arginine and proline metabolism; ko01200 Carbon metabolism; ko01110 Biosynthesis of secondary metabo…	IPR015424; IPR004839; IPR015421;	Pyridoxal phosphate-dependent transferase; Aminotransferase, class I/classII; Pyridoxal phosphate-dependent transferase, major region, subdomain 1;
Unigene0027809	Pyrophosphate--fructose 6-phosphate 1-phosphotransferase subunit beta OS=Gossypium arboreum GN=PFP-BETA PE=3 SV=1	39.407	139.31	28.5	8	19	8	1.443	0.000317	chloroplast	single-organism carbohydrate catabolic process; glycolytic process; single-organism catabolic process; small molecule metabolic process; single-organism cellular process; single-organism process; fructose 6-phosphate metabolic process; primary metabolic process; carbohydrate metabolic process; cellular metabolic process; phosphate-containing compound metabolic process; carbohydrate catabolic proc…		6-phosphofructokinase activity; carbohydrate kinase activity; kinase activity; phosphotransferase activity, alcohol group as acceptor; catalytic activity; phosphofructokinase activity; transferase activity; transferase activity, transferring phosphorus-containing groups;	K00895	pfp; pyrophosphate--fructose-6-phosphate 1-phosphotransferase [EC:2.7.1.90]	ko00051 Fructose and mannose metabolism; ko00030 Pentose phosphate pathway; ko01120 Microbial metabolism in diverse environments; ko01130 Biosynthesis of antibiotics; ko00010 Glycolysis / Gluconeogenesis; ko01110 Biosynthesis of secondary metabolites; ko01100 Metabolic pathways;	IPR000023;	Phosphofructokinase domain;
Unigene0024452	Dihydrodipicolinate synthase isoform 1 OS=Theobroma cacao GN=TCM_005490 PE=4 SV=1	40.181	6.1894	3	1	1	1	1.442	0.00238	cytosol	dicarboxylic acid metabolic process; organic acid biosynthetic process; aspartate family amino acid metabolic process; single-organism process; biosynthetic process; organonitrogen compound biosynthetic process; cellular metabolic process; organic substance metabolic process; metabolic process; cellular amino acid metabolic process; lysine biosynthetic process; alpha-amino acid biosynthetic proce…		lyase activity; hydro-lyase activity; 4-hydroxy-tetrahydrodipicolinate synthase; catalytic activity; carbon-oxygen lyase activity;	K01714	dapA; 4-hydroxy-tetrahydrodipicolinate synthase [EC:4.3.3.7]	ko01120 Microbial metabolism in diverse environments; ko01130 Biosynthesis of antibiotics; ko01110 Biosynthesis of secondary metabolites; ko01230 Biosynthesis of amino acids; ko01100 Metabolic pathways; ko00261 Monobactam biosynthesis; ko00300 Lysine biosynthesis;	IPR013785;	Aldolase-type TIM barrel;
Unigene0027897	"Ubiquitin-protein ligase, putative OS=Ricinus communis GN=RCOM_1601650 PE=4 SV=1"	89.041	25.782	5	4	4	4	1.442	0.00667	cytosol	metabolic process; protein modification by small protein conjugation; protein ubiquitination; cellular macromolecule metabolic process; cellular protein metabolic process; cellular protein modification process; macromolecule metabolic process; protein metabolic process; protein modification by small protein conjugation or removal; macromolecule modification; protein modification process; primary …		protein binding; ubiquitin-like protein transferase activity; catalytic activity; transferase activity; binding; ubiquitin-protein transferase activity;				IPR003613; IPR011989; IPR013083; IPR016024;	U box domain; Armadillo-like helical; Zinc finger, RING/FYVE/PHD-type; Armadillo-type fold;
Unigene0030183	DUF1997 family protein OS=Medicago truncatula GN=MTR_1g010080 PE=4 SV=1	22.353	20.581	12.6	2	3	2	1.441	0.000361	nuclear
Unigene0001589	Thiamine pyrophosphate dependent pyruvate decarboxylase family protein OS=Theobroma cacao GN=TCM_021649 PE=3 SV=1	65.21	275.15	26.8	15	47	13	1.439	9.16e-06	cytosol			magnesium ion binding; vitamin binding; ion binding; lyase activity; cofactor binding; sulfur compound binding; thiamine pyrophosphate binding; heterocyclic compound binding; organic cyclic compound binding; catalytic activity; binding; carbon-carbon lyase activity; carboxy-lyase activity; cation binding; metal ion binding; anion binding; coenzyme binding; small molecule binding;	K01568	PDC; pyruvate decarboxylase [EC:4.1.1.1]	ko01130 Biosynthesis of antibiotics; ko00010 Glycolysis / Gluconeogenesis; ko01110 Biosynthesis of secondary metabolites; ko01100 Metabolic pathways;	IPR012000; IPR029035; IPR029061; IPR012001; IPR011766;	Thiamine pyrophosphate enzyme, central domain; DHS-like NAD/FAD-binding domain; Thiamin diphosphate-binding fold; Thiamine pyrophosphate enzyme, N-terminal TPP-binding domain; Thiamine pyrophosphate enzyme, C-terminal TPP-binding;
Unigene0042255	BnaC09g16130D protein OS=Brassica napus GN=BnaC09g16130D PE=4 SV=1	25.117	13.209	9.2	2	2	2	1.439	0.00365	cytosol
Unigene0025489	Suppressor of lin-12-like family protein OS=Populus trichocarpa GN=POPTR_0015s04640g PE=4 SV=1	47.166	12.579	2.4	1	2	1	1.437	0.0046	chloroplast			protein binding; binding;	K14026	SEL1; SEL1 protein	ko04141 Protein processing in endoplasmic reticulum;	IPR011990;	Tetratricopeptide-like helical domain;
Unigene0030022	Electron transfer flavoprotein alpha isoform 1 OS=Theobroma cacao GN=TCM_030993 PE=4 SV=1	22.166	25.759	16	3	5	3	1.436	0.00431	chloroplast				K03522			IPR014729; IPR014730;	Rossmann-like alpha/beta/alpha sandwich fold; Electron transfer flavoprotein, alpha/beta-subunit, N-terminal;
Unigene0040990	"Isocitrate dehydrogenase [NAD] subunit, mitochondrial OS=Ricinus communis GN=RCOM_1355470 PE=3 SV=1"	40.394	199.6	37.8	13	25	13	1.435	4.45e-05	mitochondria	tricarboxylic acid metabolic process; oxidation-reduction process; small molecule metabolic process; single-organism cellular process; tricarboxylic acid cycle; single-organism process; primary metabolic process; cellular respiration; cellular metabolic process; organic substance metabolic process; citrate metabolic process; metabolic process; generation of precursor metabolites and energy; aerob…		magnesium ion binding; nucleoside phosphate binding; ion binding; isocitrate dehydrogenase activity; nucleotide binding; cofactor binding; oxidoreductase activity; oxidoreductase activity, acting on CH-OH group of donors; heterocyclic compound binding; organic cyclic compound binding; oxidoreductase activity, acting on the CH-OH group of donors, NAD or NADP as acceptor; catalytic activity; NAD bi…	K00030	IDH3; isocitrate dehydrogenase (NAD+) [EC:1.1.1.41]	ko00020 Citrate cycle (TCA cycle); ko01120 Microbial metabolism in diverse environments; ko01130 Biosynthesis of antibiotics; ko01200 Carbon metabolism; ko01110 Biosynthesis of secondary metabolites; ko01230 Biosynthesis of amino acids; ko01100 Metabolic pathways; ko01210 2-Oxocarboxylic acid metabolism;	IPR024084;	Isopropylmalate dehydrogenase-like domain;
Unigene0030904	Translocase of chloroplast OS=Vitis vinifera GN=VIT_02s0109g00360 PE=3 SV=1	39.766	17.088	7.3	3	4	3	1.434	2.62e-05	plasma membrane	establishment of protein localization; transport; intracellular transport; cellular macromolecule localization; establishment of localization in cell; intracellular protein transport; organic substance transport; protein localization; macromolecule localization; cellular protein localization; localization; protein transport; establishment of localization; cellular localization;	membrane; intracellular organelle; outer membrane; bounding membrane of organelle; organelle membrane; chloroplast part; plastid envelope; organelle envelope; intracellular organelle part; cytoplasm; plastid part; intracellular part; plastid outer membrane; cell; organelle part; chloroplast outer membrane; chloroplast envelope; chloroplast membrane; chloroplast; organelle; intracellular membrane-…	nucleoside phosphate binding; primary active transmembrane transporter activity; substrate-specific transporter activity; protein transmembrane transporter activity; substrate-specific transmembrane transporter activity; heterocyclic compound binding; organic cyclic compound binding; ribonucleotide binding; binding; purine ribonucleoside binding; anion binding; guanyl nucleotide binding; GTP bind…				IPR006703; IPR027417;	AIG1-type guanine nucleotide-binding (G) domain; P-loop containing nucleoside triphosphate hydrolase;
Unigene0023675	Leucine-rich repeat protein kinase family protein OS=Theobroma cacao GN=TCM_010109 PE=4 SV=1	66.302	30.079	8.3	5	6	5	1.432	0.00314	plasma membrane	phosphorylation; cellular protein metabolic process; primary metabolic process; cellular metabolic process; phosphate-containing compound metabolic process; organic substance metabolic process; metabolic process; protein phosphorylation; phosphorus metabolic process; cellular macromolecule metabolic process; cellular protein modification process; protein metabolic process; macromolecule metabolic…		ATP binding; nucleoside phosphate binding; phosphotransferase activity, alcohol group as acceptor; nucleoside binding; ion binding; protein kinase activity; nucleotide binding; organic cyclic compound binding; heterocyclic compound binding; ribonucleoside binding; carbohydrate derivative binding; kinase activity; catalytic activity; ribonucleotide binding; binding; purine ribonucleoside binding; …				IPR000719; IPR013210; IPR001245; IPR032675; IPR013320; IPR011009;	Protein kinase domain; Leucine-rich repeat-containing N-terminal, plant-type; Serine-threonine/tyrosine-protein kinase catalytic domain; Leucine-rich repeat domain, L domain-like; Concanavalin A-like lectin/glucanase domain; Protein kinase-like domain;
Unigene0019184	Thioredoxin superfamily protein OS=Theobroma cacao GN=TCM_046998 PE=4 SV=1	19.24	20.259	15.7	3	4	3	1.431	0.0254	chloroplast	regulation of cellular process; homeostatic process; regulation of biological quality; regulation of biological process; cell redox homeostasis; single-organism cellular process; cellular homeostasis; single-organism process; cellular process; biological regulation;			K03671	trxA; thioredoxin 1	ko04621 NOD-like receptor signaling pathway;	IPR012336; IPR013766;	Thioredoxin-like fold; Thioredoxin domain;
Unigene0030313	Zn-dependent exopeptidases superfamily protein OS=Theobroma cacao GN=TCM_008864 PE=4 SV=1	73.143	44.637	9.3	6	13	6	1.430	0.00277	plasma membrane							IPR007484;	Peptidase M28;
Unigene0030379	"Oligopeptidase A, putative OS=Ricinus communis GN=RCOM_0230710 PE=3 SV=1"	90.66	323.31	36.9	30	72	30	1.430	2.97e-05	chloroplast	proteolysis; metabolic process; macromolecule metabolic process; protein metabolic process; primary metabolic process; organic substance metabolic process;		endopeptidase activity; metalloendopeptidase activity; peptidase activity; catalytic activity; peptidase activity, acting on L-amino acid peptides; hydrolase activity; metallopeptidase activity;	K01414			IPR024077; IPR001567; IPR024079; IPR024080;	Neurolysin/Thimet oligopeptidase, domain 2; Peptidase M3A/M3B; Metallopeptidase, catalytic domain; Neurolysin/Thimet oligopeptidase, N-terminal;
Unigene0034503	Lysosomal beta glucosidase OS=Gossypium arboreum GN=F383_05567 PE=4 SV=1	53.937	8.5565	2.9	1	3	1	1.429	0.000242	extracellular	metabolic process; carbohydrate metabolic process; primary metabolic process; organic substance metabolic process;		hydrolase activity, hydrolyzing O-glycosyl compounds; hydrolase activity; catalytic activity; hydrolase activity, acting on glycosyl bonds;	K05349	bglX; beta-glucosidase [EC:3.2.1.21]	ko00500 Starch and sucrose metabolism; ko01110 Biosynthesis of secondary metabolites; ko01100 Metabolic pathways; ko00460 Cyanoamino acid metabolism; ko00940 Phenylpropanoid biosynthesis;	IPR002772; IPR001764; IPR017853;	Glycoside hydrolase family 3 C-terminal domain; Glycoside hydrolase, family 3, N-terminal; Glycoside hydrolase superfamily;
Unigene0023928	"Aldo-keto reductase, putative OS=Ricinus communis GN=RCOM_0816860 PE=4 SV=1"	34.762	62.391	17.2	5	14	5	1.428	0.00155	chloroplast				K17744	GalDH; L-galactose dehydrogenase [EC:1.1.1.316]	ko01110 Biosynthesis of secondary metabolites; ko01100 Metabolic pathways; ko00053 Ascorbate and aldarate metabolism;	IPR023210;	NADP-dependent oxidoreductase domain;
Unigene0038969	Gamma-soluble NSF attachment protein isoform 1 OS=Theobroma cacao GN=TCM_026953 PE=4 SV=1	14.163	62.711	45.7	5	6	5	1.427	0.00293	chloroplast			protein binding; binding;				IPR011990;	Tetratricopeptide-like helical domain;
Unigene0025005	Dehydroascorbate reductase OS=Theobroma cacao GN=TCM_042968 PE=2 SV=1	15.151	97.047	62.8	8	26	8	1.426	5.76e-05	cytosol			protein binding; binding;				IPR010987; IPR004045; IPR012336;	Glutathione S-transferase, C-terminal-like; Glutathione S-transferase, N-terminal; Thioredoxin-like fold;
Unigene0036170	NAD(P)-binding Rossmann-fold superfamily protein isoform 1 OS=Theobroma cacao GN=TCM_017250 PE=4 SV=1	19.457	7.5332	6.8	1	1	1	1.426	0.00155	cytosol							IPR016040;	NAD(P)-binding domain;
Unigene0038348	"Suppressor of actin, putative OS=Ricinus communis GN=RCOM_0186800 PE=4 SV=1"	24.213	11.69	8.8	2	2	2	1.425	0.00472	endoplasmic reticulum			hydrolase activity; phosphoric ester hydrolase activity; catalytic activity; hydrolase activity, acting on ester bonds;				IPR002013;	SAC domain;
Unigene0039588	Universal stress protein OS=Glycine soja GN=glysoja_013757 PE=4 SV=1	8.9871	18.005	36.4	2	4	2	1.424	0.00758	cytosol							IPR014729;	Rossmann-like alpha/beta/alpha sandwich fold;
Unigene0019007	Putative 26S proteasome non-ATPase regulatory subunit 3 OS=Cajanus cajan GN=KK1_032105 PE=4 SV=1	55.737	164.79	37.6	17	29	8	1.423	0.00471	cytosol	regulation of biological process; regulation of primary metabolic process; regulation of macromolecule metabolic process; regulation of protein metabolic process; regulation of catabolic process; regulation of metabolic process; regulation of protein catabolic process; biological regulation;	proteasome complex; cell part; intracellular; macromolecular complex; intracellular part; protein complex; cell;	protein binding; enzyme regulator activity; molecular function regulator; binding;	K03033	PSMD3; 26S proteasome regulatory subunit N3	ko05169 Epstein-Barr virus infection; ko03050 Proteasome;	IPR000717; IPR011991; IPR013586;	Proteasome component (PCI) domain; Winged helix-turn-helix DNA-binding domain; 26S proteasome regulatory subunit, C-terminal;
Unigene0030758	"Rhythmically-expressed protein 2 protein, putative isoform 1 OS=Theobroma cacao GN=TCM_005987 PE=4 SV=1"	18.858	7.2829	6	1	1	1	1.423	0.00022	cytosol	metabolic process;		hydrolase activity; catalytic activity;				IPR023214;	HAD-like domain;
Unigene0028157	Coiled-coil domain-containing 22 OS=Gossypium arboreum GN=F383_27046 PE=4 SV=1	24.377	-2	3.4	1	1	1	1.422	0.00221	cytosol
Unigene0031820	DNAJ heat shock N-terminal domain-containing protein isoform 1 OS=Theobroma cacao GN=TCM_037941 PE=4 SV=1	240.23	42.824	2.9	6	6	6	1.422	0.00328	chloroplast			binding;	K09533			IPR011989; IPR001623; IPR016024; IPR025640;	Armadillo-like helical; DnaJ domain; Armadillo-type fold; Domain of unknown function DUF4339;
Unigene0029039	BRI1-associated receptor kinase OS=Theobroma cacao GN=TCM_007534 PE=3 SV=1	65.818	13.428	4	2	2	2	1.421	0.00911	chloroplast	phosphorylation; cellular protein metabolic process; primary metabolic process; cellular metabolic process; phosphate-containing compound metabolic process; organic substance metabolic process; metabolic process; protein phosphorylation; phosphorus metabolic process; cellular macromolecule metabolic process; cellular protein modification process; protein metabolic process; macromolecule metabolic…		ATP binding; nucleoside phosphate binding; phosphotransferase activity, alcohol group as acceptor; nucleoside binding; ion binding; protein binding; protein kinase activity; nucleotide binding; organic cyclic compound binding; heterocyclic compound binding; ribonucleoside binding; carbohydrate derivative binding; kinase activity; catalytic activity; ribonucleotide binding; binding; purine ribonuc…	K13416	BAK1; brassinosteroid insensitive 1-associated receptor kinase 1 [EC:2.7.10.1 2.7.11.1]	ko04075 Plant hormone signal transduction; ko04626 Plant-pathogen interaction; ko04016 MAPK signaling pathway - plant;	IPR000719; IPR013210; IPR032675; IPR013320; IPR011009;	Protein kinase domain; Leucine-rich repeat-containing N-terminal, plant-type; Leucine-rich repeat domain, L domain-like; Concanavalin A-like lectin/glucanase domain; Protein kinase-like domain;
Unigene0030657		7.3221	-2	14.5	1	1	1	1.421	0.0613	chloroplast
Unigene0031316	Alpha-amylase-like isoform 1 OS=Theobroma cacao GN=TCM_033839 PE=4 SV=1	46.786	48.978	11	4	7	4	1.421	0.00181	extracellular	metabolic process; carbohydrate metabolic process; primary metabolic process; organic substance metabolic process;		alpha-amylase activity; amylase activity; catalytic activity; binding; hydrolase activity, acting on glycosyl bonds; ion binding; metal ion binding; cation binding; hydrolase activity, hydrolyzing O-glycosyl compounds; hydrolase activity; calcium ion binding;	K01176	AMY; alpha-amylase [EC:3.2.1.1]	ko00500 Starch and sucrose metabolism; ko04973 Carbohydrate digestion and absorption; ko01100 Metabolic pathways;	IPR013780; IPR017853; IPR012850; IPR013781; IPR006047;	Glycosyl hydrolase, all-beta; Glycoside hydrolase superfamily; Alpha-amylase, C-terminal beta-sheet; Glycoside hydrolase, catalytic domain; Glycosyl hydrolase, family 13, catalytic domain;
Unigene0024715	Nascent polypeptide-associated complex subunit beta OS=Arabidopsis lyrata subsp. lyrata GN=ARALYDRAFT_312752 PE=3 SV=1	15.331	6.672	7.7	1	1	1	1.419	0.024	cytosol				K01527	EGD1; nascent polypeptide-associated complex subunit beta	ko04214 Apoptosis - fly;	IPR002715;	Nascent polypeptide-associated complex NAC domain;
Unigene0002669	Gamma-tubulin complex component OS=Prunus persica GN=PRUPE_ppa001912mg PE=3 SV=1	85.295	6.3517	1.2	1	3	1	1.418	0.000122	nuclear	cellular component biogenesis; cellular macromolecular complex assembly; cellular component organization; protein complex subunit organization; microtubule polymerization or depolymerization; single-organism cellular process; single-organism process; microtubule-based process; macromolecular complex subunit organization; single-organism organelle organization; microtubule cytoskeleton organizatio…	intracellular organelle; spindle pole; intracellular non-membrane-bounded organelle; cytoskeletal part; intracellular organelle part; intracellular part; cell; spindle; organelle part; non-membrane-bounded organelle; cytoskeleton; organelle; microtubule organizing center; microtubule cytoskeleton; intracellular; cell part;	tubulin binding; gamma-tubulin binding; protein binding; cytoskeletal protein binding; binding;	K16571
Unigene0050277	Glycosyltransferase OS=Jatropha curcas GN=JCGZ_05002 PE=3 SV=1	49.091	148.69	37	11	37	11	1.418	0.00228	cytosol	metabolic process;		transferase activity, transferring glycosyl groups; transferase activity, transferring hexosyl groups; catalytic activity; transferase activity;
Unigene0025542	Galactose-1-phosphate uridylyltransferase OS=Theobroma cacao GN=TCM_026462 PE=4 SV=1	29.793	6.1512	3	1	1	1	1.415	0.0277	nuclear	single-organism carbohydrate metabolic process; metabolic process; single-organism metabolic process; monosaccharide metabolic process; single-organism process; primary metabolic process; carbohydrate metabolic process; galactose metabolic process; organic substance metabolic process; hexose metabolic process;		UDP-glucose:hexose-1-phosphate uridylyltransferase activity; nucleotidyltransferase activity; catalytic activity; transferase activity; uridylyltransferase activity; transferase activity, transferring phosphorus-containing groups;	K00965	galT; UDPglucose--hexose-1-phosphate uridylyltransferase [EC:2.7.7.12]	ko04917 Prolactin signaling pathway; ko00052 Galactose metabolism; ko01100 Metabolic pathways; ko00520 Amino sugar and nucleotide sugar metabolism;	IPR005849; IPR011146;	Galactose-1-phosphate uridyl transferase, N-terminal; HIT-like domain;
Unigene0028493	"Cell division protein ftsZ, putative OS=Ricinus communis GN=RCOM_0516940 PE=3 SV=1"	36.508	17.595	7.2	2	3	2	1.415	0.0155	cytosol		intracellular part; cell; cell part; intracellular; cytoplasm;	nucleoside phosphate binding; nucleoside binding; ion binding; hydrolase activity, acting on acid anhydrides; hydrolase activity; nucleotide binding; nucleoside-triphosphatase activity; organic cyclic compound binding; heterocyclic compound binding; ribonucleoside binding; carbohydrate derivative binding; pyrophosphatase activity; catalytic activity; ribonucleotide binding; binding; GTPase activi…	K03531	ftsZ; cell division protein FtsZ	ko04112 Cell cycle - Caulobacter;	IPR003008; IPR008280;	Tubulin/FtsZ, GTPase domain; Tubulin/FtsZ, C-terminal;
Unigene0012941	"Chalcone-flavanone isomerase family protein, putative isoform 1 OS=Theobroma cacao GN=TCM_004360 PE=4 SV=1"	30.746	39.191	16.7	5	5	5	1.413	0.000378	chloroplast	metabolic process; biosynthetic process; flavonoid biosynthetic process; flavonoid metabolic process; organic substance biosynthetic process; organic substance metabolic process;		intramolecular lyase activity; chalcone isomerase activity; isomerase activity; catalytic activity;				IPR016088; IPR016087;	Chalcone isomerase, 3-layer sandwich; Chalcone isomerase;
Unigene0029742	Transportin 1 isoform 1 OS=Theobroma cacao GN=TCM_006568 PE=4 SV=1	103.98	75.582	10.8	10	14	10	1.412	9.61e-05	nuclear	establishment of protein localization; transport; intracellular transport; cellular macromolecule localization; establishment of localization in cell; intracellular protein transport; organic substance transport; protein localization; macromolecule localization; cellular protein localization; localization; protein transport; establishment of localization; cellular localization;		small GTPase binding; Ras GTPase binding; binding; protein binding; Ran GTPase binding; GTPase binding; enzyme binding;	K18752			IPR001494; IPR011989; IPR016024;	Importin-beta, N-terminal domain; Armadillo-like helical; Armadillo-type fold;
Unigene0038915	Regulator of Vps4 activity in the MVB pathway protein OS=Theobroma cacao GN=TCM_036628 PE=4 SV=1	22.994	20.952	15.3	3	3	3	1.412	0.00158	mitochondria	establishment of protein localization; transport; organic substance transport; localization; macromolecule localization; protein localization; protein transport; establishment of localization;			K19476	IST1; vacuolar protein sorting-associated protein IST1	ko04144 Endocytosis;
Unigene0047536	Beta-thioglucoside glucohydrolase OS=Carica papaya GN=TGG1 PE=3 SV=1	38.439	6.053	2.4	1	1	1	1.411	0.0023	cytosol	metabolic process; carbohydrate metabolic process; primary metabolic process; organic substance metabolic process;		hydrolase activity, hydrolyzing O-glycosyl compounds; hydrolase activity; catalytic activity; hydrolase activity, acting on glycosyl bonds;	K01237	E3.2.1.147; myrosinase [EC:3.2.1.147]	ko00380 Tryptophan metabolism;	IPR017853; IPR013781;	Glycoside hydrolase superfamily; Glycoside hydrolase, catalytic domain;
Unigene0028923	Tubulin binding cofactor C domain-containing protein isoform 1 OS=Theobroma cacao GN=TCM_024866 PE=4 SV=1	62.032	18.462	4.6	3	4	3	1.410	0.0162	nuclear	cell morphogenesis; developmental process; anatomical structure morphogenesis; cellular component organization; single-organism developmental process; cellular developmental process; single-organism cellular process; cellular component morphogenesis; single-organism process; anatomical structure development; cellular process; cellular component organization or biogenesis;			K16810			IPR006599; IPR016098; IPR017901; IPR012945;	CARP motif; Cyclase-associated protein CAP/septum formation inhibitor MinC, C-terminal; C-CAP/cofactor C-like domain; Tubulin binding cofactor C-like domain;
Unigene0034065	MBOAT (Membrane bound O-acyl transferase) family protein isoform 1 OS=Theobroma cacao GN=TCM_027107 PE=3 SV=1	37.96	22.345	9.9	3	5	3	1.410	0.0152	chloroplast				K13519	LPT1; lysophospholipid acyltransferase [EC:2.3.1.51 2.3.1.23 2.3.1.-]	ko00564 Glycerophospholipid metabolism; ko00565 Ether lipid metabolism; ko01110 Biosynthesis of secondary metabolites; ko00561 Glycerolipid metabolism; ko01100 Metabolic pathways;
Unigene0022465	E3 ubiquitin-protein ligase UPL2 isoform 1 OS=Theobroma cacao GN=TCM_034540 PE=4 SV=1	111.35	23.786	3.5	3	4	3	1.407	0.0145	nuclear			ubiquitin-like protein transferase activity; catalytic activity; transferase activity; ubiquitin-protein transferase activity;	K10592	HUWE1; E3 ubiquitin-protein ligase HUWE1 [EC:2.3.2.26]	ko04120 Ubiquitin mediated proteolysis;	IPR000569;	HECT domain;
Unigene0038308	Uncharacterized membrane protein OS=Morus notabilis GN=L484_014164 PE=4 SV=1	11.946	10.78	8.8	2	2	2	1.407	0.0563	extracellular
Unigene0025497	"Tip120, putative OS=Ricinus communis GN=RCOM_0495920 PE=4 SV=1"	125.67	79.226	9.4	11	14	11	1.406	0.00167	cytosol			binding;	K17263			IPR011989; IPR016024; IPR013932;	Armadillo-like helical; Armadillo-type fold; TATA-binding protein interacting (TIP20);
Unigene0028947	TUDOR-SN protein 1 isoform 1 OS=Theobroma cacao GN=TCM_014786 PE=4 SV=1	108.85	211.45	22.2	19	24	19	1.404	0.000788	chloroplast	regulation of gene expression; gene silencing; regulation of biological process; gene silencing by RNA; negative regulation of gene expression; regulation of macromolecule metabolic process; single-organism cellular process; regulation of metabolic process; single-organism process; negative regulation of biological process; negative regulation of metabolic process; negative regulation of macromol…	cell part; intracellular; macromolecular complex; intracellular part; RNAi effector complex; ribonucleoprotein complex; cell; RISC complex;		K15979	SND1; staphylococcal nuclease domain-containing protein 1	ko05169 Epstein-Barr virus infection; ko05203 Viral carcinogenesis;	IPR016071; IPR002999;	Staphylococcal nuclease (SNase-like), OB-fold; Tudor domain;
Unigene0018174	"Heat shock 70 kDa protein, putative OS=Ricinus communis GN=RCOM_0980870 PE=3 SV=1"	93.954	299.43	34	30	76	30	1.403	7.1e-05	cytosol				K09489	HSPA4; heat shock 70kDa protein 4	ko04612 Antigen processing and presentation;	IPR029048; IPR029047;	Heat shock protein 70kD, C-terminal domain; Heat shock protein 70kD, peptide-binding domain;
Unigene0023003	Cytochrome b-c1 complex subunit 7 OS=Prunus persica GN=PRUPE_ppa013437mg PE=3 SV=1	14.738	68.342	48.4	5	18	5	1.403	0.000283	mitochondria	phosphorylation; nucleoside metabolic process; purine nucleoside metabolic process; cellular aromatic compound metabolic process; purine ribonucleoside monophosphate metabolic process; ATP synthesis coupled electron transport; ribonucleotide metabolic process; nucleotide metabolic process; single-organism process; respiratory electron transport chain; cellular metabolic process; phosphate-contain…	membrane; organelle membrane; cytoplasm; intrinsic component of membrane; macromolecular complex; intracellular part; mitochondrial membrane part; cell; organelle part; mitochondrial envelope; catalytic complex; mitochondrial respiratory chain complex III; membrane part; cell part; intracellular; organelle inner membrane; transporter complex; membrane-bounded organelle; mitochondrial inner membra…		K00417	QCR7; ubiquinol-cytochrome c reductase subunit 7	ko04260 Cardiac muscle contraction; ko05010 Alzheimer's disease; ko00190 Oxidative phosphorylation; ko01100 Metabolic pathways; ko05016 Huntington's disease; ko04932 Non-alcoholic fatty liver disease (NAFLD); ko05012 Parkinson's disease;
Unigene0017226	Plasma membrane 22 aquaporin OS=Vitis vinifera GN=VIT_03s0038g02520 PE=2 SV=1	29.696	49.461	21.1	4	12	4	1.401	0.00051	plasma membrane	transport; localization; establishment of localization;	membrane;	transporter activity;	K09872			IPR023271;	Aquaporin-like;
Unigene0000208	DiT1 OS=Arabidopsis thaliana GN=AXX17_At5g12290 PE=4 SV=1	60.304	43.903	6.5	3	5	3	1.399	0.000817	chloroplast	transport; transmembrane transport; single-organism localization; cation transport; ion transport; metal ion transport; single-organism cellular process; single-organism process; localization; monovalent inorganic cation transport; cellular process; sodium ion transport; single-organism transport; establishment of localization;	membrane;	transporter activity;
Unigene0023127	Protein ROOT HAIR DEFECTIVE 3 homolog OS=Theobroma cacao GN=TCM_029059 PE=3 SV=1	90.207	28.038	6	5	6	4	1.397	0.000276	plasma membrane			nucleoside phosphate binding; nucleoside binding; ion binding; nucleotide binding; organic cyclic compound binding; heterocyclic compound binding; ribonucleoside binding; carbohydrate derivative binding; ribonucleotide binding; binding; purine ribonucleoside binding; anion binding; purine ribonucleotide binding; purine nucleoside binding; guanyl ribonucleotide binding; guanyl nucleotide binding; …				IPR027417; IPR030386;	P-loop containing nucleoside triphosphate hydrolase; GB1/RHD3-type guanine nucleotide-binding (G) domain;
Unigene0037492	FAD-linked oxidases family protein isoform 1 OS=Theobroma cacao GN=TCM_025063 PE=4 SV=1	23.524	43.862	27.6	6	9	6	1.396	0.000958	chloroplast	single-organism process; metabolic process; oxidation-reduction process; single-organism metabolic process;		organic cyclic compound binding; heterocyclic compound binding; oxidoreductase activity, acting on CH-OH group of donors; nucleoside phosphate binding; flavin adenine dinucleotide binding; catalytic activity; binding; ion binding; anion binding; nucleotide binding; cofactor binding; small molecule binding; coenzyme binding; oxidoreductase activity;	K00102	dld; D-lactate dehydrogenase (cytochrome) [EC:1.1.2.4]	ko00620 Pyruvate metabolism;	IPR016166; IPR004113; IPR016169; IPR016164;	FAD-binding, type 2; FAD-linked oxidase, C-terminal; CO dehydrogenase flavoprotein-like, FAD-binding, subdomain 2; FAD-linked oxidase-like, C-terminal;
Unigene0019948	Glycerol-3-phosphate acyltransferase 6 OS=Theobroma cacao GN=TCM_010070 PE=4 SV=1	54.953	14.305	4.4	2	2	2	1.395	0.019	plasma membrane	metabolic process;		transferase activity, transferring acyl groups; catalytic activity; transferase activity;				IPR002123; IPR023214;	Phospholipid/glycerol acyltransferase; HAD-like domain;
Unigene0005729	Clathrin light chain protein OS=Theobroma cacao GN=TCM_042540 PE=4 SV=1	30.652	6.2729	2.9	1	1	1	1.390	0.000918	cytosol	establishment of protein localization; transport; intracellular transport; cellular macromolecule localization; establishment of localization in cell; vesicle-mediated transport; intracellular protein transport; organic substance transport; protein localization; macromolecule localization; cellular protein localization; localization; protein transport; establishment of localization; cellular loca…	transport vesicle membrane; membrane; clathrin coat of trans-Golgi network vesicle; cytoplasmic vesicle; organelle membrane; membrane-bounded vesicle; cell periphery; cytoplasmic membrane-bounded vesicle; vesicle; Golgi-associated vesicle membrane; cytoplasm; cytoplasmic vesicle part; macromolecular complex; intracellular part; vesicle coat; cell; organelle part; coated vesicle membrane; trans-Go…	structural molecule activity;
Unigene0026089	Phospho-2-dehydro-3-deoxyheptonate aldolase OS=Theobroma cacao GN=TCM_007435 PE=3 SV=1	55.38	43.526	9.7	5	5	5	1.385	0.0102	chloroplast	cellular amino acid biosynthetic process; aromatic amino acid family metabolic process; organic acid biosynthetic process; single-organism biosynthetic process; cellular aromatic compound metabolic process; small molecule metabolic process; single-organism cellular process; single-organism process; nitrogen compound metabolic process; organic cyclic compound metabolic process; biosynthetic proces…		transferase activity, transferring alkyl or aryl (other than methyl) groups; 3-deoxy-7-phosphoheptulonate synthase activity; catalytic activity; transferase activity;	K01626	E2.5.1.54; 3-deoxy-7-phosphoheptulonate synthase [EC:2.5.1.54]	ko01130 Biosynthesis of antibiotics; ko01110 Biosynthesis of secondary metabolites; ko01230 Biosynthesis of amino acids; ko01100 Metabolic pathways; ko02024 Quorum sensing; ko00400 Phenylalanine, tyrosine and tryptophan biosynthesis;
Unigene0018256	Expansin-like protein isoform 1 OS=Theobroma cacao GN=TCM_006510 PE=3 SV=1	26.378	34.502	17.1	4	6	4	1.384	0.014	chloroplast	sexual reproduction; reproduction; reproductive process; multi-organism process; multi-organism reproductive process;	extracellular region;					IPR009009; IPR007112; IPR007117;	RlpA-like protein, double-psi beta-barrel domain; Expansin/pollen allergen, DPBB domain; Expansin, cellulose-binding-like domain;
Unigene0025023	"DNA binding protein, putative OS=Ricinus communis GN=RCOM_1621770 PE=4 SV=1"	44.566	8.7571	4.4	1	1	1	1.380	0.00218	chloroplast			organic cyclic compound binding; heterocyclic compound binding; DNA binding; protein binding; binding; nucleic acid binding;				IPR011722; IPR001943;	Hemimethylated DNA-binding domain; UVR domain;
Unigene0001380	"26S proteasome non-ATPase regulatory subunit, putative OS=Ricinus communis GN=RCOM_1591310 PE=4 SV=1"	34.877	92.962	23.1	8	19	8	1.379	0.00199	cytosol			protein binding; binding;	K03030	PSMD14; 26S proteasome regulatory subunit N11	ko05169 Epstein-Barr virus infection; ko03050 Proteasome;	IPR000555; IPR024969;	JAB1/MPN/MOV34 metalloenzyme domain; Rpn11/EIF3F, C-terminal;
Unigene0031988	Nudix hydrolase isoform 1 OS=Theobroma cacao GN=TCM_038031 PE=4 SV=1	39.421	24.225	10.2	3	3	3	1.378	0.00831	chloroplast			metal ion binding; cation binding; hydrolase activity; catalytic activity; binding; ion binding;	K03426	E3.6.1.22; NAD+ diphosphatase [EC:3.6.1.22]	ko04146 Peroxisome; ko01100 Metabolic pathways; ko00760 Nicotinate and nicotinamide metabolism;	IPR015376; IPR015797; IPR020476; IPR015375; IPR000086;	Zinc ribbon, NADH pyrophosphatase; NUDIX hydrolase domain-like; NUDIX hydrolase; NADH pyrophosphatase-like, N-terminal; NUDIX hydrolase domain;
Unigene0035955	"Cucumisin, putative OS=Ricinus communis GN=RCOM_0613710 PE=4 SV=1"	47.032	40.167	11.8	5	6	5	1.378	8.36e-08	chloroplast	proteolysis; metabolic process; macromolecule metabolic process; protein metabolic process; primary metabolic process; organic substance metabolic process;		serine-type endopeptidase activity; endopeptidase activity; peptidase activity; catalytic activity; serine hydrolase activity; serine-type peptidase activity; peptidase activity, acting on L-amino acid peptides; hydrolase activity;				IPR003137; IPR000209;	PA domain; Peptidase S8/S53 domain;
Unigene0025067	Peptidyl-prolyl cis-trans isomerase OS=Jatropha curcas GN=JCGZ_08206 PE=3 SV=1	18.04	110.25	68.6	12	53	8	1.375	4.35e-05	cytosol	cellular protein metabolic process; protein peptidyl-prolyl isomerization; peptidyl-proline modification; primary metabolic process; cellular metabolic process; organic substance metabolic process; protein folding; peptidyl-amino acid modification; metabolic process; cellular macromolecule metabolic process; cellular protein modification process; protein metabolic process; macromolecule metabolic…		peptidyl-prolyl cis-trans isomerase activity; isomerase activity; catalytic activity; cis-trans isomerase activity;	K01802			IPR002130; IPR029000;	Cyclophilin-type peptidyl-prolyl cis-trans isomerase domain; Cyclophilin-like domain;
Unigene0038648	"Stromal membrane-associated protein, putative OS=Ricinus communis GN=RCOM_0517460 PE=4 SV=1"	13.464	6.189	5.9	1	1	1	1.373	0.000474	nuclear			enzyme regulator activity; molecular function regulator; enzyme activator activity; nucleoside-triphosphatase regulator activity; GTPase activator activity; GTPase regulator activity;	K12486	SMAP; stromal membrane-associated protein	ko04144 Endocytosis;
Unigene0001769	Arabinose kinase isoform 1 OS=Theobroma cacao GN=TCM_036774 PE=4 SV=1	47.851	42.071	11.1	5	9	2	1.372	0.000103	cytosol				K12446	E2.7.1.46; L-arabinokinase [EC:2.7.1.46]	ko01100 Metabolic pathways; ko00520 Amino sugar and nucleotide sugar metabolism;	IPR019539; IPR020568; IPR014721;	Galactokinase galactose-binding domain; Ribosomal protein S5 domain 2-type fold; Ribosomal protein S5 domain 2-type fold, subgroup;
Unigene0018649	Ribosomal protein L18e/L15 superfamily protein OS=Theobroma cacao GN=TCM_007684 PE=3 SV=1	30.954	6.7619	3.9	1	2	1	1.372	0.0147	chloroplast	cellular protein metabolic process; biosynthetic process; primary metabolic process; cellular metabolic process; organic substance biosynthetic process; cellular biosynthetic process; organic substance metabolic process; metabolic process; cellular macromolecule biosynthetic process; cellular macromolecule metabolic process; gene expression; macromolecule metabolic process; protein metabolic proc…	intracellular organelle; ribosome; intracellular non-membrane-bounded organelle; cytoplasm; intracellular organelle part; macromolecular complex; intracellular part; cell; organelle part; non-membrane-bounded organelle; organelle; large ribosomal subunit; ribosomal subunit; cell part; intracellular; ribonucleoprotein complex; cytoplasmic part;	structural constituent of ribosome; structural molecule activity;	K02876	RP-L15; large subunit ribosomal protein L15	ko03010 Ribosome;	IPR021131;	Ribosomal protein L18e/L15P;
Unigene0027227	L-ascorbate oxidase OS=Gossypium arboreum GN=F383_19096 PE=4 SV=1	59.73	215.57	31.4	17	48	14	1.371	0.000556	vacuolar membrane	single-organism process; metabolic process; oxidation-reduction process; single-organism metabolic process;		transition metal ion binding; catalytic activity; binding; ion binding; metal ion binding; cation binding; copper ion binding; oxidoreductase activity;				IPR008972; IPR011706; IPR011707; IPR001117;	Cupredoxin; Multicopper oxidase, type 2; Multicopper oxidase, type 3; Multicopper oxidase, type 1;
Unigene0028554	"Immunophilin, putative OS=Ricinus communis GN=RCOM_0884730 PE=4 SV=1"	9.847	15.46	32.2	2	3	2	1.371	0.0252	chloroplast	protein folding; metabolic process; cellular protein metabolic process; cellular macromolecule metabolic process; macromolecule metabolic process; protein metabolic process; primary metabolic process; cellular process; cellular metabolic process; organic substance metabolic process;			K01802			IPR001179;	FKBP-type peptidyl-prolyl cis-trans isomerase domain;
Unigene0020223	Tetratricopeptide repeat-containing family protein OS=Populus trichocarpa GN=POPTR_0003s11350g PE=4 SV=1	42.514	102.45	17.6	8	17	8	1.370	4.6e-06	nuclear			protein binding; binding;	K09560			IPR006636; IPR011990; IPR013026;	Heat shock chaperonin-binding; Tetratricopeptide-like helical domain; Tetratricopeptide repeat-containing domain;
Unigene0028902	Non-specific phospholipase C3 OS=Theobroma cacao GN=TCM_025684 PE=4 SV=1	39.287	20.186	21.7	6	9	3	1.368	0.00378	nuclear			hydrolase activity; catalytic activity; hydrolase activity, acting on ester bonds;				IPR007312;	Phosphoesterase;
Unigene0025822		5.3841	42.134	58.3	2	4	2	1.367	0.00101	nuclear	protein folding; metabolic process; cellular protein metabolic process; cellular macromolecule metabolic process; macromolecule metabolic process; protein metabolic process; primary metabolic process; cellular process; cellular metabolic process; organic substance metabolic process;						IPR001179;	FKBP-type peptidyl-prolyl cis-trans isomerase domain;
Unigene0023295	Protein CREG2 OS=Gossypium arboreum GN=F383_08169 PE=4 SV=1	35.948	26.248	9.5	4	5	4	1.366	9.74e-05	chloroplast	single-organism process; metabolic process; oxidation-reduction process; single-organism metabolic process;		pyridoxamine-phosphate oxidase activity; nucleoside phosphate binding; ion binding; nucleotide binding; cofactor binding; oxidoreductase activity; heterocyclic compound binding; organic cyclic compound binding; carbohydrate derivative binding; catalytic activity; ribonucleotide binding; binding; anion binding; oxidoreductase activity, acting on the CH-NH2 group of donors; oxidoreductase activity,…				IPR019595; IPR012349; IPR011576;	Domain of unknown function DUF2470; FMN-binding split barrel; Pyridoxamine 5'-phosphate oxidase-like, FMN-binding domain;
Unigene0023545	BnaC04g29970D protein OS=Brassica napus GN=BnaC04g29970D PE=4 SV=1	24.548	-2	5.3	1	1	1	1.366	0.0187	vacuolar membrane	intracellular transport; divalent inorganic cation transport; metal ion transport; single-organism process; single-organism intracellular transport; cellular localization; establishment of localization; transport; establishment of localization in cell; Golgi calcium ion transport; single-organism localization; cation transport; calcium ion transport; ion transport; localization; divalent metal io…
Unigene0040003	6-phosphogluconate dehydrogenase family protein OS=Theobroma cacao GN=TCM_037784 PE=4 SV=1	35.586	86.758	27.1	7	9	7	1.366	0.00572	chloroplast	single-organism process; metabolic process; oxidation-reduction process; single-organism metabolic process;		organic cyclic compound binding; heterocyclic compound binding; oxidoreductase activity, acting on CH-OH group of donors; oxidoreductase activity, acting on the CH-OH group of donors, NAD or NADP as acceptor; phosphogluconate dehydrogenase (decarboxylating) activity; nucleoside phosphate binding; NAD binding; catalytic activity; binding; nucleotide binding; cofactor binding; small molecule bindin…				IPR006115; IPR008927; IPR013328; IPR016040; IPR029154;	6-phosphogluconate dehydrogenase, NADP-binding; 6-phosphogluconate dehydrogenase C-terminal domain-like; 6-phosphogluconate dehydrogenase, domain 2; NAD(P)-binding domain; 3-hydroxyisobutyrate dehydrogenase, NAD-binding domain;
Unigene0001028	"Transducin family protein / WD-40 repeat family protein, putative isoform 1 OS=Theobroma cacao GN=TCM_042486 PE=4 SV=1"	99.291	28.465	4.7	4	5	4	1.365	0.00862	nuclear			protein binding; binding;	K08518			IPR017986; IPR015943;	WD40-repeat-containing domain; WD40/YVTN repeat-like-containing domain;
Unigene0019479	Methyltransferases OS=Theobroma cacao GN=TCM_021583 PE=4 SV=1	58.126	10.046	2.5	1	1	1	1.363	0.00144	cytosol	metabolic process;		transferase activity, transferring one-carbon groups; methyltransferase activity; catalytic activity; transferase activity;				IPR029063; IPR006342; IPR013216;	S-adenosyl-L-methionine-dependent methyltransferase; Methyltransferase FkbM; Methyltransferase type 11;
Unigene0038305	Putative ovule protein OS=Solanum chacoense PE=4 SV=1	8.4321	33.844	34.2	1	1	1	1.363		nuclear	erythrose 4-phosphate/phosphoenolpyruvate family amino acid catabolic process; alpha-amino acid catabolic process; cellular aromatic compound metabolic process; single-organism process; cellular metabolic process; L-phenylalanine catabolic process; organic substance metabolic process; metabolic process; cellular amino acid metabolic process; cellular catabolic process; organic cyclic compound cat…		oxidoreductase activity, acting on single donors with incorporation of molecular oxygen, incorporation of two atoms of oxygen; oxidoreductase activity, acting on single donors with incorporation of molecular oxygen; homogentisate 1,2-dioxygenase activity; catalytic activity; dioxygenase activity; oxidoreductase activity;	K00451	HGD; homogentisate 1,2-dioxygenase [EC:1.13.11.5]	ko00643 Styrene degradation; ko01120 Microbial metabolism in diverse environments; ko01100 Metabolic pathways; ko00350 Tyrosine metabolism;	IPR011051;	RmlC-like cupin domain;
Unigene0049915	Haloacid dehalogenase-like hydrolase family protein OS=Populus trichocarpa GN=POPTR_0001s03020g PE=4 SV=1	27.158	12.724	6.9	2	3	2	1.361	0.000451	cytosol	metabolic process;		hydrolase activity; catalytic activity;				IPR023214;	HAD-like domain;
Unigene0026852	Glutathione peroxidase OS=Betula platyphylla GN=POD5 PE=2 SV=1	11.932	6.5241	24.8	3	3	1	1.360	0.00484	extracellular	metabolic process; response to stress; oxidation-reduction process; single-organism metabolic process; response to oxidative stress; single-organism process; response to stimulus;		antioxidant activity; peroxidase activity; glutathione peroxidase activity; catalytic activity; oxidoreductase activity; oxidoreductase activity, acting on peroxide as acceptor;				IPR012336;	Thioredoxin-like fold;
Unigene0052470	Histone H4 OS=Zea mays GN=H4C14 PE=3 SV=1	11.667	82.422	50.5	6	26	6	1.360	0.0111	nuclear	cellular component biogenesis; cellular component organization; nucleosome organization; cellular macromolecular complex assembly; chromatin assembly or disassembly; protein complex subunit organization; macromolecular complex subunit organization; protein-DNA complex assembly; DNA packaging; nucleosome assembly; chromosome organization; cellular component assembly; macromolecular complex assembl…	intracellular organelle; intracellular non-membrane-bounded organelle; intracellular organelle part; macromolecular complex; intracellular part; cell; organelle part; DNA bending complex; chromosomal part; nucleosome; non-membrane-bounded organelle; intracellular membrane-bounded organelle; organelle; nucleus; chromatin; intracellular; cell part; chromosome; protein complex; membrane-bounded orga…	organic cyclic compound binding; heterocyclic compound binding; DNA binding; protein heterodimerization activity; binding; protein dimerization activity; nucleic acid binding; protein binding;	K11254	H4; histone H4	ko05034 Alcoholism; ko05322 Systemic lupus erythematosus; ko05203 Viral carcinogenesis;	IPR009072;	Histone-fold;
Unigene0002565	Epoxide hydrolase 2 OS=Gossypium arboreum GN=F383_17153 PE=4 SV=1	35.084	19.493	10.9	3	3	3	1.359	0.0458	chloroplast			catalytic activity;				IPR029058; IPR000073;	Alpha/Beta hydrolase fold; Alpha/beta hydrolase fold-1;
Unigene0022757	"GTP cyclohydrolase II, putative OS=Ricinus communis GN=RCOM_0338130 PE=3 SV=1"	57.328	32.25	7.8	4	5	4	1.359	0.0112	chloroplast	vitamin biosynthetic process; heterocycle biosynthetic process; single-organism biosynthetic process; riboflavin biosynthetic process; small molecule metabolic process; single-organism cellular process; single-organism process; organic cyclic compound metabolic process; nitrogen compound metabolic process; biosynthetic process; flavin-containing compound biosynthetic process; organonitrogen compo…		hydrolase activity, acting on carbon-nitrogen (but not peptide) bonds, in cyclic amidines; GTP cyclohydrolase II activity; catalytic activity; carbon-carbon lyase activity; 3,4-dihydroxy-2-butanone-4-phosphate synthase activity; lyase activity; hydrolase activity; cyclohydrolase activity; GTP cyclohydrolase activity; hydrolase activity, acting on carbon-nitrogen (but not peptide) bonds;	K14652	ribBA; 3,4-dihydroxy 2-butanone 4-phosphate synthase / GTP cyclohydrolase II [EC:4.1.99.12 3.5.4.25]	ko01110 Biosynthesis of secondary metabolites; ko01100 Metabolic pathways; ko00740 Riboflavin metabolism;	IPR032677; IPR017945;	GTP cyclohydrolase II; DHBP synthase RibB-like alpha/beta domain;
Unigene0052488	Putative oxidoreductase ykwC OS=Morus notabilis GN=L484_009992 PE=4 SV=1	32.057	54.675	26.1	6	8	6	1.358	0.000186	cytosol	single-organism process; metabolic process; oxidation-reduction process; single-organism metabolic process;		organic cyclic compound binding; heterocyclic compound binding; oxidoreductase activity, acting on CH-OH group of donors; oxidoreductase activity, acting on the CH-OH group of donors, NAD or NADP as acceptor; phosphogluconate dehydrogenase (decarboxylating) activity; nucleoside phosphate binding; NAD binding; catalytic activity; binding; nucleotide binding; cofactor binding; small molecule bindin…				IPR006115; IPR013328; IPR008927; IPR016040; IPR029154;	6-phosphogluconate dehydrogenase, NADP-binding; 6-phosphogluconate dehydrogenase, domain 2; 6-phosphogluconate dehydrogenase C-terminal domain-like; NAD(P)-binding domain; 3-hydroxyisobutyrate dehydrogenase, NAD-binding domain;
Unigene0029455	"Alpha-1,6-mannosyl-glycoprotein 2-beta-N-acetylglucosaminyltransferase OS=Theobroma cacao GN=TCM_034006 PE=4 SV=1"	72.143	70.397	9.8	7	10	7	1.356	0.000263	cytosol							IPR025150;	Domain of unknown function DUF4091;
Unigene0033058	Cysteine synthase OS=Vitis vinifera GN=VITISV_033255 PE=3 SV=1	26.393	121.25	52.4	10	53	6	1.356	0.0027	cytosol	sulfur amino acid biosynthetic process; organic acid biosynthetic process; single-organism process; biosynthetic process; organonitrogen compound biosynthetic process; cellular metabolic process; sulfur compound biosynthetic process; sulfur amino acid metabolic process; organic substance metabolic process; metabolic process; cellular amino acid metabolic process; alpha-amino acid biosynthetic pro…		lyase activity; cysteine synthase activity; catalytic activity; carbon-oxygen lyase activity;	K01738	cysK; cysteine synthase A [EC:2.5.1.47]	ko00270 Cysteine and methionine metabolism; ko01120 Microbial metabolism in diverse environments; ko01130 Biosynthesis of antibiotics; ko01200 Carbon metabolism; ko01110 Biosynthesis of secondary metabolites; ko01230 Biosynthesis of amino acids; ko01100 Metabolic pathways; ko00920 Sulfur metabolism;	IPR001926;	Tryptophan synthase beta subunit-like PLP-dependent enzyme;
Unigene0004238	SEC14 cytosolic factor family protein / phosphoglyceride transfer family protein OS=Theobroma cacao GN=TCM_003484 PE=4 SV=1	40.721	6.0436	6.2	4	8	1	1.355	0.028	cytosol	transport; localization; establishment of localization;	membrane; membrane part; intracellular; cell part; intrinsic component of membrane; cell; integral component of membrane;	transporter activity;				IPR001251; IPR009038; IPR011074;	CRAL-TRIO lipid binding domain; GOLD domain; CRAL/TRIO, N-terminal domain;
Unigene0030201	BnaA05g21710D protein OS=Brassica napus GN=BnaA05g21710D PE=4 SV=1	37.381	59.388	25.2	8	15	8	1.355	0.00121	chloroplast			protein binding; binding;				IPR011990; IPR013026;	Tetratricopeptide-like helical domain; Tetratricopeptide repeat-containing domain;
Unigene0035718	Transducin/WD40 repeat-like superfamily protein OS=Theobroma cacao GN=TCM_004587 PE=4 SV=1	47.988	17.163	5	2	2	2	1.355	3.09e-05	nuclear			protein binding; binding;				IPR017986; IPR015943;	WD40-repeat-containing domain; WD40/YVTN repeat-like-containing domain;
Unigene0008416	Major facilitator superfamily protein OS=Theobroma cacao GN=TCM_036497 PE=4 SV=1	61.992	10.939	1.9	1	1	1	1.354	0.0175	plasma membrane	transport; single-organism localization; single-organism process; organic substance transport; oligopeptide transport; amide transport; localization; peptide transport; nitrogen compound transport; single-organism transport; establishment of localization;	membrane;	transporter activity;	K14638			IPR020846;	Major facilitator superfamily domain;
Unigene0038654	"Alcohol dehydrogenase, putative OS=Ricinus communis GN=RCOM_0138590 PE=3 SV=1"	41.119	168.67	45.2	16	48	16	1.352	0.000281	cytosol	single-organism process; metabolic process; oxidation-reduction process; single-organism metabolic process;		transition metal ion binding; catalytic activity; binding; ion binding; metal ion binding; cation binding; zinc ion binding; oxidoreductase activity;	K18857	ADH1; alcohol dehydrogenase class-P [EC:1.1.1.1]	ko01120 Microbial metabolism in diverse environments; ko00071 Fatty acid degradation; ko00592 alpha-Linolenic acid metabolism; ko00010 Glycolysis / Gluconeogenesis; ko01110 Biosynthesis of secondary metabolites; ko01100 Metabolic pathways; ko00350 Tyrosine metabolism;	IPR011032; IPR016040; IPR013154; IPR013149;	GroES-like; NAD(P)-binding domain; Alcohol dehydrogenase, N-terminal; Alcohol dehydrogenase, C-terminal;
Unigene0022783	RNA-binding family protein isoform 2 OS=Theobroma cacao GN=TCM_040677 PE=4 SV=1	46.724	6.0214	2.1	1	1	1	1.351	0.00136	nuclear			organic cyclic compound binding; heterocyclic compound binding; nucleoside phosphate binding; binding; nucleic acid binding; nucleotide binding; small molecule binding;				IPR000504; IPR012677;	RNA recognition motif domain; Nucleotide-binding alpha-beta plait domain;
Unigene0037771	Glucose-6-phosphate 1-dehydrogenase OS=Jatropha curcas GN=JCGZ_23186 PE=3 SV=1	42.402	11.027	4.3	2	2	2	1.350	0.00272	cytosol	glucose metabolic process; single-organism carbohydrate metabolic process; metabolic process; oxidation-reduction process; single-organism metabolic process; monosaccharide metabolic process; single-organism process; primary metabolic process; carbohydrate metabolic process; organic substance metabolic process; hexose metabolic process;		oxidoreductase activity, acting on CH-OH group of donors; organic cyclic compound binding; heterocyclic compound binding; oxidoreductase activity, acting on the CH-OH group of donors, NAD or NADP as acceptor; nucleoside phosphate binding; catalytic activity; binding; glucose-6-phosphate dehydrogenase activity; NADP binding; nucleotide binding; cofactor binding; oxidoreductase activity; coenzyme b…	K00036	G6PD; glucose-6-phosphate 1-dehydrogenase [EC:1.1.1.49 1.1.1.363]	ko00030 Pentose phosphate pathway; ko01130 Biosynthesis of antibiotics; ko01110 Biosynthesis of secondary metabolites; ko01100 Metabolic pathways; ko01120 Microbial metabolism in diverse environments; ko01200 Carbon metabolism; ko00480 Glutathione metabolism; ko05230 Central carbon metabolism in cancer;	IPR022675; IPR016040; IPR022674;	Glucose-6-phosphate dehydrogenase, C-terminal; NAD(P)-binding domain; Glucose-6-phosphate dehydrogenase, NAD-binding;
Unigene0024731	"Riboflavin synthase alpha chain, putative isoform 1 OS=Theobroma cacao GN=TCM_024920 PE=4 SV=1"	29.624	26.768	14.4	3	4	3	1.348	0.0128	chloroplast	single-organism process; metabolic process; oxidation-reduction process; single-organism metabolic process;		catalytic activity; oxidoreductase activity;	K00793	ribE; riboflavin synthase [EC:2.5.1.9]	ko01110 Biosynthesis of secondary metabolites; ko01100 Metabolic pathways; ko00740 Riboflavin metabolism;	IPR026017; IPR017938; IPR023366;	Lumazine-binding domain; Riboflavin synthase-like beta-barrel; ATP synthase subunit alpha-like domain;
Unigene0020157	Tubulin beta chain OS=Ricinus communis GN=RCOM_1336530 PE=3 SV=1	49.745	86.901	17.2	6	7	4	1.346	0.00231	cytosol	single-organism cellular process; single-organism process; microtubule-based process; cellular process;	intracellular organelle; microtubule; intracellular non-membrane-bounded organelle; cytoskeletal part; intracellular organelle part; macromolecular complex; intracellular part; cell; organelle part; non-membrane-bounded organelle; organelle; cytoskeleton; microtubule cytoskeleton; cell part; intracellular; protein complex;	nucleoside phosphate binding; nucleoside binding; ion binding; hydrolase activity, acting on acid anhydrides; hydrolase activity; nucleotide binding; nucleoside-triphosphatase activity; organic cyclic compound binding; heterocyclic compound binding; ribonucleoside binding; carbohydrate derivative binding; pyrophosphatase activity; catalytic activity; structural constituent of cytoskeleton; ribonu…	K07375	TUBB; tubulin beta	ko04145 Phagosome; ko05130 Pathogenic Escherichia coli infection; ko04540 Gap junction;	IPR003008; IPR023123; IPR008280; IPR018316;	Tubulin/FtsZ, GTPase domain; Tubulin, C-terminal; Tubulin/FtsZ, C-terminal; Tubulin/FtsZ, 2-layer sandwich domain;
Unigene0027238	BnaC06g32700D protein OS=Brassica napus GN=BnaC06g32700D PE=4 SV=1	20.191	9.352	6.6	1	3	1	1.346	0.0077	chloroplast
Unigene0033108	FGGY family of carbohydrate kinase isoform 3 (Fragment) OS=Theobroma cacao GN=TCM_038901 PE=4 SV=1	34.164	6.8036	3.8	1	1	1	1.346	0.0518	cytosol	metabolic process; carbohydrate metabolic process; primary metabolic process; organic substance metabolic process;		phosphotransferase activity, alcohol group as acceptor; catalytic activity; transferase activity; transferase activity, transferring phosphorus-containing groups;				IPR018485;	Carbohydrate kinase, FGGY, C-terminal;
Unigene0035881	ARM repeat superfamily protein (Fragment) OS=Carica papaya PE=2 SV=1	43.615	79.744	20.4	7	16	7	1.345	0.000457	cytosol	cellular component biogenesis; proteasome assembly; cellular component organization; cellular macromolecular complex assembly; protein complex subunit organization; cellular component assembly; macromolecular complex assembly; protein complex biogenesis; protein complex assembly; cellular protein complex assembly; cellular component organization or biogenesis; macromolecular complex subunit organ…		binding;	K06692			IPR011989; IPR016024;	Armadillo-like helical; Armadillo-type fold;
Unigene0031216	Alpha/beta-Hydrolases superfamily protein OS=Theobroma cacao GN=TCM_046919 PE=4 SV=1	23.966	19.797	16.9	3	4	3	1.344	0.0102	cytosol				K06889			IPR029058; IPR022742;	Alpha/Beta hydrolase fold; Serine aminopeptidase, S33;
Unigene0025257	"Fructose-1,6-bisphosphatase, putative OS=Ricinus communis GN=RCOM_0449370 PE=3 SV=1"	28.764	21.277	11.4	3	5	3	1.343	0.0158	chloroplast	monosaccharide catabolic process; single-organism carbohydrate catabolic process; single-organism catabolic process; single-organism process; primary metabolic process; carbohydrate metabolic process; carbohydrate catabolic process; organic substance metabolic process; organic substance catabolic process; single-organism carbohydrate metabolic process; metabolic process; fructose metabolic proces…		carbohydrate phosphatase activity; catalytic activity; phosphoric ester hydrolase activity; phosphatase activity; hydrolase activity, acting on ester bonds; hydrolase activity; sugar-phosphatase activity; fructose 1,6-bisphosphate 1-phosphatase activity;	K03841	FBP; fructose-1,6-bisphosphatase I [EC:3.1.3.11]	ko00051 Fructose and mannose metabolism; ko00030 Pentose phosphate pathway; ko01130 Biosynthesis of antibiotics; ko01110 Biosynthesis of secondary metabolites; ko00710 Carbon fixation in photosynthetic organisms; ko01100 Metabolic pathways; ko00680 Methane metabolism; ko01120 Microbial metabolism in diverse environments; ko01200 Carbon metabolism; ko00010 Glycolysis / Gluconeogenesis; ko04152 AMP…	IPR033391;	Fructose-1-6-bisphosphatase class I, N-terminal;
Unigene0025451	Golgin subfamily A member 3 isoform 2 OS=Theobroma cacao GN=TCM_033844 PE=4 SV=1	69.693	15.795	4	3	3	3	1.342	0.00146	nuclear
Unigene0014812	Alpha-mannosidase OS=Theobroma cacao GN=TCM_014749 PE=3 SV=1	60.109	27.285	7.7	4	4	4	1.339	0.127	chloroplast	single-organism carbohydrate metabolic process; metabolic process; single-organism metabolic process; monosaccharide metabolic process; single-organism process; mannose metabolic process; primary metabolic process; carbohydrate metabolic process; organic substance metabolic process; hexose metabolic process;		hydrolase activity, hydrolyzing O-glycosyl compounds; carbohydrate binding; hydrolase activity; mannosidase activity; catalytic activity; binding; hydrolase activity, acting on glycosyl bonds;	K01191	E3.2.1.24; alpha-mannosidase [EC:3.2.1.24]	ko00511 Other glycan degradation;	IPR011013; IPR013780; IPR011682;	Galactose mutarotase-like domain; Glycosyl hydrolase, all-beta; Glycosyl hydrolase family 38, C-terminal;
Unigene0020149	Kinase protein with tetratricopeptide repeat domain isoform 1 OS=Theobroma cacao GN=TCM_016247 PE=4 SV=1	54.708	68.329	19.5	9	12	6	1.339	0.00068	chloroplast	phosphorylation; cellular protein metabolic process; primary metabolic process; cellular metabolic process; phosphate-containing compound metabolic process; organic substance metabolic process; metabolic process; protein phosphorylation; phosphorus metabolic process; cellular macromolecule metabolic process; cellular protein modification process; protein metabolic process; macromolecule metabolic…		ATP binding; nucleoside phosphate binding; phosphotransferase activity, alcohol group as acceptor; nucleoside binding; ion binding; protein binding; protein kinase activity; nucleotide binding; organic cyclic compound binding; heterocyclic compound binding; ribonucleoside binding; carbohydrate derivative binding; kinase activity; catalytic activity; ribonucleotide binding; binding; purine ribonuc…	K14500	BSK; BR-signaling kinase [EC:2.7.11.1]	ko04075 Plant hormone signal transduction;	IPR011990; IPR000719; IPR001245; IPR011009;	Tetratricopeptide-like helical domain; Protein kinase domain; Serine-threonine/tyrosine-protein kinase catalytic domain; Protein kinase-like domain;
Unigene0023652	Acyl-CoA-binding protein 6 isoform 2 (Fragment) OS=Theobroma cacao GN=TCM_016747 PE=4 SV=1	10.162	57.557	60	5	14	5	1.339	0.000288	mitochondria			fatty-acyl-CoA binding; binding; ion binding; anion binding; cofactor binding; sulfur compound binding; coenzyme binding;	K08762	DBI; diazepam-binding inhibitor (GABA receptor modulator, acyl-CoA-binding protein)	ko03320 PPAR signaling pathway;	IPR000582; IPR014352;	Acyl-CoA-binding protein, ACBP; FERM/acyl-CoA-binding protein, 3-helical bundle;
Unigene0000075	Nesprin-1 OS=Gossypium arboreum GN=F383_24933 PE=4 SV=1	16.708	8.7255	7.1	1	2	1	1.337	0.00114	chloroplast
Unigene0037819	Sucrose proton symporter OS=Theobroma cacao GN=SUT4 PE=2 SV=1	46.965	15.15	2.8	2	4	2	1.337	6.81e-05	plasma membrane	transport; single-organism localization; oligosaccharide transport; disaccharide transport; single-organism process; carbohydrate transport; organic substance transport; sucrose transport; localization; single-organism transport; establishment of localization;	membrane; intrinsic component of plasma membrane; plasma membrane part; membrane part; cell part; cell periphery; intrinsic component of membrane; integral component of plasma membrane; cell; integral component of membrane; plasma membrane;	disaccharide transmembrane transporter activity; carbohydrate transmembrane transporter activity; sugar transmembrane transporter activity; sucrose transmembrane transporter activity; oligosaccharide transmembrane transporter activity; carbohydrate transporter activity; substrate-specific transporter activity; substrate-specific transmembrane transporter activity; transmembrane transporter activi…	K15378			IPR020846;	Major facilitator superfamily domain;
Unigene0024697	Chloroplast cystathionine beta lyase family protein OS=Populus trichocarpa GN=POPTR_0016s03770g PE=3 SV=1	50.112	77.374	17.9	7	9	7	1.336	0.0111	chloroplast	sulfur amino acid biosynthetic process; organic acid biosynthetic process; aspartate family amino acid metabolic process; single-organism process; biosynthetic process; organonitrogen compound biosynthetic process; cellular metabolic process; sulfur compound biosynthetic process; sulfur amino acid metabolic process; methionine biosynthetic process; organic substance metabolic process; metabolic p…		organic cyclic compound binding; heterocyclic compound binding; cystathionine beta-lyase activity; catalytic activity; binding; ion binding; lyase activity; anion binding; carbon-sulfur lyase activity; cofactor binding; pyridoxal phosphate binding;	K01760	metC; cystathionine beta-lyase [EC:4.4.1.8]	ko00270 Cysteine and methionine metabolism; ko01110 Biosynthesis of secondary metabolites; ko01230 Biosynthesis of amino acids; ko01100 Metabolic pathways; ko00450 Selenocompound metabolism;	IPR015424; IPR015421; IPR015422;	Pyridoxal phosphate-dependent transferase; Pyridoxal phosphate-dependent transferase, major region, subdomain 1; Pyridoxal phosphate-dependent transferase, major region, subdomain 2;
Unigene0030638	POLLEN-PISTIL INTERACTION 2 family protein OS=Populus trichocarpa GN=POPTR_0006s02170g PE=3 SV=1	43.373	194.74	28.1	10	31	10	1.336	0.000116	chloroplast			organic cyclic compound binding; heterocyclic compound binding; transferase activity, transferring nitrogenous groups; catalytic activity; binding; ion binding; anion binding; transaminase activity; transferase activity; cofactor binding; pyridoxal phosphate binding;	K16871	POP2; 4-aminobutyrate---pyruvate transaminase [EC:2.6.1.96]	ko00250 Alanine, aspartate and glutamate metabolism; ko01120 Microbial metabolism in diverse environments; ko01100 Metabolic pathways; ko00650 Butanoate metabolism;	IPR015424; IPR015421; IPR015422;	Pyridoxal phosphate-dependent transferase; Pyridoxal phosphate-dependent transferase, major region, subdomain 1; Pyridoxal phosphate-dependent transferase, major region, subdomain 2;
Unigene0054153	GDP dissociation inhibitor OS=Nicotiana tabacum GN=GDI PE=2 SV=1	37.427	212.57	50.5	18	68	18	1.335	0.000798	cytosol	regulation of cellular process; single organism signaling; cellular response to stimulus; intracellular signal transduction; oxidation-reduction process; single-organism cellular process; single-organism process; organic substance transport; small GTPase mediated signal transduction; signaling; response to stimulus; protein transport; establishment of localization; establishment of protein locali…		enzyme regulator activity; catalytic activity; Rab GDP-dissociation inhibitor activity; nucleoside-triphosphatase regulator activity; GDP-dissociation inhibitor activity; GTPase regulator activity; molecular function regulator; oxidoreductase activity;	K17255			IPR023753;	FAD/NAD(P)-binding domain;
Unigene0051466	Sulfoquinovosyldiacylglycerol 1 OS=Theobroma cacao GN=TCM_037296 PE=4 SV=1	53.841	142.5	23.8	10	22	10	1.334	0.000241	mitochondria			cofactor binding; catalytic activity; binding; coenzyme binding;	K06118	SQD1; UDP-sulfoquinovose synthase [EC:3.13.1.1]	ko00561 Glycerolipid metabolism; ko00520 Amino sugar and nucleotide sugar metabolism;	IPR001509; IPR016040;	NAD-dependent epimerase/dehydratase, N-terminal domain; NAD(P)-binding domain;
Unigene0029999	"Phosphoribosylformylglycinamidine cyclo-ligase, chloroplastic-like protein OS=Gossypium arboreum GN=F383_00081 PE=3 SV=1"	27.239	42.158	22.7	6	11	6	1.333	0.000693	cytosol	nucleotide biosynthetic process; cellular aromatic compound metabolic process; purine ribonucleoside monophosphate metabolic process; ribonucleotide metabolic process; nucleotide metabolic process; single-organism process; biosynthetic process; organonitrogen compound biosynthetic process; ribonucleoside monophosphate biosynthetic process; cellular metabolic process; IMP metabolic process; phosph…	intracellular part; cell; cell part; intracellular; cytoplasm;	ligase activity, forming carbon-nitrogen bonds; cyclo-ligase activity; phosphoribosylformylglycinamidine cyclo-ligase activity; catalytic activity; ligase activity;	K01933	purM; phosphoribosylformylglycinamidine cyclo-ligase [EC:6.3.3.1]	ko00230 Purine metabolism; ko01130 Biosynthesis of antibiotics; ko01110 Biosynthesis of secondary metabolites; ko01100 Metabolic pathways;	IPR016188; IPR010918;	PurM-like, N-terminal domain; AIR synthase-related protein, C-terminal domain;
Unigene0033246	Kinase superfamily protein isoform 1 OS=Theobroma cacao GN=TCM_036808 PE=4 SV=1	78.331	66.564	12	7	8	7	1.332	0.000223	cytosol	phosphorylation; cellular protein metabolic process; primary metabolic process; cellular metabolic process; phosphate-containing compound metabolic process; organic substance metabolic process; metabolic process; protein phosphorylation; phosphorus metabolic process; cellular macromolecule metabolic process; cellular protein modification process; protein metabolic process; macromolecule metabolic…		ATP binding; nucleoside phosphate binding; phosphotransferase activity, alcohol group as acceptor; nucleoside binding; ion binding; protein kinase activity; nucleotide binding; organic cyclic compound binding; heterocyclic compound binding; ribonucleoside binding; carbohydrate derivative binding; kinase activity; catalytic activity; ribonucleotide binding; binding; purine ribonucleoside binding; …				IPR004147; IPR000719; IPR011009;	UbiB domain; Protein kinase domain; Protein kinase-like domain;
Unigene0003011	Metal-dependent protein hydrolase OS=Theobroma cacao GN=TCM_015663 PE=4 SV=1	42.32	143.5	25.9	10	23	10	1.329	0.0119	chloroplast
Unigene0035987	Dgd1 suppressor 1 isoform 3 (Fragment) OS=Theobroma cacao GN=TCM_040965 PE=4 SV=1	26.233	29.642	10.5	2	2	2	1.329	0.00652	cytosol, nuclear
Unigene0022477	Staurosporin and temperature sensitive 3-like A isoform 3 OS=Theobroma cacao GN=TCM_037807 PE=4 SV=1	58.036	17.536	4.9	2	2	2	1.327	0.0643	plasma membrane	protein glycosylation; macromolecule glycosylation; glycoprotein biosynthetic process; single-organism cellular process; cellular protein metabolic process; glycoprotein metabolic process; single-organism process; biosynthetic process; primary metabolic process; carbohydrate metabolic process; cellular metabolic process; organic substance biosynthetic process; cellular biosynthetic process; organ…	membrane;	transferase activity, transferring glycosyl groups; transferase activity, transferring hexosyl groups; catalytic activity; transferase activity; oligosaccharyl transferase activity;	K07151	STT3; dolichyl-diphosphooligosaccharide--protein glycosyltransferase [EC:2.4.99.18]	ko04141 Protein processing in endoplasmic reticulum; ko00513 Various types of N-glycan biosynthesis; ko01100 Metabolic pathways; ko00510 N-Glycan biosynthesis;
Unigene0036085	NADPH:quinone oxidoreductase isoform 2 (Fragment) OS=Theobroma cacao GN=TCM_045114 PE=4 SV=1	11.345	137.7	60.6	7	19	7	1.326	0.000173	chloroplast			catalytic activity; oxidoreductase activity;				IPR005025; IPR029039;	NADPH-dependent FMN reductase-like; Flavoprotein-like domain;
Unigene0046429	"Adenylosuccinate synthetase, chloroplastic OS=Theobroma cacao GN=PURA PE=3 SV=1"	53.192	208.22	36.4	16	49	16	1.326	0.000168	chloroplast	nucleotide biosynthetic process; cellular aromatic compound metabolic process; nucleotide metabolic process; single-organism process; biosynthetic process; organonitrogen compound biosynthetic process; cellular metabolic process; phosphate-containing compound metabolic process; organic substance metabolic process; metabolic process; heterocycle metabolic process; aromatic compound biosynthetic pr…		nucleoside phosphate binding; ligase activity; nucleoside binding; ion binding; nucleotide binding; ligase activity, forming carbon-nitrogen bonds; organic cyclic compound binding; heterocyclic compound binding; ribonucleoside binding; carbohydrate derivative binding; catalytic activity; ribonucleotide binding; binding; purine ribonucleoside binding; anion binding; purine ribonucleotide binding; …	K01939	purA; adenylosuccinate synthase [EC:6.3.4.4]	ko00250 Alanine, aspartate and glutamate metabolism; ko00230 Purine metabolism; ko01100 Metabolic pathways;	IPR027417;	P-loop containing nucleoside triphosphate hydrolase;
Unigene0044157	Mms zwei OS=Theobroma cacao GN=TCM_011026 PE=4 SV=1	18.073	11.852	10.7	2	4	2	1.324	0.00196	nuclear				K10704	UBE2V; ubiquitin-conjugating enzyme E2 variant	ko04624 Toll and Imd signaling pathway;	IPR016135; IPR000608;	Ubiquitin-conjugating enzyme/RWD-like; Ubiquitin-conjugating enzyme E2;
Unigene0032265	Phosphoribosylaminoimidazole carboxylase atpase-subunit isoform 1 OS=Theobroma cacao GN=TCM_026264 PE=3 SV=1	49.465	88.06	23.4	8	16	8	1.323	0.00725	cytosol	nucleotide biosynthetic process; cellular aromatic compound metabolic process; purine ribonucleoside monophosphate metabolic process; ribonucleotide metabolic process; nucleotide metabolic process; single-organism process; biosynthetic process; organonitrogen compound biosynthetic process; ribonucleoside monophosphate biosynthetic process; cellular metabolic process; IMP metabolic process; phosph…		ATP binding; nucleoside phosphate binding; nucleoside binding; ion binding; nucleotide binding; organic cyclic compound binding; heterocyclic compound binding; ribonucleoside binding; carbohydrate derivative binding; catalytic activity; ribonucleotide binding; binding; purine ribonucleoside binding; metal ion binding; cation binding; anion binding; purine ribonucleotide binding; adenyl ribonucleo…	K11808	ADE2; phosphoribosylaminoimidazole carboxylase [EC:4.1.1.21]	ko00230 Purine metabolism; ko01110 Biosynthesis of secondary metabolites; ko01100 Metabolic pathways;	IPR003135; IPR000031; IPR011761; IPR013816; IPR013815; IPR011054;	ATP-grasp fold, ATP-dependent carboxylate-amine ligase-type; PurE domain; ATP-grasp fold; ATP-grasp fold, subdomain 2; ATP-grasp fold, subdomain 1; Rudiment single hybrid motif;
Unigene0018180	Purine biosynthesis 4 OS=Theobroma cacao GN=TCM_022107 PE=3 SV=1	154.64	286.21	28	37	58	37	1.322	0.000676	cytosol	nucleotide biosynthetic process; cellular aromatic compound metabolic process; purine ribonucleoside monophosphate metabolic process; ribonucleotide metabolic process; nucleotide metabolic process; single-organism process; biosynthetic process; organonitrogen compound biosynthetic process; ribonucleoside monophosphate biosynthetic process; cellular metabolic process; IMP metabolic process; phosph…		ligase activity, forming carbon-nitrogen bonds; phosphoribosylformylglycinamidine synthase activity; carbon-nitrogen ligase activity, with glutamine as amido-N-donor; catalytic activity; ligase activity;	K01952	purL; phosphoribosylformylglycinamidine synthase [EC:6.3.5.3]	ko00230 Purine metabolism; ko01130 Biosynthesis of antibiotics; ko01110 Biosynthesis of secondary metabolites; ko01100 Metabolic pathways;	IPR016188; IPR010918; IPR017926; IPR029062;	PurM-like, N-terminal domain; AIR synthase-related protein, C-terminal domain; Glutamine amidotransferase; Class I glutamine amidotransferase-like;
Unigene0025410	Endoplasmic reticulum [ER]-type calcium ATPase isoform 1 OS=Theobroma cacao GN=TCM_041938 PE=3 SV=1	116.85	154.39	14.5	15	19	14	1.322	0.00249	plasma membrane		intrinsic component of membrane; membrane; integral component of membrane; membrane part;	organic cyclic compound binding; heterocyclic compound binding; nucleoside phosphate binding; binding; ion binding; cation binding; metal ion binding; nucleotide binding; small molecule binding;	K01537			IPR023298; IPR004014; IPR008250; IPR023299; IPR023214; IPR006068;	P-type ATPase, transmembrane domain; Cation-transporting P-type ATPase, N-terminal; P-type ATPase, A domain; P-type ATPase, cytoplasmic domain N; HAD-like domain; Cation-transporting P-type ATPase, C-terminal;
Unigene0032169	Beta-D-xylosidase 1-like protein OS=Gossypium arboreum GN=F383_18719 PE=4 SV=1	49.411	35.126	10.7	4	9	4	1.321	0.00359	cytosol	metabolic process; carbohydrate metabolic process; primary metabolic process; organic substance metabolic process;		hydrolase activity, hydrolyzing O-glycosyl compounds; hydrolase activity; catalytic activity; hydrolase activity, acting on glycosyl bonds;				IPR001764; IPR002772; IPR026891;	Glycoside hydrolase, family 3, N-terminal; Glycoside hydrolase family 3 C-terminal domain; Fibronectin type III-like domain;
Unigene0002390	Ras-related small GTP-binding family protein OS=Theobroma cacao GN=TCM_005800 PE=4 SV=1	23.059	11.099	30.4	6	13	1	1.320	0.0524	chloroplast	regulation of cellular process; single organism signaling; cellular response to stimulus; signal transduction; regulation of biological process; cell communication; intracellular signal transduction; single-organism cellular process; single-organism process; small GTPase mediated signal transduction; signaling; response to stimulus; cellular process; biological regulation;		nucleoside phosphate binding; nucleoside binding; ion binding; nucleotide binding; organic cyclic compound binding; heterocyclic compound binding; ribonucleoside binding; carbohydrate derivative binding; ribonucleotide binding; binding; purine ribonucleoside binding; anion binding; purine ribonucleotide binding; purine nucleoside binding; guanyl ribonucleotide binding; guanyl nucleotide binding; …	K07893			IPR005225; IPR027417;	Small GTP-binding protein domain; P-loop containing nucleoside triphosphate hydrolase;
Unigene0003048	Vacuolar protein sorting-associated protein 35 OS=Theobroma cacao GN=TCM_000163 PE=3 SV=1	67.033	12.155	2.7	2	4	1	1.320	0.0082	cytosol	intracellular transport; vesicle-mediated transport; single-organism process; organic substance transport; protein transport; single-organism intracellular transport; establishment of localization; cellular localization; endosomal transport; transport; establishment of protein localization; establishment of localization in cell; single-organism localization; retrograde transport, endosome to Golg…	membrane; retromer complex; membrane part; cell part; endomembrane system; macromolecular complex; protein complex; cell;	substrate-specific transporter activity; protein transporter activity; transporter activity;	K18468	VPS35; vacuolar protein sorting-associated protein 35	ko04144 Endocytosis;
Unigene0035396	Vacuolar protein sorting-associated protein 33-like protein OS=Morus notabilis GN=L484_017063 PE=3 SV=1	28.646	6.3795	2.8	1	1	1	1.319	0.0134	cytosol	vesicle docking involved in exocytosis; vesicle-mediated transport; single-organism cellular process; single-organism process; vesicle docking; membrane docking; cellular localization; establishment of localization; transport; establishment of localization in cell; single-organism localization; secretion by cell; localization; cellular process; secretion; single-organism transport; exocytosis;			K20182			IPR027482;	Sec1-like, domain 2;
Unigene0003419	Eukaryotic translation initiation factor 3 subunit I OS=Jatropha curcas GN=JCGZ_04844 PE=3 SV=1	35.912	50.997	20.2	6	7	3	1.318	0.00869	mitochondria		cell part; intracellular; cytoplasm; macromolecular complex; intracellular part; protein complex; cell; cytoplasmic part; eukaryotic translation initiation factor 3 complex;	organic cyclic compound binding; heterocyclic compound binding; RNA binding; translation factor activity, nucleic acid binding; binding; nucleic acid binding; translation initiation factor activity; protein binding;	K03246	EIF3I; translation initiation factor 3 subunit I	ko03013 RNA transport;	IPR017986; IPR015943;	WD40-repeat-containing domain; WD40/YVTN repeat-like-containing domain;
Unigene0004194	Tetratricopeptide repeat (TPR)-like superfamily protein isoform 1 OS=Theobroma cacao GN=TCM_022977 PE=4 SV=1	146.13	11.579	1.3	2	2	2	1.318	0.00244	nuclear			protein binding; binding;	K20305			IPR011990;	Tetratricopeptide-like helical domain;
Unigene0034060	Phospholipid-transporting ATPase OS=Theobroma cacao GN=TCM_008159 PE=3 SV=1	81.645	19.058	3.9	3	3	3	1.317	0.00116	plasma membrane	lipid transport; single-organism process; organic substance transport; lipid localization; phospholipid transport; establishment of localization; anion transport; transport; organophosphate ester transport; organic anion transport; single-organism localization; ion transport; macromolecule localization; localization; single-organism transport;	intrinsic component of membrane; membrane; integral component of membrane; membrane part;	nucleoside phosphate binding; lipid transporter activity; hydrolase activity, acting on acid anhydrides; substrate-specific transporter activity; hydrolase activity; ATPase activity; organic cyclic compound binding; heterocyclic compound binding; pyrophosphatase activity; catalytic activity; ribonucleotide binding; ATPase activity, coupled to movement of substances; binding; purine ribonucleoside…	K01530			IPR032630; IPR023299; IPR023214;	P-type ATPase, C-terminal; P-type ATPase, cytoplasmic domain N; HAD-like domain;
Unigene0035108	Exocyst complex component Sec10-related family protein OS=Populus trichocarpa GN=POPTR_0014s08590g PE=4 SV=2	91.042	21.816	3.6	3	3	3	1.317	0.00582	chloroplast	vesicle-mediated transport; single-organism cellular process; single-organism process; vesicle docking; membrane docking; cellular localization; establishment of localization; transport; establishment of localization in cell; single-organism localization; secretion by cell; localization; cellular process; exocytosis; secretion; single-organism transport;	intracellular part; cell; cell part; intracellular; cytoplasm;		K19984
Unigene0009325	Chaperone protein dnaJ-related OS=Theobroma cacao GN=TCM_021782 PE=4 SV=1	47.462	27.052	9.8	4	6	4	1.316	0.00491	cytosol			protein binding; heat shock protein binding; unfolded protein binding; binding;				IPR001305;	Heat shock protein DnaJ, cysteine-rich domain;
Unigene0023143	BnaC03g13940D protein OS=Brassica napus GN=BnaC03g13940D PE=4 SV=1	23.108	77.506	46.4	9	13	9	1.316	0.00219	cytosol
[truncated: 2,623 more rows]
