# Supplementary material for: Comparative proteomic analysis provides novel insights into the regulation mechanism underlying papaya (Carica papaya L.) exocarp during fruit ripening process
Source: BMC Plant Biol. 2019 Jun 6;19:238. doi: 10.1186/s12870-019-1845-4 (PMC6554998; doi:10.1186/s12870-019-1845-4)
Supplement: Supplementary file 3 — Table S2. The detail information of the DAPs during fruit ripening. (XLSX 118 kb) [file 12870_2019_1845_MOESM3_ESM.xlsx]

## Sheet: Sheet1
Table S2 The detail information of the DAPs during fruit ripening.
Protein accession	Protein description	D8vsD0 Ratio	Regulated Type	P value	MW [kDa]	Score	Coverage [%]	#Peptides	#PSMs	#Unique peptides
Unigene0000122	Putative isovaleryl-CoA dehydrogenase/auxin binding protein (Fragment) OS=Robinia pseudoacacia GN=IVD PE=2 SV=1	1.843	Up	5.45e-05	16.653	74.47	40.4	7	13	7
Unigene0000138	Transducin family protein OS=Populus trichocarpa GN=POPTR_0008s17140g PE=4 SV=1	0.661	Down	0.000334	56.966	49.89	12.8	7	9	7
Unigene0000178	Alanine:glyoxylate aminotransferase 2 family protein OS=Populus trichocarpa GN=POPTR_0007s06190g PE=3 SV=1	2.444	Up	0.000345	59.654	80.494	18.4	9	11	9
Unigene0000293	Endoglucanase (Fragment) OS=Sambucus nigra PE=2 SV=1	7.052	Up	4.22e-06	54.564	214.9	37.9	16	48	16
Unigene0000409	Pyruvate kinase OS=Theobroma cacao GN=TCM_043508 PE=3 SV=1	0.431	Down	4.34e-05	57.855	41.009	29.2	14	23	5
Unigene0000486	"Chlorophyll a-b binding protein, chloroplastic OS=Prunus persica GN=PRUPE_ppa010034mg PE=3 SV=1"	0.029	Down	6.84e-07	15.454	6.4767	5.5	1	5	1
Unigene0000508	Glutamate--glyoxylate aminotransferase 2-like protein OS=Gossypium arboreum GN=F383_17792 PE=4 SV=1	0.258	Down	8.49e-06	53.371	144.53	36.5	14	21	14
Unigene0000596	"2,4-dihydroxyhept-2-ene-1,7-dioic acid aldolase, putative OS=Ricinus communis GN=RCOM_0126130 PE=4 SV=1"	1.646	Up	3.7e-05	33.127	58.675	21.2	6	20	6
Unigene0000654	Glycosyltransferase OS=Carica papaya PE=2 SV=1	1.603	Up	0.000179	52.651	69.544	16.1	6	12	5
Unigene0000666	P-loop containing nucleoside triphosphate hydrolases superfamily protein OS=Theobroma cacao GN=TCM_005088 PE=4 SV=1	9.337	Up	0.000313	56.304	5.9421	1.6	1	1	1
Unigene0000675	Serine carboxypeptidase S28 family protein OS=Arabidopsis lyrata subsp. lyrata GN=ARALYDRAFT_496814 PE=4 SV=1	0.516	Down	1.66e-05	40.034	59.191	18.7	6	15	6
Unigene0000690	"Hydrolase, hydrolyzing O-glycosyl compounds, putative OS=Ricinus communis GN=RCOM_1322270 PE=4 SV=1"	2.635	Up	0.000198	20.061	62.275	31.5	4	8	4
Unigene0000712	BnaA09g09170D protein OS=Brassica napus GN=BnaA09g09170D PE=3 SV=1	1.532	Up	0.000226	64.157	11.925	3	2	2	2
Unigene0000742	Peroxidase OS=Gossypium hirsutum GN=pod6 PE=2 SV=1	2.179	Up	0.000219	35.241	70.63	23.9	7	36	6
Unigene0000767	Cysteine proteinases superfamily protein isoform 1 OS=Theobroma cacao GN=TCM_014527 PE=3 SV=1	3.893	Up	0.000135	38.574	80.924	12.2	4	5	4
Unigene0000878	Replicative DNA helicase OS=Gossypium arboreum GN=F383_25006 PE=4 SV=1	0.537	Down	0.000206	30.943	86.024	27.7	6	11	6
Unigene0000883	"ATP synthase subunit d, putative isoform 1 OS=Theobroma cacao GN=TCM_001812 PE=4 SV=1"	1.670	Up	9.39e-06	29.245	110.92	51	14	25	14
Unigene0000965	"Copine, putative OS=Ricinus communis GN=RCOM_0532660 PE=4 SV=1"	2.641	Up	0.000721	28.092	6.6485	3.6	1	1	1
Unigene0001051	ADP-glucose pyrophosphorylase family protein isoform 1 OS=Theobroma cacao GN=TCM_011970 PE=4 SV=1	1.704	Up	0.00191	45.655	8.509	2.4	1	2	1
Unigene0001117	O-fucosyltransferase family protein OS=Theobroma cacao GN=TCM_028039 PE=4 SV=1	0.652	Down	0.000127	46.68	45.983	14.5	8	8	8
Unigene0001124	Geranylgeranyl pyrophosphate synthase 1 OS=Theobroma cacao GN=TCM_000455 PE=3 SV=1	4.144	Up	3.13e-05	39.883	16.186	6	3	3	3
Unigene0001130	"Hedgehog receptor, putative isoform 1 OS=Theobroma cacao GN=TCM_034394 PE=4 SV=1"	3.844	Up	0.000457	142.61	49.364	7.2	9	11	7
Unigene0001147	"4-hydroxyphenylacetaldehyde oxime monooxygenase, putative OS=Theobroma cacao GN=TCM_001771 PE=3 SV=1"	4.243	Up	3.27e-07	57.029	118.47	23.9	12	24	11
Unigene0001203	Glutathione S-transferase zeta class family protein OS=Populus trichocarpa GN=POPTR_0004s24090g PE=2 SV=1	2.262	Up	1.98e-05	9.4737	31.043	39.3	3	24	3
Unigene0001205	Calreticulin OS=Carica papaya PE=2 SV=1	0.296	Down	6.99e-07	48.239	255.78	37.4	19	57	18
Unigene0001232	"Embryo defective 3012, putative isoform 1 OS=Theobroma cacao GN=TCM_016967 PE=4 SV=1"	0.596	Down	3.74e-05	157.95	28.496	3.3	5	5	5
Unigene0001296	Dirigent protein OS=Citrus sinensis GN=CISIN_1g045008mg PE=3 SV=1	10.113	Up	0.000753	20.59	25.636	18.9	4	5	4
Unigene0001389	O-Glycosyl hydrolases family 17 protein OS=Theobroma cacao GN=TCM_030245 PE=3 SV=1	0.543	Down	0.00132	41.302	19.269	7.4	2	2	2
Unigene0001415	"Tyrosyl-tRNA synthetase, class Ib, bacterial/mitochondrial OS=Theobroma cacao GN=TCM_027755 PE=3 SV=1"	0.609	Down	7.96e-07	39.948	105.81	31.6	11	21	11
Unigene0001421	B-cell receptor-associated-like protein OS=Medicago truncatula GN=MTR_4g049540 PE=2 SV=1	0.468	Down	0.000624	15.05	23.26	21.7	3	4	3
Unigene0001518	Glycosyltransferase OS=Gossypium raimondii GN=B456_003G084700 PE=3 SV=1	1.678	Up	3.47e-05	52.184	96.564	21.8	7	16	7
Unigene0001544	Actin depolymerizing factor 4 OS=Hevea brasiliensis PE=2 SV=1	2.098	Up	1.3e-05	15.837	106.61	40.6	4	9	4
Unigene0001556	Poly(RC)-binding protein 3 OS=Morus notabilis GN=L484_005636 PE=4 SV=1	0.645	Down	0.00415	46.384	40.866	13.7	5	5	5
Unigene0001615	"Glycine dehydrogenase [decarboxylating], mitochondrial OS=Gossypium arboreum GN=F383_32555 PE=3 SV=1"	0.223	Down	0.00195	14.941	12.581	14.2	2	2	2
Unigene0001655	Proline-rich receptor-like protein kinase PERK1 OS=Glycine soja GN=glysoja_018993 PE=3 SV=1	1.638	Up	0.0303	49.576	6.799	3	1	1	1
Unigene0001683	Terpene cyclase/mutase family member OS=Gossypium raimondii GN=B456_009G120100 PE=3 SV=1	2.481	Up	0.00408	28.652	34.992	9.1	1	1	1
Unigene0001778	NAD(P)-binding Rossmann-fold superfamily protein OS=Theobroma cacao GN=TCM_029511 PE=4 SV=1	0.536	Down	0.00638	30.549	114.25	17.2	4	7	4
Unigene0001834	Vacuolar protein sorting-associated protein 62 OS=Cynara cardunculus var. scolymus GN=Ccrd_021136 PE=4 SV=1	0.412	Down	0.000226	59.651	28.975	5.5	3	3	3
Unigene0001848	"Glycine dehydrogenase [decarboxylating], mitochondrial OS=Gossypium arboreum GN=F383_20209 PE=3 SV=1"	0.134	Down	2.97e-06	80.38	170.06	19.3	15	28	15
Unigene0001916	Glycosyltransferase OS=Carica papaya PE=2 SV=1	2.433	Up	0.0012	26.824	78.649	23.3	4	10	3
Unigene0001919	12-oxophytodienoate reductase 3 OS=Theobroma cacao GN=TCM_037547 PE=4 SV=1	0.458	Down	0.000983	38.087	15.237	5.5	2	3	2
Unigene0001923	NAD(P)-linked oxidoreductase superfamily protein isoform 1 OS=Theobroma cacao GN=TCM_020900 PE=4 SV=1	0.657	Down	0.00517	47.337	34.906	8.3	3	3	3
Unigene0002089	BnaC03g31340D protein OS=Brassica napus GN=BnaC03g31340D PE=4 SV=1	0.551	Down	0.000981	13.312	28.33	41.2	4	5	4
Unigene0002211	NADH-cytochrome b5 reductase OS=Citrus sinensis GN=CISIN_1g020296mg PE=3 SV=1	0.574	Down	3.35e-05	36.47	141.43	40.1	12	21	12
Unigene0002214	"Aspartic proteinase, putative OS=Ricinus communis GN=RCOM_1303660 PE=3 SV=1"	0.447	Down	0.00373	56.296	29.102	4.5	2	2	2
Unigene0002218	Calcium-transporting ATPase OS=Theobroma cacao GN=TCM_039616 PE=3 SV=1	1.958	Up	1.34e-05	90.836	194.53	25.2	19	34	19
Unigene0002242	Putative sucrose-phosphate synthase 4 OS=Gossypium arboreum GN=F383_02977 PE=4 SV=1	4.540	Up	7.72e-05	66.651	17.515	3.5	3	3	3
Unigene0002379	Cofactor assembly of complex C isoform 1 OS=Theobroma cacao GN=TCM_017354 PE=4 SV=1	0.467	Down	0.000197	30.939	12.154	6.2	2	2	2
Unigene0002391	Gamma-glutamylcysteine synthetase OS=Pyrus betulifolia GN=GSH1 PE=2 SV=1	1.526	Up	0.000253	58.449	65.646	16.5	9	21	9
Unigene0002401	"Glucosamine 6-phosphate N-acetyltransferase, putative OS=Ricinus communis GN=RCOM_0517100 PE=4 SV=1"	0.506	Down	0.00548	18.325	28.863	21.1	3	4	3
Unigene0002409	Ferredoxin--NADP reductase OS=Glycine max GN=GLYMA_11G077600 PE=3 SV=1	0.227	Down	4.88e-06	40.392	275.69	49.6	17	43	17
Unigene0002414	Ripening-induced ACC oxidase OS=Carica papaya PE=2 SV=1	1.808	Up	0.0017	31.37	124.61	32.5	9	24	6
Unigene0002443	Two-component response regulator ARR22-like protein OS=Gossypium arboreum GN=F383_32570 PE=4 SV=1	4.791	Up	0.000342	14.447	38.65	33.3	4	5	4
Unigene0002449	Tryptophan synthase OS=Gossypium arboreum GN=F383_16225 PE=3 SV=1	2.224	Up	0.000499	47.16	11.605	3.9	2	2	2
Unigene0002484	UDP-glucose 6-dehydrogenase OS=Vitis vinifera GN=VITISV_020300 PE=3 SV=1	0.407	Down	1.62e-05	53.16	169.9	35.4	16	29	10
Unigene0002485	"Sodium/calcium exchanger family protein / calcium-binding EF hand family protein, putative OS=Theobroma cacao GN=TCM_029761 PE=3 SV=1"	0.246	Down	4.56e-05	38.225	33.437	10.4	3	13	3
Unigene0002555	"60S ribosomal protein L28, putative OS=Ricinus communis GN=RCOM_1048210 PE=4 SV=1"	1.536	Up	0.0028	12.062	40.817	43.5	5	9	5
Unigene0002575	Pyruvate kinase OS=Theobroma cacao GN=TCM_020739 PE=3 SV=1	2.013	Up	3.21e-05	64.828	137.15	24.1	12	39	12
Unigene0002581	FASCICLIN-like arabinogalactan 2 OS=Theobroma cacao GN=TCM_002413 PE=4 SV=1	0.090	Down	2.39e-06	28.667	39.174	17.5	4	5	4
Unigene0002631	FAD-dependent oxidoreductase family protein OS=Theobroma cacao GN=TCM_000695 PE=4 SV=1	0.650	Down	0.0362	43.093	52.057	19.6	7	8	7
Unigene0002632	Aldehyde dehydrogenase 2B4 OS=Bixa orellana GN=ADH2B4 PE=2 SV=1	1.991	Up	8.32e-07	55.943	323.31	54.6	29	117	25
Unigene0002646	Pyrophosphate-energized vacuolar membrane proton pump OS=Gossypium hirsutum GN=VP PE=2 SV=1	0.544	Down	7.33e-05	23.028	9.1775	8.4	2	5	1
Unigene0002649	Transaldolase isoform 1 OS=Theobroma cacao GN=TCM_016023 PE=4 SV=1	1.792	Up	4.92e-06	42.536	69.185	17.6	6	8	6
Unigene0002656	Glutamine amidotransferase OS=Gossypium arboreum GN=F383_27183 PE=4 SV=1	7.632	Up	2.22e-06	10.224	13.222	20.2	2	4	2
Unigene0002675	Thylakoid membrane phosphoprotein 14 kDa OS=Populus trichocarpa GN=POPTR_0014s10200g PE=4 SV=1	0.198	Down	0.000511	16.91	11.367	10.1	2	2	2
Unigene0002680	"Pectin acetylesterase, putative OS=Ricinus communis GN=RCOM_1342620 PE=4 SV=1"	1.630	Up	0.000137	41.336	186.39	37	12	31	12
Unigene0002684	"50S ribosomal protein L3-1, chloroplastic OS=Glycine soja GN=glysoja_013664 PE=3 SV=1"	0.257	Down	6.26e-05	30.032	23.915	11.2	4	5	4
Unigene0002713	Aldose 1-epimerase OS=Arabidopsis thaliana GN=F8M21_30 PE=2 SV=1	0.592	Down	0.00058	37.594	72.803	29.5	11	21	11
Unigene0002733	Outer arm dynein light chain 1 protein isoform 1 OS=Theobroma cacao GN=TCM_006091 PE=4 SV=1	0.312	Down	3.46e-05	172.5	67.125	6.4	10	11	10
Unigene0002748	Cysteine proteinase A494 OS=Populus trichocarpa GN=POPTR_0004s16740g PE=3 SV=2	1.856	Up	0.00149	18.545	30.509	17.8	2	5	2
Unigene0002814	Homer OS=Gossypium arboreum GN=F383_08597 PE=4 SV=1	3.647	Up	0.000312	35.683	16.928	7.1	3	3	3
Unigene0002828	"Glucan endo-1,3-beta-glucosidase, putative isoform 1 OS=Theobroma cacao GN=TCM_019120 PE=3 SV=1"	0.245	Down	7.4e-05	53.648	15.76	4.6	2	3	2
Unigene0002842	"Taxadien-5-alpha-ol O-acetyltransferase, putative OS=Ricinus communis GN=RCOM_1505080 PE=4 SV=1"	6.504	Up	1.37e-06	31.999	77.283	30.5	7	12	7
Unigene0002886	"Heme-binding protein, putative OS=Theobroma cacao GN=TCM_032320 PE=4 SV=1"	0.290	Down	9.15e-05	25.405	158.17	36	6	22	6
Unigene0002901	SOUL heme-binding family protein OS=Populus trichocarpa GN=POPTR_0016s11670g PE=4 SV=2	0.191	Down	0.00119	25.721	19.117	14.3	3	3	3
Unigene0002943	"Alcohol dehydrogenase, putative OS=Ricinus communis GN=RCOM_0528460 PE=4 SV=1"	0.208	Down	5.78e-05	41.681	123.26	41.6	14	23	14
Unigene0002948	Chloroplastic drought-induced stress protein of 32 kD OS=Theobroma cacao GN=TCM_034302 PE=4 SV=1	0.133	Down	4.43e-07	33.405	64.837	16.8	5	7	5
Unigene0002959	6-phosphogluconolactonase 1 isoform 1 OS=Theobroma cacao GN=TCM_011503 PE=4 SV=1	2.375	Up	0.000894	17.81	41.829	25.2	3	5	3
Unigene0002988	Alpha/beta-Hydrolases superfamily protein isoform 1 OS=Theobroma cacao GN=TCM_041438 PE=4 SV=1	0.466	Down	0.000269	22.459	26.258	18.5	3	7	3
Unigene0003024	"Tonneau 2 (TON2), 2 isoform 1 OS=Theobroma cacao GN=TCM_021159 PE=4 SV=1"	0.659	Down	0.00143	45.832	6.5198	1.8	1	1	1
Unigene0003228	"Reticuline oxidase, putative OS=Ricinus communis GN=RCOM_1335790 PE=4 SV=1"	2.773	Up	0.0014	34.178	11.473	6.4	2	2	2
Unigene0003230	Endochitinase OS=Carica papaya PE=1 SV=1	0.211	Down	0.000677	34.811	99.751	42.5	13	42	9
Unigene0003248	DNA-binding family protein OS=Populus trichocarpa GN=POPTR_0014s07710g PE=4 SV=1	2.400	Up	0.000262	15.697	52.399	41.4	8	16	8
Unigene0003295	Ras-related small GTP-binding family protein OS=Theobroma cacao GN=TCM_006131 PE=4 SV=1	0.574	Down	0.000213	10.861	21.592	49	4	5	3
Unigene0003339	"Glucan endo-1,3-beta-glucosidase, putative OS=Ricinus communis GN=RCOM_1594120 PE=3 SV=1"	0.576	Down	0.00228	49.386	26.703	9.7	4	5	4
Unigene0003373	Dehydratase family isoform 1 OS=Theobroma cacao GN=TCM_020385 PE=3 SV=1	1.770	Up	2.12e-05	65.602	94.459	19.6	10	18	10
Unigene0003381	"Xylem serine proteinase 1, putative OS=Theobroma cacao GN=TCM_030557 PE=4 SV=1"	2.986	Up	1.83e-07	79.93	49.623	8.6	5	8	5
Unigene0003403	"Soybean gene regulated by cold-2, putative OS=Theobroma cacao GN=TCM_021191 PE=4 SV=1"	0.641	Down	0.0117	29.073	47.332	24	7	9	7
Unigene0003439	Pectin acetylesterase 7 OS=Arabidopsis thaliana GN=PAE7 PE=2 SV=1	0.609	Down	0.000114	42.545	180.03	42.2	13	23	13
Unigene0003454	4-hydroxy-3-methylbut-2-enyl diphosphate reductase OS=Bixa orellana GN=HDR PE=2 SV=1	3.136	Up	4.35e-06	40.057	110.1	28	9	23	9
Unigene0003462	Peroxidase OS=Ricinus communis GN=RCOM_1182920 PE=3 SV=1	0.663	Down	1.65e-05	33.842	323.31	76.3	19	170	18
Unigene0003547	Glycosyltransferase OS=Theobroma cacao GN=TCM_016421 PE=3 SV=1	3.324	Up	0.00355	52.845	24.789	8.4	4	4	4
Unigene0003581	Dirigent protein OS=Citrus clementina GN=CICLE_v10023550mg PE=3 SV=1	1.536	Up	0.00209	19.11	16.127	14.4	2	3	2
Unigene0003654	"Thylakoid membrane phosphoprotein 14 kDa, chloroplast, putative OS=Ricinus communis GN=RCOM_1617300 PE=4 SV=1"	0.170	Down	0.00131	17.632	32.567	12.9	4	8	4
Unigene0003668	RNA-binding (RRM/RBD/RNP motifs) family protein isoform 2 OS=Theobroma cacao GN=TCM_016568 PE=4 SV=1	0.531	Down	6.54e-05	29.661	19.531	9.6	2	2	2
Unigene0003742	"NAD dependent epimerase/dehydratase, putative OS=Ricinus communis GN=RCOM_0938320 PE=4 SV=1"	0.507	Down	0.000114	48.765	12.736	3.7	2	2	2
Unigene0003761	"Lyase, putative OS=Ricinus communis GN=RCOM_0232040 PE=4 SV=1"	3.889	Up	2.11e-05	37.838	14.505	6.1	1	1	1
Unigene0003788	Fasciclin-like arabinogalactan protein 10 OS=Gossypium hirsutum GN=FLA10 PE=2 SV=1	0.545	Down	1.46e-06	41.638	98.801	18.5	4	16	4
Unigene0003818	Aspartyl protease family protein OS=Arabidopsis thaliana GN=At3g25700 PE=2 SV=1	2.265	Up	0.000102	47.494	57.193	8.3	3	4	3
Unigene0003907	Subtilisin-like serine protease OS=Carica papaya PE=2 SV=1	2.157	Up	0.000284	64.186	102.47	13.1	10	28	10
Unigene0003948	Cysteine synthase OS=Ricinus communis GN=RCOM_0912000 PE=3 SV=1	1.673	Up	0.000496	30.82	169.47	55.1	12	43	7
Unigene0004006	Non-yellowing 1 isoform 1 OS=Theobroma cacao GN=TCM_016145 PE=4 SV=1	1.557	Up	0.0231	25.373	7.698	5	1	1	1
Unigene0004036	BnaA05g08550D protein OS=Brassica napus GN=BnaA05g08550D PE=4 SV=1	1.710	Up	0.000776	38.389	50.82	11.8	5	6	5
Unigene0004064	Gamma-tocopherol methyltransferase OS=Gossypium hirsutum GN=TMT PE=2 SV=1	5.009	Up	1.46e-06	33.005	56.121	17.1	5	8	5
Unigene0004198	"Beta-fructofuranosidase, insoluble isoenzyme CWINV1-like protein OS=Gossypium arboreum GN=F383_20609 PE=3 SV=1"	0.469	Down	0.00125	51.212	46.367	18.9	7	8	7
Unigene0004206	Cytochrome b5 isoform 1 OS=Cajanus cajan GN=KK1_033621 PE=3 SV=1	1.613	Up	0.000453	14.542	81.746	53.9	6	30	6
Unigene0004211	FLA6 OS=Arabidopsis thaliana GN=AXX17_At2g15850 PE=4 SV=1	0.410	Down	4.93e-05	23.259	44.144	12.2	2	3	2
Unigene0004225	"Cytochrome P450, family 87, subfamily A, polypeptide 6 OS=Theobroma cacao GN=TCM_025626 PE=3 SV=1"	5.761	Up	1.63e-06	59.589	179.16	29.5	17	29	17
Unigene0004237	"3-isopropylmalate dehydratase, putative OS=Ricinus communis GN=RCOM_1389110 PE=4 SV=1"	2.029	Up	5.86e-05	26.562	91.103	29.6	5	11	5
Unigene0004243	Xanthine dehydrogenase 1 isoform 3 OS=Theobroma cacao GN=TCM_040658 PE=4 SV=1	2.348	Up	0.000435	96.443	162.46	23.5	17	31	17
Unigene0004246	Aminomethyltransferase OS=Theobroma cacao GN=TCM_030256 PE=3 SV=1	0.467	Down	0.000206	44.162	215.18	47.9	18	41	18
Unigene0004296	"Sphingosine phosphate lyase, putative OS=Ricinus communis GN=RCOM_1079290 PE=3 SV=1"	2.284	Up	0.000594	59.777	32.602	7.6	5	5	5
Unigene0004297	Ras-related small GTP-binding family protein isoform 1 OS=Theobroma cacao GN=TCM_043259 PE=4 SV=1	1.609	Up	0.000102	11.968	22.481	25.2	2	5	2
Unigene0004327	"Glucan endo-1,3-beta-glucosidase, basic isoform OS=Morus notabilis GN=L484_016574 PE=3 SV=1"	1.578	Up	6.83e-05	35.87	273.87	41.7	11	63	9
Unigene0004362	Zeta-carotene desaturase OS=Carica papaya GN=zds PE=2 SV=1	2.994	Up	6.7e-05	21.566	81.947	43.1	8	15	6
Unigene0004447	Alpha-galactosidase OS=Citrus sinensis GN=CISIN_1g006587mg PE=3 SV=1	0.648	Down	0.000626	67.561	124.63	23.7	15	23	15
Unigene0004461	"30S ribosomal S13, chloroplastic-like protein OS=Gossypium arboreum GN=F383_08706 PE=3 SV=1"	0.295	Down	1.89e-05	18.93	8.0173	9.5	1	1	1
Unigene0004466	Haloacid dehalogenase-like hydrolase family protein OS=Theobroma cacao GN=TCM_026778 PE=4 SV=1	0.656	Down	0.000387	69.933	51.579	8.6	5	5	5
Unigene0004467	Alpha-expansin 2 OS=Gossypium hirsutum PE=2 SV=1	3.453	Up	0.000288	22.147	6.1901	4.4	1	1	1
Unigene0004481	Mitochondrial substrate carrier family protein OS=Theobroma cacao GN=TCM_039990 PE=3 SV=1	0.462	Down	6.62e-05	32.151	105.88	25.2	8	19	8
Unigene0004513	NAD(P)-binding Rossmann-fold superfamily protein isoform 1 OS=Theobroma cacao GN=TCM_034815 PE=4 SV=1	0.428	Down	0.000723	35.556	29.389	14.5	3	3	3
Unigene0004554	"(S)-N-methylcoclaurine 3'-hydroxylase isozyme, putative OS=Ricinus communis GN=RCOM_1496790 PE=3 SV=1"	0.592	Down	0.000203	54.093	22.408	7.4	3	3	3
Unigene0004569	Scaffold attachment factor B2 OS=Gossypium arboreum GN=F383_24082 PE=4 SV=1	1.936	Up	0.000204	20.335	41.276	28.3	6	11	6
Unigene0004607	Photosystem I subunit D-2 OS=Theobroma cacao GN=TCM_004355 PE=4 SV=1	0.325	Down	0.00241	9.5589	14.457	26.5	2	2	2
Unigene0004625	Non-specific lipid-transfer protein OS=Ricinus communis GN=RCOM_0377480 PE=3 SV=1	0.344	Down	0.000856	5.8929	36.851	23.3	1	11	1
Unigene0004676	"Patellin-5, putative OS=Ricinus communis GN=RCOM_1332490 PE=4 SV=1"	0.604	Down	3.91e-05	56.477	62.083	18.6	9	16	5
Unigene0005251	"Apolipoprotein d, putative OS=Ricinus communis GN=RCOM_0700620 PE=3 SV=1"	0.539	Down	1.24e-05	21.302	85.873	42.9	8	25	8
Unigene0005279	"Bifunctional inhibitor/lipid-transfer protein/seed storage 2S albumin superfamily protein, putative OS=Theobroma cacao GN=TCM_040200 PE=3 SV=1"	0.661	Down	0.00122	17.482	66.939	30.5	5	14	5
Unigene0005295	"F-box and associated interaction domains-containing protein, putative OS=Theobroma cacao GN=TCM_002226 PE=4 SV=1"	2.482	Up	1.25e-05	47.028	6.6544	2.2	1	1	1
Unigene0005388	Pyruvate dehydrogenase E1 component subunit alpha OS=Populus trichocarpa GN=POPTR_0002s18020g PE=2 SV=1	1.728	Up	0.000115	39.208	181.62	49.4	16	33	16
Unigene0005533	BnaA09g51150D protein OS=Brassica napus GN=BnaA09g51150D PE=4 SV=1	0.659	Down	0.00305	14.496	13.508	14.4	2	3	2
Unigene0005815	Thylakoid-associated phosphatase 38 isoform 4 OS=Theobroma cacao GN=TCM_015439 PE=3 SV=1	0.129	Down	5.42e-06	9.867	25.39	14.3	1	1	1
Unigene0005818	Peroxidase OS=Gossypium raimondii GN=B456_005G077600 PE=3 SV=1	0.363	Down	0.000246	21.935	48.194	21.6	3	8	3
Unigene0005819	Peroxidase OS=Linum usitatissimum GN=FLXPER3 PE=2 SV=1	0.364	Down	6.21e-07	13.741	14.42	14.2	2	2	2
Unigene0005900	Rhomboid-like protein OS=Theobroma cacao GN=TCM_016192 PE=3 SV=1	1.681	Up	0.000147	34.725	18.905	7.3	2	3	2
Unigene0005914	Lipoxygenase OS=Carica papaya PE=2 SV=1	3.047	Up	1.76e-07	99.783	14.915	2.4	2	2	2
Unigene0006223	"Ferredoxin-thioredoxin reductase catalytic chain, chloroplastic-like protein OS=Gossypium arboreum GN=F383_23017 PE=4 SV=1"	0.350	Down	2.98e-06	16.113	35.895	31	4	8	4
Unigene0006262	"Calcium-dependent phosphotriesterase superfamily protein, putative OS=Theobroma cacao GN=TCM_000086 PE=4 SV=1"	0.336	Down	0.000679	44.271	30.204	11.5	4	4	4
Unigene0006271	"Calcyclin-binding protein, putative OS=Ricinus communis GN=RCOM_0632630 PE=4 SV=1"	0.463	Down	0.000246	21.134	41.867	15.6	3	7	3
Unigene0006276	Cinnamate-4-hydroxylase OS=Canarium album GN=C4H PE=2 SV=1	3.282	Up	1.56e-05	58.224	74.404	22.8	11	16	11
Unigene0006309	Hydroxycinnamoyl-CoA quinate hydroxycinnamoyl transferase (Fragment) OS=Lonicera macranthoides GN=HQT2 PE=2 SV=1	0.636	Down	0.00501	25.837	11.85	7.8	2	2	2
Unigene0006371	Thioredoxin X isoform 1 OS=Theobroma cacao GN=TCM_007704 PE=4 SV=1	0.552	Down	0.000711	14.23	70.365	35.2	4	7	4
Unigene0006400	Pectinesterase OS=Ricinus communis GN=RCOM_0417590 PE=4 SV=1	0.329	Down	0.00129	64.2	46.73	12.8	8	16	7
Unigene0006690	"Trehalose-6-phosphate synthase, putative OS=Ricinus communis GN=RCOM_1251280 PE=4 SV=1"	1.966	Up	0.000224	75.533	13.73	2.7	2	2	2
Unigene0007182	Ribulose bisphosphate carboxylase small chain OS=Ricinus communis GN=RCOM_1158790 PE=3 SV=1	0.270	Down	3.68e-05	20.299	24.477	24.2	6	13	2
Unigene0007343	Peroxidase OS=Citrus sinensis GN=CISIN_1g018796mg PE=3 SV=1	0.613	Down	2.2e-05	36.523	157.09	24.9	8	18	8
Unigene0008094	"Chlorophyll a-b binding protein, chloroplastic OS=Populus trichocarpa PE=2 SV=1"	0.047	Down	8.65e-05	16.999	25.886	12.9	2	7	2
Unigene0008106	Peroxidase OS=Gossypium hirsutum GN=POX9 PE=2 SV=1	0.344	Down	1.2e-06	34.452	27.172	17.6	4	4	4
Unigene0008138	CP12 domain-containing family protein OS=Populus trichocarpa GN=POPTR_0002s19710g PE=2 SV=1	0.326	Down	0.000168	14.924	25.322	16.2	3	4	3
Unigene0008188	Polygalacturonase/glycoside hydrolase family protein OS=Medicago truncatula GN=MTR_7g110710 PE=3 SV=1	0.389	Down	0.000513	34.86	55.572	20.3	5	6	5
Unigene0008231	"Glutathione-s-transferase theta, gst, putative OS=Ricinus communis GN=RCOM_1439530 PE=3 SV=1"	0.276	Down	0.000119	23.817	197.3	60.6	12	68	12
Unigene0008293	FASCICLIN-like arabinogalactan protein 16 isoform 1 OS=Theobroma cacao GN=TCM_044386 PE=4 SV=1	0.318	Down	2.13e-06	44.01	89.257	18.4	4	6	3
Unigene0008326	Dehydroascorbate reductase 1 isoform 1 OS=Theobroma cacao GN=TCM_019159 PE=4 SV=1	0.427	Down	2.24e-05	28.945	74.897	31.9	8	15	8
Unigene0008328	Adenine nucleotide alpha hydrolases-like superfamily protein isoform 1 OS=Theobroma cacao GN=TCM_021817 PE=4 SV=1	0.346	Down	3.15e-07	10.861	96.746	58.3	5	18	5
Unigene0008339	Heat shock factor binding protein OS=Theobroma cacao GN=TCM_046983 PE=4 SV=1	0.460	Down	0.000289	9.3402	61.496	27.1	2	8	2
Unigene0008376		0.412	Down	0.000534	22.237	18.794	9.2	2	3	2
Unigene0008390	Glycyl-tRNA synthetase / glycine--tRNA ligase OS=Theobroma cacao GN=TCM_008329 PE=4 SV=1	0.652	Down	8.9e-05	80.692	170.34	24.5	16	27	16
Unigene0008455	ADP-ribosylation factor-like A1C isoform 1 OS=Theobroma cacao GN=TCM_000804 PE=3 SV=1	0.442	Down	6.61e-05	19.826	36.91	33	5	8	4
Unigene0008508	Non-intrinsic ABC protein 6 isoform 1 OS=Theobroma cacao GN=TCM_015750 PE=4 SV=1	1.813	Up	0.00186	54.035	37.602	9.9	5	8	5
Unigene0008511	"Heat shock 70 kDa protein, putative OS=Ricinus communis GN=RCOM_0673570 PE=3 SV=1"	0.587	Down	2.44e-05	97.848	156.56	21.4	17	30	17
Unigene0008547	Malate dehydrogenase OS=Theobroma cacao GN=TCM_014018 PE=4 SV=1	1.663	Up	3.98e-06	43.315	172.75	28.7	10	25	10
Unigene0008549	Alpha-mannosidase OS=Glycine max GN=GLYMA_16G126400 PE=3 SV=2	0.548	Down	0.000189	5.0949	8.0879	23.9	1	2	1
Unigene0008550	Alpha-mannosidase OS=Jatropha curcas GN=JCGZ_22737 PE=3 SV=1	0.529	Down	8.3e-05	8.6586	8.2334	18.7	1	1	1
Unigene0008559	Sulfite reductase isoform 1 OS=Theobroma cacao GN=TCM_040722 PE=4 SV=1	0.476	Down	7.69e-05	77.454	128.84	22	19	29	19
Unigene0008610	Plasmodesmata callose-binding protein 3 OS=Theobroma cacao GN=TCM_011552 PE=4 SV=1	0.545	Down	0.00104	11.292	19.627	35.5	2	3	2
Unigene0008671	Lipoic acid synthase OS=Jatropha curcas GN=JCGZ_24454 PE=2 SV=1	0.458	Down	5.15e-05	18.856	67.218	35.1	6	10	6
Unigene0008730	"30S ribosomal protein S20, putative OS=Ricinus communis GN=RCOM_0108620 PE=3 SV=1"	0.249	Down	4.93e-06	14.903	7.2239	6.8	1	2	1
Unigene0008804	"Alpha-1,4 glucan phosphorylase OS=Ricinus communis GN=RCOM_0524530 PE=3 SV=1"	0.372	Down	0.0254	65.602	10.49	2.6	2	2	2
Unigene0008863	O-Glycosyl hydrolases family 17 protein isoform 1 OS=Theobroma cacao GN=TCM_040040 PE=3 SV=1	0.422	Down	0.00232	12.864	14.211	14.8	2	4	2
Unigene0008873	"Pgr5-like a, a isoform 1 OS=Theobroma cacao GN=TCM_016141 PE=4 SV=1"	0.145	Down	6.37e-05	16.045	16.855	15.9	2	3	2
Unigene0008901	Peroxidase OS=Theobroma cacao GN=TCM_040320 PE=3 SV=1	0.395	Down	0.000928	6.8507	23.876	40.3	2	7	2
Unigene0008902	Peroxidase A2 OS=Armoracia rusticana GN=HRPA2 PE=1 SV=1	0.422	Down	1.25e-05	24.656	90.449	35.8	5	6	5
Unigene0008943	60S ribosomal L11-2-like protein OS=Gossypium arboreum GN=F383_02009 PE=3 SV=1	0.623	Down	0.00177	20.889	10.91	31.1	7	19	1
Unigene0009073	Leucine-rich repeat protein kinase family protein isoform 2 (Fragment) OS=Theobroma cacao GN=TCM_033784 PE=4 SV=1	2.329	Up	0.000148	45.367	6.4516	3.4	1	1	1
Unigene0009153	Pheophorbide a oxygenase family protein with Rieske [2Fe-2S] domain OS=Theobroma cacao GN=TCM_041583 PE=4 SV=1	0.568	Down	0.000157	61.451	70.182	20.6	10	19	10
Unigene0009467	BnaA05g37120D protein OS=Brassica napus GN=BnaA05g37120D PE=4 SV=1	0.660	Down	0.00045	18.677	15.32	13.5	2	2	2
Unigene0009511	Sulfurtransferase OS=Jatropha curcas GN=JCGZ_22615 PE=4 SV=1	1.616	Up	0.0002	41.411	163.16	23.7	9	23	9
Unigene0009517	Pectinesterase OS=Theobroma cacao GN=TCM_030171 PE=4 SV=1	0.229	Down	1.63e-06	48.893	72.635	13.3	8	26	8
Unigene0009518	Pectinesterase OS=Citrus sinensis GN=CISIN_1g008722mg PE=4 SV=1	0.212	Down	0.000819	13.239	31.388	28.8	3	5	3
Unigene0009562	DNA-damage-repair/toleration protein (DRT102) OS=Theobroma cacao GN=TCM_026399 PE=4 SV=1	0.661	Down	0.000682	34.307	174.38	46.2	11	38	11
Unigene0009583	Defensin-like protein isoform 2 OS=Theobroma cacao GN=TCM_011133 PE=3 SV=1	0.646	Down	0.00139	8.1044	76.175	35.6	2	25	2
Unigene0009599	Purin 7 isoform 1 OS=Theobroma cacao GN=TCM_034455 PE=3 SV=1	1.803	Up	9.05e-05	42.366	136.25	43	13	24	13
Unigene0009605	Purple acid phosphatase OS=Citrus sinensis GN=CISIN_1g007069mg PE=3 SV=1	0.476	Down	0.000901	62.283	25.408	5.6	3	3	3
Unigene0009685	"Transmembrane protein 14, putative OS=Ricinus communis GN=RCOM_0708200 PE=4 SV=1"	1.915	Up	0.00398	24.728	6.7997	3.3	1	4	1
Unigene0009782	Tubby structurally-related protein OS=Carica papaya GN=ORF1 PE=2 SV=1	0.467	Down	1.58e-06	23.607	142.44	32.9	7	14	7
Unigene0009930	"Hydrolase, hydrolyzing O-glycosyl compounds, putative OS=Ricinus communis GN=RCOM_1182890 PE=4 SV=1"	2.584	Up	0.00172	11.785	31.194	24.8	2	5	2
Unigene0009964	Eukaryotic translation initiation factor 3 subunit E OS=Jatropha curcas GN=JCGZ_21127 PE=3 SV=1	1.569	Up	0.00405	49.029	57.776	19.6	8	11	8
Unigene0010046	PsaB (Fragment) OS=Calanthe brevicornu GN=psaB PE=4 SV=1	0.081	Down	0.000721	13.276	9.5931	11.8	1	2	1
Unigene0010210	High cyclic electron flow 1 OS=Theobroma cacao GN=TCM_021792 PE=3 SV=1	0.169	Down	2.89e-06	28.273	57.341	11.5	2	2	2
Unigene0010211	High cyclic electron flow 1 OS=Theobroma cacao GN=TCM_021792 PE=3 SV=1	0.355	Down	0.00031	11.05	49.846	41.8	3	7	3
Unigene0010380	"Thioredoxin H-type 1, H1,TRX1 OS=Theobroma cacao GN=TCM_000279 PE=4 SV=1"	1.595	Up	0.00185	13.088	13.444	17.8	2	3	2
Unigene0010523	"Zeamatin, putative OS=Ricinus communis GN=RCOM_1593590 PE=4 SV=1"	13.506	Up	0.00151	12.415	9.9602	9.2	1	1	1
Unigene0010575	O-Glycosyl hydrolases family 17 protein OS=Theobroma cacao GN=TCM_011015 PE=3 SV=1	0.543	Down	0.000848	47.504	34.115	9.1	4	9	4
Unigene0010597	Pathogenesis-related family protein isoform 1 OS=Theobroma cacao GN=TCM_031875 PE=4 SV=1	5.483	Up	2.78e-05	22.6	146.11	59.9	11	50	11
Unigene0010717	UDP-glucuronate decarboxylase OS=Camellia oleifera PE=2 SV=1	0.527	Down	0.00107	12.297	17.842	29.4	4	8	3
Unigene0010895	UPF0510 protein INM02 OS=Theobroma cacao GN=TCM_025127 PE=4 SV=1	1.582	Up	4.51e-05	32.881	25.093	11.9	4	5	4
Unigene0011041		3.564	Up	0.000291	24.753	-2	3.1	1	1	1
Unigene0011099	"Acetyl-coenzyme A carboxylase carboxyl transferase subunit beta, chloroplastic OS=Dillenia indica GN=accD PE=3 SV=1"	2.564	Up	0.000332	14.436	20.502	22.6	3	3	3
Unigene0011138	Ribosomal protein L10 family protein OS=Theobroma cacao GN=TCM_043044 PE=3 SV=1	0.234	Down	2.63e-05	25.337	22.774	9.3	2	2	2
Unigene0011332	Tim10/DDP family zinc finger protein OS=Theobroma cacao GN=TCM_041836 PE=3 SV=1	0.554	Down	2.76e-05	7.2973	14.119	30.6	2	3	2
Unigene0011335	"Transketolase, putative OS=Ricinus communis GN=RCOM_1611360 PE=4 SV=1"	0.633	Down	4.33e-05	80.891	214.44	18.9	14	37	14
Unigene0011373	GDSL esterase/lipase OS=Morus notabilis GN=L484_015605 PE=4 SV=1	0.350	Down	0.000268	29.759	11.612	6.8	2	2	2
Unigene0011518	Putative receptor protein kinase TMK1-like OS=Solanum chacoense PE=3 SV=1	0.662	Down	0.00415	100.4	32.846	7.4	7	9	5
Unigene0011736	"Nonsense-mediated mRNA decay protein, putative OS=Ricinus communis GN=RCOM_0241560 PE=4 SV=1"	1.584	Up	0.0122	55.673	6.0616	1.9	1	2	1
Unigene0011786	JHL07K02.7 protein OS=Jatropha curcas GN=JHL07K02.7 PE=4 SV=1	0.528	Down	1.75e-05	15.164	26.81	16.2	2	3	2
Unigene0012081	p8MTCP1 OS=Zostera marina GN=ZOSMA_24G00170 PE=4 SV=1	0.616	Down	0.00383	12.74	-2	7.1	1	1	1
Unigene0012162	Acyl activating enzyme 5 OS=Theobroma cacao GN=TCM_020359 PE=4 SV=1	3.803	Up	4.06e-05	60.853	78.325	14.1	6	7	6
Unigene0012490	"Multicopper oxidase, putative OS=Ricinus communis GN=RCOM_0195650 PE=4 SV=1"	0.492	Down	3.3e-05	49.156	50.42	10.3	3	3	3
Unigene0012670	"Heat shock protein, putative OS=Ricinus communis GN=RCOM_0444640 PE=3 SV=1"	0.416	Down	2.09e-06	26.196	165.14	52.4	12	42	12
Unigene0012749	Copper chaperone OS=Populus alba x Populus glandulosa GN=CCH PE=2 SV=1	2.000	Up	4.54e-07	8.8831	62.613	35.7	3	10	3
Unigene0012980	TOPLESS-related 1 isoform 1 OS=Theobroma cacao GN=TCM_027305 PE=4 SV=1	0.642	Down	0.00458	118.3	62.779	7.7	8	9	4
Unigene0013041	Putative ovule protein (Fragment) OS=Solanum chacoense PE=4 SV=1	0.478	Down	0.000337	28.648	24.079	11.9	4	7	4
Unigene0013167	Lung seven transmembrane receptor family protein isoform 1 OS=Theobroma cacao GN=TCM_029171 PE=4 SV=1	0.624	Down	0.00491	55.239	20.885	5.7	3	4	3
Unigene0013667	Ent-kaurenoic acid oxidase 1 OS=Morus notabilis GN=L484_023865 PE=3 SV=1	7.073	Up	0.000276	25.936	11.749	4.4	2	4	2
Unigene0014420	Chloroplast RNA binding OS=Theobroma cacao GN=TCM_026797 PE=4 SV=1	0.154	Down	4.96e-06	19.663	95.305	48.3	8	20	8
Unigene0014421	"Putative chloroplast stem-loop binding protein of 41 kDa b, chloroplastic-like (Fragment) OS=Solanum chacoense PE=4 SV=1"	0.188	Down	2.26e-07	7.6298	29.829	55.7	3	5	3
Unigene0014422	"NAD dependent epimerase/dehydratase, putative OS=Ricinus communis GN=RCOM_1435770 PE=4 SV=1"	0.295	Down	0.000516	8.048	23.312	35.2	2	6	2
Unigene0014556	"Porphobilinogen deaminase, putative OS=Ricinus communis GN=RCOM_1534040 PE=3 SV=1"	0.591	Down	0.00152	41.008	32.302	10.8	4	4	4
Unigene0014688	Methionine gamma-lyase OS=Theobroma cacao GN=TCM_015649 PE=3 SV=1	3.280	Up	3.13e-05	48.392	121.67	24.6	9	13	9
Unigene0014718	Cell division cycle protein 48 OS=Hevea brasiliensis PE=2 SV=1	2.695	Up	0.000336	89.534	323.31	44.2	31	66	10
Unigene0014795	Purple acid phosphatase 29 OS=Camellia oleifera GN=PAP29 PE=2 SV=1	0.608	Down	0.000113	38.996	5.9421	2.3	1	1	1
Unigene0014912	Mangrin family protein OS=Populus trichocarpa GN=POPTR_0004s10240g PE=2 SV=1	2.645	Up	4.15e-05	27.806	87.781	31.9	9	34	9
Unigene0014967	FH interacting protein 1 isoform 2 OS=Theobroma cacao GN=TCM_001011 PE=4 SV=1	0.495	Down	0.00323	16.337	12.799	13.6	2	3	2
Unigene0015032	Formamidase OS=Lupinus albus PE=2 SV=1	0.519	Down	0.00118	49.675	60.759	15.6	5	8	5
Unigene0015053	Phosphogluco-mutase OS=Medicago truncatula GN=MTR_1g102010 PE=4 SV=1	0.665	Down	0.000402	69.047	93.772	21.2	12	19	12
Unigene0015111	Annexin OS=Theobroma cacao GN=TCM_045338 PE=3 SV=1	0.234	Down	1.57e-06	35.847	63.255	25.2	8	24	7
Unigene0015183	Chloroplastic lipocalin OS=Theobroma cacao GN=TCM_030970 PE=4 SV=1	0.556	Down	0.000105	36.521	141.42	26.7	8	16	8
Unigene0015318	Dyskerin-like protein OS=Cynara cardunculus var. scolymus GN=Ccrd_012546 PE=4 SV=1	0.628	Down	0.000319	59.482	19.588	5.3	3	3	3
Unigene0015367	"Annexin, putative OS=Ricinus communis GN=RCOM_0832940 PE=4 SV=1"	0.535	Down	0.000891	20.743	6.397	5	1	1	1
Unigene0015418	"Photosystem II 22 kDa, chloroplastic OS=Gossypium arboreum GN=F383_06158 PE=4 SV=1"	0.398	Down	0.000174	21.461	12.26	8.8	2	2	2
Unigene0015450	Phosphoribulokinase OS=Gossypium raimondii GN=B456_003G186600 PE=3 SV=1	0.176	Down	1.74e-05	42.152	137.72	34.9	13	39	13
Unigene0015458	Cytochrome P450 93A3 OS=Theobroma cacao GN=TCM_024852 PE=3 SV=1	0.603	Down	0.000883	58.161	11.567	3.1	2	2	2
Unigene0015502	Calcium-binding EF-hand family protein isoform 1 OS=Theobroma cacao GN=TCM_024538 PE=4 SV=1	0.175	Down	7.87e-06	26.154	96.077	22.1	5	19	5
Unigene0015786	Plant/F25P12-18 protein OS=Medicago truncatula GN=MTR_7g111900 PE=2 SV=1	1.835	Up	2.25e-05	18.156	49.349	28.7	5	9	5
Unigene0015997	Photosystem II CP47 chlorophyll apoprotein (Fragment) OS=Fragaria pentaphylla GN=psbB PE=4 SV=1	0.205	Down	0.000411	8.6757	62.384	34.6	2	9	2
Unigene0015998	Chlorophyll-A binding protein P5 (Fragment) OS=Tetracera asiatica GN=psbB PE=4 SV=1	0.217	Down	0.000164	8.8689	47.37	25.6	3	8	3
Unigene0016206	Flavanone-3-hydroxylase OS=Hibiscus sabdariffa GN=F3H PE=3 SV=1	6.900	Up	1.22e-06	40.686	42.848	14.3	5	7	5
Unigene0016210	Oxygen-evolving enhancer protein 2 OS=Morus notabilis GN=L484_013312 PE=4 SV=1	0.135	Down	1.01e-05	28.461	139.46	38.3	10	23	10
Unigene0016411	Two-component response regulator OS=Morus notabilis GN=L484_015155 PE=4 SV=1	5.526	Up	0.000111	7.5039	8.4203	14.9	1	2	1
Unigene0016506	Protein NRT1/ PTR FAMILY 1.2 OS=Arabidopsis thaliana GN=NPF1.2 PE=1 SV=1	2.901	Up	7.82e-05	33.876	6.0396	3.6	1	1	1
Unigene0016520	Cysteine proteinase inhibitor OS=Carica papaya PE=2 SV=1	0.449	Down	0.000374	11.248	49.693	58.6	7	10	7
Unigene0016894	HIPL1 protein isoform 1 OS=Theobroma cacao GN=TCM_013723 PE=4 SV=1	0.573	Down	0.00115	59.917	16.749	4.6	2	3	2
Unigene0016993	Peroxisomal membrane protein 11C OS=Morus notabilis GN=L484_007524 PE=4 SV=1	0.637	Down	0.0182	25.723	23.693	11.1	2	2	2
Unigene0017193	Mitochondrial import inner membrane translocase subunit tim22 OS=Gossypium arboreum GN=F383_19253 PE=4 SV=1	0.612	Down	0.00123	21.586	7.1001	5.3	1	1	1
Unigene0017418	NTH1 OS=Pisum sativum GN=PsCyp1 PE=2 SV=1	0.202	Down	1.9e-07	8.226	31.852	17.9	1	7	1
Unigene0017698	Photosystem I iron-sulfur center OS=Masdevallia picturata GN=psaC PE=3 SV=1	0.127	Down	3.51e-07	11.3	128.79	67	8	27	8
Unigene0017704	BolA-like family protein OS=Populus trichocarpa GN=POPTR_0011s16820g PE=4 SV=1	1.554	Up	0.000568	40.342	43.66	17.5	6	8	6
Unigene0017778	GATA zinc finger domain-containing protein 10 OS=Theobroma cacao GN=TCM_022262 PE=4 SV=1	0.661	Down	0.00629	28.213	6.2329	3.1	1	1	1
Unigene0017820	"ATP synthase delta chain, mitochondrial, putative OS=Ricinus communis GN=RCOM_0520230 PE=3 SV=1"	0.572	Down	0.00222	21.697	18.954	14.2	3	3	3
Unigene0017865	RAB6-interacting golgin OS=Gossypium arboreum GN=F383_22701 PE=4 SV=1	2.518	Up	1.33e-05	19.189	17.826	10.4	2	2	2
Unigene0017928	Aluminum induced protein with YGL and LRDR motifs OS=Theobroma cacao GN=TCM_020532 PE=4 SV=1	0.620	Down	0.000859	25.459	21.295	8.5	2	5	2
Unigene0018087	Vesicle-associated membrane protein 727 OS=Populus trichocarpa GN=POPTR_0008s02030g PE=3 SV=1	1.939	Up	0.00194	20.235	6.4711	5.1	1	1	1
Unigene0018101	ABC transporter family protein OS=Hevea brasiliensis GN=ABCI6 PE=2 SV=1	1.585	Up	0.00326	30.912	44.758	20.1	5	10	5
Unigene0018119	"Sulfate transporter, putative OS=Theobroma cacao GN=TCM_038294 PE=4 SV=1"	2.459	Up	0.000197	46.062	31.895	10.9	5	7	5
Unigene0018203	Lactoylglutathione lyase OS=Morus notabilis GN=L484_020618 PE=3 SV=1	0.630	Down	9.42e-05	22.295	106.76	50.3	9	15	9
Unigene0018247	Caleosin-related family protein OS=Theobroma cacao GN=TCM_011023 PE=4 SV=1	0.345	Down	0.000115	22.338	21.526	16.4	3	4	3
Unigene0018313	"Vacuolar sorting receptor 1, putative OS=Ricinus communis GN=RCOM_1057980 PE=4 SV=1"	0.476	Down	5.43e-05	54.778	8.7408	8.5	4	10	1
Unigene0018324	O-Glycosyl hydrolases family 17 protein isoform 2 OS=Theobroma cacao GN=TCM_006900 PE=3 SV=1	0.326	Down	2.46e-05	35.866	26.572	9.4	3	4	3
Unigene0018448	Alpha-amylase/subtilisin inhibitor OS=Glycine soja GN=glysoja_026088 PE=4 SV=1	3.016	Up	9.96e-06	20.804	80.506	33.7	5	13	5
Unigene0018463	ER-type Ca2+-ATPase 2 OS=Theobroma cacao GN=TCM_005094 PE=3 SV=1	0.381	Down	0.00246	116.28	13.343	2.9	3	3	2
Unigene0018480	Late embryogenesis abundant hydroxyproline-rich glycoprotein OS=Medicago truncatula GN=MTR_7g106050 PE=4 SV=1	0.460	Down	0.00921	23.777	24.368	15.6	4	7	4
Unigene0018493	"ATP-dependent zinc metalloprotease FTSH 2, chloroplastic-like protein OS=Gossypium arboreum GN=F383_05722 PE=3 SV=1"	0.617	Down	0.000123	75.336	141.86	21.7	12	23	12
Unigene0018563	"Thylakoid rhodanese-like, putative isoform 1 OS=Theobroma cacao GN=TCM_005175 PE=4 SV=1"	0.293	Down	2.22e-06	46.193	37.644	11.3	5	6	5
Unigene0018594	PLC-like phosphodiesterases superfamily protein isoform 1 OS=Theobroma cacao GN=TCM_000654 PE=4 SV=1	0.645	Down	0.0347	46.797	13.88	5.4	2	2	2
Unigene0018622	Uridylyltransferase-related OS=Theobroma cacao GN=TCM_030382 PE=4 SV=1	0.311	Down	1.06e-05	19.534	19.254	16.9	3	4	3
Unigene0018668	AMP-dependent synthetase and ligase family protein isoform 1 OS=Theobroma cacao GN=TCM_020209 PE=4 SV=1	0.542	Down	0.000127	80.915	17.741	3.3	3	3	2
Unigene0018713	Kinase OS=Theobroma cacao GN=TCM_041936 PE=4 SV=1	0.619	Down	0.00081	91.176	40.581	5.8	4	4	3
Unigene0018731	Neutral/alkaline invertase OS=Manihot esculenta GN=nINV1 PE=2 SV=1	0.571	Down	8.15e-05	63.631	116.95	16.5	10	15	10
Unigene0018747	Glutathione S-transferase family protein OS=Populus trichocarpa GN=POPTR_0001s09230g PE=4 SV=2	0.560	Down	3.34e-05	25.612	12.643	8	2	2	2
Unigene0018776	4-coumarate--CoA ligase-like 9 OS=Gossypium arboreum GN=F383_27218 PE=4 SV=1	0.338	Down	0.000161	56.648	30.688	4	2	2	2
Unigene0018967	Small nuclear ribonucleoprotein D3 OS=Populus trichocarpa GN=POPTR_0002s01120g PE=4 SV=1	0.662	Down	0.000514	14.365	29.413	36.4	4	5	4
Unigene0019055	Serine--glyoxylate aminotransferase OS=Gossypium hirsutum GN=SGAT PE=2 SV=1	0.212	Down	3.39e-05	44.09	98.782	26.4	9	22	9
Unigene0019074	"6-phosphogluconate dehydrogenase, decarboxylating OS=Ricinus communis GN=RCOM_0901440 PE=3 SV=1"	1.693	Up	0.00259	54.105	182.75	33.1	17	40	16
Unigene0019093	D-3-phosphoglycerate dehydrogenase OS=Ricinus communis GN=RCOM_0811570 PE=3 SV=1	3.502	Up	7.15e-05	62.738	208.56	29.9	17	49	15
Unigene0019153	"Eukaryotic aspartyl protease family protein, putative isoform 4 (Fragment) OS=Theobroma cacao GN=TCM_036871 PE=3 SV=1"	0.264	Down	0.000313	43.109	11.344	2.9	1	2	1
Unigene0019196	Transmembrane ascorbate ferrireductase 1 OS=Glycine soja GN=glysoja_041481 PE=4 SV=1	0.414	Down	0.000202	32.835	6.1513	3.7	1	1	1
Unigene0019301	Haloacid dehalogenase-like hydrolase family protein OS=Theobroma cacao GN=TCM_026778 PE=4 SV=1	0.404	Down	8.31e-05	34.473	12.414	5.3	2	2	2
Unigene0019317	Catalase OS=Gossypium raimondii GN=B456_002G115900 PE=3 SV=1	0.486	Down	0.00329	57.134	45.031	15.9	9	48	6
Unigene0019404	Dirigent protein OS=Citrus sinensis GN=CISIN_1g029594mg PE=3 SV=1	0.461	Down	2.34e-05	22.879	15.492	10.6	2	5	2
Unigene0019425	NADH:cytochrome b5 reductase OS=Vernicia fordii GN=CBR1A PE=2 SV=1	1.704	Up	9.03e-05	24.64	32.311	15.8	5	10	5
Unigene0019437	"Sieve element occlusion e, putative OS=Theobroma cacao GN=TCM_014515 PE=4 SV=1"	0.207	Down	1.79e-05	43.967	44.478	12.6	4	9	4
Unigene0019518	Glycosyltransferase OS=Citrus sinensis GN=CISIN_1g045029mg PE=3 SV=1	1.703	Up	0.00319	54.22	51.271	13.4	7	14	7
Unigene0019567	HSP20-like chaperones superfamily protein OS=Theobroma cacao GN=TCM_017468 PE=3 SV=1	0.459	Down	0.000296	16.676	32.445	25.7	5	9	5
Unigene0019590	"Glutathione-s-transferase theta, gst, putative OS=Ricinus communis GN=RCOM_1599790 PE=3 SV=1"	0.613	Down	0.00177	24.628	59.927	33.8	6	10	6
Unigene0019625	"Glutathione transferase, putative OS=Ricinus communis GN=RCOM_1291360 PE=4 SV=1"	1.558	Up	0.000144	37.299	25.953	12.9	4	4	4
Unigene0019643	NAD(P)H dehydrogenase C1 isoform 2 OS=Theobroma cacao GN=TCM_001609 PE=4 SV=1	0.658	Down	0.0118	37.462	13.119	6.1	2	2	2
Unigene0019651	BnaA09g41010D protein OS=Brassica napus GN=BnaA09g41010D PE=4 SV=1	1.945	Up	0.000195	79.907	19.154	4.1	3	3	3
Unigene0019668	Late embryogenesis abundant Lea[2]4-A OS=Gossypium arboreum GN=F383_37280 PE=4 SV=1	0.258	Down	0.00218	16.136	54.535	33.1	4	5	4
Unigene0019691	O-Glycosyl hydrolases family 17 protein isoform 1 OS=Theobroma cacao GN=TCM_037759 PE=3 SV=1	0.455	Down	0.000363	54.576	42.496	11.8	5	7	5
Unigene0019709	"Biotin carboxylase 1, chloroplastic isoform 1 OS=Theobroma cacao GN=TCM_039756 PE=4 SV=1"	1.977	Up	0.0001	56.898	162.86	23.1	10	16	10
Unigene0019730	Putative gibberellin-regulated protein OS=Elaeis guineensis var. tenera GN=GA PE=2 SV=1	1.916	Up	0.00112	12.043	6.7222	8.5	1	2	1
Unigene0019802	Ribosomal protein L13 family protein OS=Theobroma cacao GN=TCM_032080 PE=3 SV=1	0.355	Down	0.000723	28.085	12.895	6.8	2	5	2
Unigene0019828	BnaAnng20780D protein OS=Brassica napus GN=BnaAnng20780D PE=4 SV=1	0.293	Down	0.000181	17.15	5.9196	5.8	1	1	1
Unigene0019832	"Polyadenylate-binding protein, putative OS=Ricinus communis GN=RCOM_1578700 PE=4 SV=1"	0.601	Down	0.0048	15.346	6.3045	5.6	1	2	1
Unigene0019844	Glycerol-3-phosphate acyltransferase 8 OS=Vernicia fordii GN=GPAT8 PE=2 SV=1	2.052	Up	0.00123	55.843	42.361	12	6	8	6
Unigene0019988	Nuclear snf4 OS=Gossypium arboreum GN=F383_01482 PE=4 SV=1	0.394	Down	4.54e-06	32.631	132.18	50.5	12	16	12
Unigene0020076	Pyruvate kinase OS=Theobroma cacao GN=TCM_015300 PE=3 SV=1	3.536	Up	1.36e-06	63.003	81.406	19.8	10	15	7
Unigene0020144	Ribonuclease 3 family protein OS=Populus trichocarpa GN=POPTR_0015s08520g PE=4 SV=1	0.622	Down	0.00605	14.306	36.081	30.1	3	8	3
Unigene0020147	BnaA09g19640D protein OS=Brassica napus GN=BnaA09g19640D PE=3 SV=1	0.160	Down	0.000682	26.008	14.529	8.7	2	2	2
Unigene0020165	Glucose-1-phosphate adenylyltransferase OS=Jatropha curcas GN=JCGZ_15025 PE=3 SV=1	0.480	Down	0.000332	56.978	77.589	17.2	8	11	8
Unigene0020209	"Chaperone ClpB3, chloroplastic-like protein OS=Gossypium arboreum GN=F383_01014 PE=3 SV=1"	0.631	Down	0.000246	108.91	269.1	27.4	26	37	22
Unigene0020231	RNA-binding family protein OS=Theobroma cacao GN=TCM_005932 PE=4 SV=1	0.243	Down	3.93e-05	29.071	6.7343	3.8	1	1	1
Unigene0020235	"Glutamate-1-semialdehyde 2,1-aminomutase 2, chloroplastic-like protein OS=Gossypium arboreum GN=F383_00365 PE=3 SV=1"	1.565	Up	5.24e-05	50.076	60.04	19.2	8	12	8
Unigene0020265	"Putative glycine--tRNA ligase 1, mitochondrial-like OS=Solanum chacoense PE=4 SV=1"	0.366	Down	0.000808	26.068	25.88	6.1	1	1	1
Unigene0020267	"Protein dif-1, putative OS=Ricinus communis GN=RCOM_0864750 PE=3 SV=1"	0.502	Down	0.000485	30.543	41.033	22.2	6	8	6
Unigene0020289	E3 ubiquitin-protein ligase RNF25 OS=Theobroma cacao GN=TCM_007657 PE=4 SV=1	1.602	Up	8.83e-06	50.486	116.24	21.7	10	19	10
Unigene0020310	Cinnamoyl-CoA reductase family protein OS=Populus trichocarpa GN=POPTR_0004s23980g PE=4 SV=1	1.626	Up	9.35e-05	35.283	12.976	4.9	2	3	2
Unigene0020341	BnaC03g75170D protein OS=Brassica napus GN=BnaC03g75170D PE=4 SV=1	0.646	Down	0.00212	15.521	51.553	38.2	4	10	4
Unigene0020401	"mRNA, clone: RTFL01-06-I08 OS=Eutrema halophilum PE=2 SV=1"	0.108	Down	4.23e-07	40.957	28.088	7.8	3	4	3
Unigene0020502	Fructose-bisphosphate aldolase OS=Theobroma cacao GN=TCM_008998 PE=3 SV=1	2.480	Up	1.95e-05	42.937	255.74	49	17	81	16
Unigene0020560	"Remorin, putative OS=Ricinus communis GN=RCOM_1496040 PE=4 SV=1"	2.012	Up	1.51e-05	21.847	81.752	34.9	11	21	11
Unigene0020568	Prenylated rab acceptor family protein OS=Populus trichocarpa GN=POPTR_0005s05640g PE=4 SV=1	0.287	Down	0.000561	21.269	6.3166	4.7	1	2	1
Unigene0020615	"Cytochrome P450, family 72, subfamily A, polypeptide 15 isoform 2 OS=Theobroma cacao GN=TCM_032242 PE=3 SV=1"	3.710	Up	1.39e-06	57.831	144.13	23.7	11	29	11
Unigene0020703	"Reticuline oxidase, putative OS=Ricinus communis GN=RCOM_1335770 PE=4 SV=1"	5.153	Up	2.9e-07	56.822	252.93	48.3	27	74	27
Unigene0020713	Pyruvate orthophosphate dikinase isoform 1 OS=Theobroma cacao GN=TCM_021084 PE=4 SV=1	0.581	Down	0.000651	96.628	60.463	8.2	7	8	7
Unigene0020833	Short-chain dehydrogenase/reductase family protein OS=Populus trichocarpa GN=POPTR_0013s05560g PE=4 SV=1	0.228	Down	1.39e-05	26.386	17.992	10.4	3	3	3
Unigene0020856	"Glucan endo-1,3-beta-glucosidase, basic isoform OS=Morus notabilis GN=L484_016574 PE=3 SV=1"	0.436	Down	0.000794	35.268	124	34.6	8	39	6
Unigene0020857		1.511	Up	0.0295	5.2342	12.815	38.3	1	4	1
Unigene0020976	"Caspase, putative OS=Ricinus communis GN=RCOM_1129630 PE=4 SV=1"	2.085	Up	6.43e-06	51.224	16.425	5	2	3	2
Unigene0021037	Malonyl-CoA:ACP transacylase OS=Camellia oleifera PE=2 SV=1	1.800	Up	1.4e-05	39.324	46.064	19.4	7	12	7
Unigene0021044	"Thylakoid lumenal 17.9 kDa protein, chloroplastic OS=Glycine soja GN=glysoja_040742 PE=4 SV=1"	0.621	Down	0.00534	26.54	13.572	7.1	2	2	2
Unigene0021076	Chloroplast RNA-binding protein 33 OS=Theobroma cacao GN=TCM_022982 PE=4 SV=1	0.340	Down	7.59e-05	36.752	27.664	10.4	3	5	3
Unigene0021077	Acyl-coenzyme A oxidase OS=Theobroma cacao GN=TCM_015928 PE=3 SV=1	0.449	Down	0.000112	74.482	231.95	23.9	17	26	17
Unigene0021117	"ATP binding protein, putative OS=Ricinus communis GN=RCOM_0560080 PE=4 SV=1"	0.564	Down	0.00851	90.53	11.869	4.4	4	4	2
Unigene0021159	"2-deoxyglucose-6-phosphate phosphatase, putative OS=Ricinus communis GN=RCOM_0038360 PE=4 SV=1"	0.524	Down	0.000358	30.413	30.866	15.6	4	5	4
Unigene0021186	"30S ribosomal protein 3, chloroplastic OS=Gossypium arboreum GN=F383_30136 PE=4 SV=1"	0.196	Down	0.000165	11.207	6.5421	8.3	1	1	1
Unigene0021211	"Photosystem I reaction center subunit III, chloroplast, putative OS=Ricinus communis GN=RCOM_1426230 PE=4 SV=1"	0.191	Down	0.00142	24.339	30.991	18.4	4	8	4
Unigene0021240	CYP71B34 OS=Arabidopsis lyrata subsp. lyrata GN=ARALYDRAFT_346989 PE=3 SV=1	1.913	Up	2.65e-05	54.608	124.18	27.6	13	22	12
Unigene0021308	60S ribosomal protein L21 isoform 1 OS=Theobroma cacao GN=TCM_024987 PE=4 SV=1	0.649	Down	0.000189	18.728	40.679	29.9	6	16	1
Unigene0021387		0.644	Down	0.00326	16.707	7.1949	4.6	1	2	1
Unigene0021432	GDSL-like Lipase/Acylhydrolase superfamily protein isoform 1 OS=Theobroma cacao GN=TCM_016882 PE=4 SV=1	2.246	Up	5.31e-05	41.461	22.517	9.1	3	5	3
Unigene0021529	Pyruvate dehydrogenase E1 component subunit beta OS=Morus notabilis GN=L484_021646 PE=4 SV=1	1.661	Up	0.00251	36.003	33.305	13.2	5	13	5
Unigene0021548	"50S ribosomal L24, chloroplastic OS=Gossypium arboreum GN=F383_22984 PE=3 SV=1"	0.183	Down	0.000216	15.168	17.382	8.6	2	3	2
Unigene0021641	Alpha-soluble NSF attachment protein 2 OS=Theobroma cacao GN=TCM_017057 PE=4 SV=1	1.983	Up	5.47e-07	32.753	132.15	50.5	13	30	13
Unigene0021655	"Thylakoid lumenal 29.8 kDa protein, chloroplast, putative OS=Ricinus communis GN=RCOM_0138880 PE=4 SV=1"	0.656	Down	0.00252	27.464	35.038	21.6	4	6	4
Unigene0021706	"14-3-3 protein, putative OS=Ricinus communis GN=RCOM_0341430 PE=3 SV=1"	0.511	Down	0.00215	22	6.3201	16.1	4	14	1
Unigene0021773	Acyl-[acyl-carrier-protein] desaturase OS=Ricinus communis GN=RCOM_1238330 PE=3 SV=1	3.456	Up	0.000228	48.538	191.34	29.5	12	35	12
Unigene0021873	DnaJ subfamily C member 3 OS=Gossypium arboreum GN=F383_10467 PE=4 SV=1	1.957	Up	5.57e-05	41.967	24.087	7.3	3	3	3
Unigene0021921	"Precursor of carboxylase p-protein 1, glycine decarboxylase complex (Fragment) OS=Genlisea aurea GN=M569_04506 PE=4 SV=1"	0.101	Down	0.00071	18.452	32.579	18.7	2	3	2
Unigene0021948	Leucine-rich repeat protein kinase family protein OS=Theobroma cacao GN=TCM_037961 PE=4 SV=1	1.611	Up	0.000143	70.294	80.527	11	7	11	6
Unigene0022016	"Protein trm112, putative OS=Ricinus communis GN=RCOM_0489740 PE=4 SV=1"	0.664	Down	0.000343	14.018	21.266	23.6	3	4	3
Unigene0022043	Kunitz-type trypsin inhibitor B3 OS=Populus nigra PE=2 SV=1	0.557	Down	0.00263	23.083	75.523	33.8	8	12	8
Unigene0022109	"Sieve element occlusion e, putative OS=Theobroma cacao GN=TCM_014515 PE=4 SV=1"	0.258	Down	9.99e-07	78.808	215.06	27.8	19	42	19
Unigene0022118	DUF642 OS=Vitis quinquangularis PE=2 SV=1	2.438	Up	1.55e-05	43.805	52.19	16.9	6	14	6
Unigene0022176	Trigger factor OS=Gossypium arboreum GN=F383_09428 PE=4 SV=1	0.661	Down	0.0107	29.304	10.831	4.5	1	1	1
Unigene0022182	Putative histone deacetylase OS=Trifolium pratense PE=2 SV=1	0.366	Down	4.27e-05	34.43	26.255	10.4	3	5	3
Unigene0022200	Enolase isoform 1 OS=Theobroma cacao GN=TCM_014984 PE=3 SV=1	0.385	Down	0.00437	29.584	-2	20.1	7	25	1
Unigene0022229	"ATP binding protein, putative OS=Ricinus communis GN=RCOM_1613790 PE=4 SV=1"	4.703	Up	8e-07	78.794	28.216	6.9	4	4	4
Unigene0022234	"Glycine-rich RNA-binding protein, putative OS=Ricinus communis GN=RCOM_1469720 PE=4 SV=1"	0.475	Down	0.0028	6.1247	6.3028	16.4	1	3	1
Unigene0022283	Reticulon-like protein OS=Ricinus communis GN=RCOM_1689400 PE=4 SV=1	0.630	Down	0.000168	14.887	18.944	15.6	3	3	3
Unigene0022310	Cinnamyl alcohol dehydrogenase 6 OS=Populus tomentosa GN=cad6 PE=2 SV=1	0.620	Down	2.73e-05	38.357	67.467	24.2	6	19	6
Unigene0022354	CYP71B37 OS=Arabidopsis thaliana GN=AXX17_At3g28550 PE=3 SV=1	0.239	Down	0.000733	56.831	24.247	11	6	7	4
Unigene0022357	"Geranyl-diphosphate synthase, putative OS=Theobroma cacao GN=TCM_030862 PE=3 SV=1"	5.312	Up	0.000896	31.407	14.094	7.1	2	2	2
Unigene0022369	Caricain OS=Carica papaya PE=1 SV=2	0.286	Down	3.72e-05	38.794	323.31	50.6	22	309	20
Unigene0022370	Papaya proteinase 4 OS=Carica papaya PE=1 SV=3	0.195	Down	3.87e-06	39.008	298.13	55.7	19	189	15
Unigene0022381	Calcium-dependent protein kinase 6 isoform 1 OS=Theobroma cacao GN=TCM_016367 PE=4 SV=1	0.642	Down	0.00125	56.063	30.912	9.2	4	6	4
Unigene0022383	Tryptophan biosynthesis 1 OS=Theobroma cacao GN=TCM_012099 PE=3 SV=1	1.581	Up	0.00289	44.846	18.061	3.4	2	2	2
Unigene0022437	"14-3-3 protein, putative OS=Ricinus communis GN=RCOM_1037090 PE=3 SV=1"	1.968	Up	0.000164	29.097	196.1	53.5	14	79	7
Unigene0022439	Class II aminoacyl-tRNA and biotin synthetases superfamily protein isoform 1 OS=Theobroma cacao GN=TCM_015963 PE=3 SV=1	0.651	Down	0.00295	63.162	67.772	4.8	2	3	2
Unigene0022491	"PAP fibrillin domain protein,expressed protein OS=Medicago truncatula GN=MTR_8g106690 PE=4 SV=1"	0.662	Down	0.00515	19.79	8.0497	11.4	1	1	1
Unigene0022492	"ATP synthase subunit b', chloroplastic OS=Glycine soja GN=glysoja_032328 PE=3 SV=1"	0.339	Down	0.00143	23.749	24.257	17.6	3	4	3
Unigene0022502	Purple acid phosphatase OS=Populus trichocarpa GN=POPTR_0005s25480g PE=3 SV=1	0.650	Down	0.000599	41.439	25.03	10.3	4	4	4
Unigene0022548	Glucose-1-phosphate adenylyltransferase OS=Morus notabilis GN=L484_007339 PE=3 SV=1	0.313	Down	0.000217	57.882	45.596	15.5	7	8	7
Unigene0022550	"Alpha-crystallin domain 32.1, putative isoform 1 OS=Theobroma cacao GN=TCM_001785 PE=3 SV=1"	2.740	Up	2.6e-05	29.026	64.263	35.1	9	13	9
Unigene0022628	Purple acid phosphatase OS=Populus trichocarpa GN=POPTR_0006s06250g PE=3 SV=1	0.469	Down	0.000433	54.777	49.46	13.5	5	6	5
Unigene0022697	60S ribosomal protein L35aA OS=Hevea brasiliensis GN=RPL35aA PE=2 SV=1	0.665	Down	0.00245	12.853	38.116	45.5	5	8	5
Unigene0022729	Ribokinase OS=Theobroma cacao GN=TCM_032360 PE=3 SV=1	2.462	Up	0.00122	39.745	122.7	23.2	6	9	6
Unigene0022821	Putative polygalacturonase-like OS=Solanum chacoense PE=3 SV=1	0.397	Down	0.00349	44.472	6.5971	2.7	1	1	1
Unigene0022831	Annexin OS=Theobroma cacao GN=TCM_045338 PE=3 SV=1	0.536	Down	5.29e-05	37.345	143.18	38	16	56	14
Unigene0022981	"Chlorophyll a-b binding protein, chloroplastic OS=Ricinus communis GN=RCOM_1344080 PE=3 SV=1"	0.286	Down	6.37e-05	8.3211	16.109	13.2	2	23	2
Unigene0022995	Quinone reductase family protein OS=Theobroma cacao GN=TCM_030049 PE=3 SV=1	1.960	Up	7.25e-05	21.459	107.58	48.3	9	24	8
Unigene0023002	Polygalacturonase QRT3 OS=Cajanus cajan GN=KK1_027984 PE=4 SV=1	0.649	Down	0.00161	37.617	35.051	14.4	4	6	4
Unigene0023007	Acyl-coA synthetase family protein OS=Populus trichocarpa GN=POPTR_0003s13950g PE=4 SV=1	1.664	Up	0.000228	40.026	138.78	33.3	13	21	13
Unigene0023075	"Multicopper oxidase, putative OS=Ricinus communis GN=RCOM_0615790 PE=4 SV=1"	1.619	Up	0.000603	61.006	19.385	10.1	6	13	3
Unigene0023104	Alpha/beta-Hydrolases superfamily protein OS=Theobroma cacao GN=TCM_044745 PE=4 SV=1	0.568	Down	0.00499	37.174	42.139	19.9	6	8	6
Unigene0023139	Pectinesterase OS=Populus trichocarpa GN=POPTR_0004s13310g PE=4 SV=1	2.450	Up	8.28e-05	20.741	26.301	22.8	4	6	4
Unigene0023151	Superoxide dismutase [Cu-Zn] OS=Gossypium raimondii GN=B456_007G261100 PE=3 SV=1	0.659	Down	0.00441	16.548	25.254	36	4	13	3
Unigene0023153	"RAB6-interacting protein, putative OS=Ricinus communis GN=RCOM_1165000 PE=4 SV=1"	2.033	Up	3.01e-05	65.049	52.819	11.2	6	11	6
Unigene0023161	Ubiquitin family protein OS=Arabidopsis lyrata subsp. lyrata GN=ARALYDRAFT_917558 PE=4 SV=1	2.410	Up	1.39e-05	8.5448	6.4352	12.3	1	1	1
Unigene0023224	Tetraspanin8 OS=Theobroma cacao GN=TCM_038498 PE=3 SV=1	1.919	Up	6.32e-05	19.021	46.857	20.1	4	22	4
Unigene0023297	Phosphoribosyltransferase family protein OS=Theobroma cacao GN=TCM_015773 PE=3 SV=1	1.528	Up	0.00915	39.684	101.13	25.1	8	13	8
Unigene0023410	Amine oxidase OS=Citrus clementina GN=CICLE_v10019032mg PE=3 SV=1	1.606	Up	0.000187	83.184	276.98	33.1	23	55	23
Unigene0023435	"Thylakoid lumenal 21.5 kDa protein, chloroplast, putative OS=Ricinus communis GN=RCOM_1435730 PE=4 SV=1"	0.558	Down	0.000419	28.719	11.841	5.5	1	1	1
Unigene0023445	RUB1 conjugating enzyme 1 isoform 1 OS=Theobroma cacao GN=TCM_007289 PE=3 SV=1	0.642	Down	0.00182	16.812	9.6013	6.1	1	4	1
Unigene0023524	Amaranthin-like lectin OS=Linum usitatissimum GN=ALL5 PE=4 SV=1	0.249	Down	0.000465	10.187	7.0536	12.9	1	1	1
Unigene0023525	Putative agglutinin OS=Triticum aestivum GN=AEX81_00022 PE=4 SV=1	0.200	Down	4.63e-05	44.779	92.1	22.2	9	11	9
Unigene0023560	"Vacuolar protein sorting protein, putative OS=Ricinus communis GN=RCOM_0699820 PE=4 SV=1"	1.694	Up	0.000692	12.621	20.634	18.8	2	2	2
Unigene0023565	Haloacid dehalogenase-like hydrolase superfamily protein isoform 1 OS=Theobroma cacao GN=TCM_019833 PE=4 SV=1	1.702	Up	0.00398	27.817	12.928	4.2	1	1	1
Unigene0023587	Small ubiquitin-related modifier OS=Solanum chacoense PE=3 SV=1	0.510	Down	0.000606	7.9939	25.164	21.4	1	1	1
Unigene0023640	"Histone deacetylase 2C, putative isoform 3 OS=Theobroma cacao GN=TCM_041517 PE=4 SV=1"	0.404	Down	0.000149	11.375	7.6087	10	1	2	1
Unigene0023666	Glycinamide ribonucleotide (GAR) synthetase isoform 2 OS=Theobroma cacao GN=TCM_006154 PE=3 SV=1	1.671	Up	0.000611	33.78	154.89	47.3	12	24	12
Unigene0023736	Elongation factor Tu OS=Populus trichocarpa GN=POPTR_0001s08770g PE=3 SV=1	0.501	Down	1.27e-05	50.925	82.103	21.7	8	22	8
Unigene0023749	Eukaryotic translation initiation factor 3 subunit B OS=Theobroma cacao GN=TCM_006074 PE=3 SV=1	0.576	Down	1.38e-05	68.837	92.417	15.9	8	13	8
Unigene0023796	"UDP-glycosyltransferase 73B4, putative OS=Theobroma cacao GN=TCM_007099 PE=4 SV=1"	0.443	Down	0.000418	55.325	74.382	18.7	9	14	9
Unigene0023836	Annexin OS=Theobroma cacao GN=TCM_013176 PE=3 SV=1	0.611	Down	0.000202	24.87	60.888	41.6	9	14	9
Unigene0023840	Ferulate 5-hydroxylase OS=Camptotheca acuminata GN=F5H PE=3 SV=1	6.827	Up	0.000187	58.439	253.36	34.5	15	33	15
Unigene0023844	Plasma membrane ATPase OS=Theobroma cacao GN=TCM_039126 PE=3 SV=1	0.609	Down	1.18e-05	105.13	106.6	25.9	22	43	8
Unigene0023860	Calcium-dependent lipid-binding (CaLB domain) family protein OS=Theobroma cacao GN=TCM_019180 PE=4 SV=1	0.640	Down	0.000364	11.065	6.252	8.3	1	3	1
Unigene0023861	Exo-beta-glucanase OS=Lilium longiflorum GN=ExoI PE=2 SV=1	3.166	Up	7.29e-05	5.0337	16.472	27.3	1	6	1
Unigene0023862	Beta-D-glucan exohydrolase family protein OS=Populus trichocarpa GN=POPTR_0013s05230g PE=4 SV=2	2.683	Up	8.12e-05	42.089	81.378	20	7	26	7
Unigene0023921	Acyl activating enzyme 1 OS=Theobroma cacao GN=TCM_034378 PE=4 SV=1	1.813	Up	0.000608	61.108	15.261	4.1	2	2	2
Unigene0023932	Peptide transporter 2 isoform 1 OS=Theobroma cacao GN=TCM_011173 PE=3 SV=1	2.064	Up	0.000974	62.721	81.532	15.7	7	12	7
Unigene0024014	40S ribosomal S10-3-like protein OS=Gossypium arboreum GN=F383_34396 PE=4 SV=1	0.632	Down	0.00798	18.45	12.396	11.8	2	3	2
Unigene0024030	Mitochondrial substrate carrier family protein isoform 1 OS=Theobroma cacao GN=TCM_021607 PE=3 SV=1	0.180	Down	3.18e-05	34.45	10.74	6.2	2	2	2
Unigene0024132	"2-deoxyglucose-6-phosphate phosphatase, putative OS=Ricinus communis GN=RCOM_1507630 PE=4 SV=1"	0.522	Down	0.000251	31.83	98.2	32.9	8	17	8
Unigene0024158	Fk506-binding protein OS=Carica papaya PE=2 SV=1	0.218	Down	0.000457	24.092	6.3816	5.2	1	1	1
Unigene0024177	GroES-like family protein OS=Theobroma cacao GN=TCM_005796 PE=4 SV=1	1.596	Up	0.000325	14.82	38.9	25.2	3	8	3
Unigene0024184	"Vesicle transport V-snare protein vti1a, putative OS=Ricinus communis GN=RCOM_0537940 PE=4 SV=1"	1.729	Up	0.000269	24.65	35.824	19	4	8	4
Unigene0024229	Acyl-[acyl-carrier-protein] hydrolase OS=Morus notabilis GN=L484_007018 PE=3 SV=1	1.696	Up	0.00165	22.091	14.162	9.1	2	4	2
Unigene0024293	60S ribosomal protein L36a/L44 OS=Populus trichocarpa GN=POPTR_0007s07730g PE=2 SV=1	2.036	Up	1.75e-06	12.938	16.755	14.3	3	4	3
Unigene0024296	GPI-anchored protein OS=Populus trichocarpa GN=POPTR_0003s17090g PE=4 SV=2	2.539	Up	4.32e-08	11.362	33.829	32.4	4	8	4
Unigene0024304	"Hydrolase, hydrolyzing O-glycosyl compounds, putative OS=Ricinus communis GN=RCOM_1469900 PE=4 SV=1"	0.354	Down	0.00225	19.198	32.119	26.2	3	6	3
Unigene0024423	Aldehyde dehydrogenase OS=Gossypium arboreum GN=F383_09502 PE=3 SV=1	0.293	Down	4.44e-06	52.801	123.66	24	12	21	12
Unigene0024438	BnaA04g04310D protein OS=Brassica napus GN=BnaA04g04310D PE=3 SV=1	5.505	Up	6.33e-05	63.076	116.74	13.5	7	15	7
Unigene0024458	BnaAnng07610D protein OS=Brassica napus GN=BnaAnng07610D PE=4 SV=1	0.430	Down	0.000201	20.077	6.2918	5.3	1	1	1
Unigene0024486	GST6 OS=Litchi chinensis PE=2 SV=1	0.592	Down	7.25e-06	31.53	25.044	14.2	4	11	2
Unigene0024489	Dihydrolipoyl dehydrogenase OS=Morus notabilis GN=L484_007729 PE=3 SV=1	2.172	Up	8.73e-06	57.207	128.21	24.9	12	23	12
Unigene0024516	NDB2 OS=Arabidopsis thaliana GN=AXX17_At4g05160 PE=4 SV=1	1.725	Up	0.00056	39.905	94.001	28.1	9	12	8
Unigene0024562	WD40 repeat-containing protein SMU1 OS=Cajanus cajan GN=KK1_041204 PE=4 SV=1	0.608	Down	0.00234	47.103	6.446	1.7	1	2	1
Unigene0024608	" 1,2-dihydroxy-3-keto-5-methylthiopentene dioxygenase OS=Theobroma cacao GN=TCM_020699 PE=3 SV=1"	1.988	Up	4.06e-06	23.314	97.233	39.2	8	15	8
Unigene0024620	Serine/threonine-protein phosphatase OS=Theobroma cacao GN=TCM_042670 PE=3 SV=1	1.675	Up	0.00185	28.007	10.708	25.6	6	12	1
Unigene0024645	Calreticulin-3 OS=Cajanus cajan GN=KK1_012270 PE=3 SV=1	0.529	Down	6.43e-06	49.466	149.4	35.6	14	25	13
Unigene0024660	Adenine phosphoribosyltransferase 1 OS=Morus notabilis GN=L484_005256 PE=3 SV=1	1.583	Up	0.00179	20.136	56.186	25.4	4	7	4
Unigene0024738	ATP-dependent 6-phosphofructokinase OS=Theobroma cacao GN=PFK PE=3 SV=1	1.650	Up	4.27e-05	58.375	138.02	27.4	12	31	11
Unigene0024775	Glycosyl hydrolases family 32 protein isoform 1 OS=Theobroma cacao GN=TCM_029039 PE=3 SV=1	0.454	Down	0.00372	6.7596	6.0525	21	1	1	1
Unigene0024798	Ascorbate peroxidase OS=Gossypium hirsutum GN=gAPX PE=2 SV=1	0.657	Down	1.75e-05	31.319	148.11	43.2	13	28	13
Unigene0024823	50 kDa ketoavyl-ACP synthase OS=Ricinus communis GN=KASI PE=2 SV=1	2.076	Up	0.000283	49.89	54.656	11.5	5	7	5
Unigene0024830	Putative ribose-5-phosphate isomerase OS=Morus notabilis GN=L484_024593 PE=3 SV=1	0.563	Down	2.22e-05	30.472	41.284	14.3	6	12	6
Unigene0024869	Beta-amylase OS=Citrus sinensis GN=CISIN_1g008086mg PE=3 SV=1	4.336	Up	1.69e-06	56.986	231.43	30.8	11	17	11
Unigene0024876	Carotenoid cleavage dioxygenase 1 isoform 1 OS=Theobroma cacao GN=TCM_005874 PE=4 SV=1	0.519	Down	0.000115	61.713	80.501	21.5	10	15	10
Unigene0024886	Nuclear migration nudC OS=Gossypium arboreum GN=F383_06731 PE=4 SV=1	0.576	Down	0.000374	33.729	78.853	26.1	11	25	11
Unigene0024900	Phosphoenolpyruvate carboxylase 4 isoform 1 OS=Theobroma cacao GN=TCM_011892 PE=3 SV=1	0.437	Down	0.000299	118.58	112.77	13.4	13	18	13
Unigene0024924	"Serine-threonine protein kinase, plant-type, putative OS=Theobroma cacao GN=TCM_005913 PE=4 SV=1"	3.886	Up	0.00045	38.419	65.619	19.3	7	9	7
Unigene0024948	Plastid transcriptionally active 4 OS=Theobroma cacao GN=TCM_019920 PE=4 SV=1	1.945	Up	0.000244	36.493	13.394	6.3	2	3	2
Unigene0024954	50S ribosomal protein L4 isoform 3 (Fragment) OS=Theobroma cacao GN=TCM_041662 PE=3 SV=1	0.122	Down	0.00225	28.384	43.366	20.1	5	7	5
Unigene0025043	Hydroxycinnamoyl-CoA shikimate/quinate hydroxycinnamoyl transferase isoform 1 OS=Theobroma cacao GN=TCM_027499 PE=4 SV=1	0.601	Down	0.000225	47.701	28.6	9.3	4	4	4
Unigene0025081	ADP-ribosylation factor-like protein 8B-A OS=Glycine soja GN=glysoja_016849 PE=3 SV=1	0.545	Down	0.000189	20.707	42.581	15.8	3	3	3
Unigene0025098	RNA-metabolising metallo-beta-lactamase family protein OS=Theobroma cacao GN=TCM_014612 PE=4 SV=1	0.639	Down	0.000256	100.08	26.517	4.3	4	4	4
Unigene0025150	Aminopeptidase P1 isoform 2 OS=Theobroma cacao GN=TCM_000440 PE=3 SV=1	1.735	Up	0.00195	51.106	147.82	32	13	23	13
Unigene0025223	Nucleotide-diphospho-sugar transferases superfamily protein OS=Theobroma cacao GN=TCM_025564 PE=4 SV=1	1.709	Up	0.000224	23.008	53.281	13.3	2	2	2
Unigene0025233	Flavin-containing monooxygenase family protein FMO1 (Fragment) OS=Gossypium hirsutum PE=2 SV=1	1.732	Up	0.001	20.914	6.3612	5.1	1	1	1
Unigene0025255	Cytochrome b6-f complex iron-sulfur subunit OS=Theobroma cacao GN=TCM_007877 PE=3 SV=1	0.181	Down	1.06e-07	24.296	133.01	34.2	7	26	7
Unigene0025300	Ribulose bisphosphate carboxylase large chain (Fragment) OS=Nanocnide lobata GN=rbcL PE=3 SV=1	0.263	Down	0.000557	25.187	111.72	29.9	8	40	8
Unigene0025317	Ribonuclease 3 OS=Theobroma cacao GN=TCM_011699 PE=3 SV=1	3.257	Up	2.09e-05	26.006	12.285	7	2	2	2
Unigene0025349	"ADP-ribosylation factor, putative OS=Ricinus communis GN=RCOM_0834710 PE=3 SV=1"	0.409	Down	2.22e-07	20.662	6.5002	9.8	2	2	1
Unigene0025353	Alpha-amylase OS=Theobroma cacao GN=TCM_033839 PE=3 SV=1	3.605	Up	0.000125	38.661	130.48	41.7	13	32	13
Unigene0025390	ABC transporter F family member 4 OS=Gossypium arboreum GN=F383_03434 PE=4 SV=1	2.172	Up	0.00041	81.826	30.93	5	3	4	3
Unigene0025415	Pre-mRNA-splicing factor SF2 OS=Cajanus cajan GN=KK1_006981 PE=4 SV=1	0.411	Down	5.67e-05	27.165	6.1426	11.8	3	4	1
Unigene0025430	TIDP3389 OS=Arundo donax PE=4 SV=1	0.552	Down	4.61e-05	15.88	49.997	65.2	7	40	3
Unigene0025464	"Probable enoyl-CoA hydratase 1, peroxisomal OS=Arabidopsis thaliana GN=ECHIA PE=1 SV=1"	7.136	Up	0.000288	29.259	6.2957	2.6	1	1	1
Unigene0025475	"Thylakoid lumenal 15 kDa protein 1, chloroplastic OS=Glycine soja GN=glysoja_019698 PE=4 SV=1"	0.411	Down	0.000385	9.4302	52.868	68.5	5	6	5
Unigene0025486	Mitochondrial ATP synthase 6kDa subunit OS=Jatropha curcas GN=ATP6 PE=2 SV=1	0.569	Down	0.0285	6.8098	19.258	37.5	2	2	2
Unigene0025491	Transthyretin-like S-allantoin synthase protein OS=Melianthus villosus GN=TF PE=2 SV=1	0.475	Down	0.000439	22.96	13.556	11.6	1	1	1
Unigene0025498	NADH dehydrogenase [ubiquinone] 1 alpha subcomplex subunit 12 OS=Musa acuminata subsp. malaccensis PE=3 SV=1	1.930	Up	0.00535	10.495	29.079	44.3	4	7	4
Unigene0025521	Protein Mpv17 OS=Morus notabilis GN=L484_021365 PE=3 SV=1	0.621	Down	0.00324	26.934	6.973	4.3	1	1	1
Unigene0025593	ATP-dependent Clp protease proteolytic subunit OS=Theobroma cacao GN=TCM_026652 PE=3 SV=1	1.550	Up	0.00137	35.704	33.18	13.7	5	7	5
Unigene0025601	"Vacuolar import/degradation, Vid27-related protein OS=Theobroma cacao GN=TCM_007060 PE=4 SV=1"	3.173	Up	8.18e-05	71.673	25.102	3	2	3	2
Unigene0025618	Ascorbate peroxidase OS=Carica papaya PE=2 SV=1	3.525	Up	3.36e-05	32.033	35.232	20.8	6	11	5
Unigene0025630	Golgi to ER traffic 4 OS=Gossypium arboreum GN=F383_06652 PE=4 SV=1	1.520	Up	0.011	25.067	28.18	20.1	4	4	4
Unigene0025658	Eukaryotic translation initiation factor 2 subunit 3 OS=Gossypium arboreum GN=F383_13984 PE=4 SV=1	0.595	Down	2.43e-05	28.683	74.47	24.2	6	10	6
Unigene0025661	BnaA08g22720D protein OS=Brassica napus GN=BnaA08g22720D PE=4 SV=1	0.440	Down	4.24e-05	18.585	42.487	37.5	5	8	5
Unigene0025666	F2J6.4 protein OS=Arabidopsis thaliana GN=F2J6.4 PE=4 SV=1	0.635	Down	0.00319	15.348	7.7246	8.5	1	1	1
Unigene0025699	Limit dextrinase OS=Theobroma cacao GN=TCM_043341 PE=4 SV=1	1.628	Up	0.000424	80.687	17.73	3.6	3	3	3
Unigene0025812	F3H9.20 protein OS=Theobroma cacao GN=TCM_008332 PE=4 SV=1	2.478	Up	3.67e-05	22.751	10.626	6.2	1	1	1
Unigene0025865	Peptidyl-prolyl cis-trans isomerase OS=Vigna angularis var. angularis GN=Vigan.05G181700 PE=3 SV=1	1.850	Up	0.00834	14.498	19.016	28.1	4	4	2
Unigene0025877	"Tryptophan biosynthesis protein, trpc, putative OS=Ricinus communis GN=RCOM_0691140 PE=3 SV=1"	2.244	Up	1.44e-05	43.569	76.956	24.4	9	17	9
Unigene0025985	Nucleobase-ascorbate transporter 11 OS=Malus domestica PE=2 SV=1	0.603	Down	0.00455	8.5045	35.188	18.1	1	3	1
Unigene0026000	Leucine-rich repeat protein kinase family protein isoform 1 OS=Theobroma cacao GN=TCM_020205 PE=3 SV=1	2.335	Up	3.17e-06	97.571	88.405	13.3	9	15	7
Unigene0026235	Asparagine synthetase 3 isoform 3 OS=Theobroma cacao GN=TCM_001116 PE=4 SV=1	2.675	Up	0.00074	35.449	18.257	8.3	3	3	3
Unigene0026241	"Aldo/keto reductase, putative (Fragment) OS=Ricinus communis GN=RCOM_2136180 PE=4 SV=1"	1.559	Up	0.00297	13.1	55.511	34.2	3	4	3
Unigene0026245	Putative LOV domain-containing protein OS=Kirkia wilmsii PE=2 SV=1	0.479	Down	5.28e-05	121.06	7.7309	1.1	1	1	1
Unigene0026316	At2g45060/T14P1.13 OS=Arabidopsis thaliana GN=At2g45060 PE=1 SV=1	1.866	Up	0.00142	13.122	10.263	9.4	1	1	1
Unigene0026343	Heat shock protein 101 OS=Theobroma cacao GN=TCM_014230 PE=3 SV=1	0.294	Down	4.14e-05	100.98	19.193	5.2	4	6	3
Unigene0026346	NAD(P)-binding Rossmann-fold superfamily protein isoform 2 OS=Theobroma cacao GN=TCM_029648 PE=4 SV=1	0.478	Down	0.000224	45.302	44.914	13.8	5	6	5
Unigene0026459	Acyl carrier protein OS=Cajanus cajan GN=KK1_017406 PE=3 SV=1	5.325	Up	3.33e-06	4.7343	87.829	48.9	3	16	3
Unigene0026485	"DNA binding protein, putative OS=Ricinus communis GN=RCOM_1251950 PE=4 SV=1"	1.669	Up	0.00228	10.66	20.549	21.9	3	3	3
Unigene0026522	Putative 1-deoxy-d-xylulose 5-phosphate reductoisomerase OS=Betula platyphylla PE=2 SV=1	2.531	Up	1.31e-05	48.014	154.02	35.3	15	29	15
Unigene0026537	Proline iminopeptidase OS=Theobroma cacao GN=TCM_006350 PE=3 SV=1	0.595	Down	0.00175	44.464	107.86	21.3	8	9	8
Unigene0026539	Nectar protein 1 (Fragment) OS=Jacaranda mimosifolia PE=2 SV=1	0.641	Down	0.000729	8.5215	29.948	35.1	2	6	2
Unigene0026582	Glycerol-3-phosphate dehydrogenase OS=Morus notabilis GN=L484_017060 PE=3 SV=1	1.763	Up	0.000831	67.747	92.583	14.5	8	11	8
Unigene0026603	UDP-D-glucuronate 4-epimerase 6 OS=Theobroma cacao GN=TCM_020234 PE=4 SV=1	0.208	Down	7.43e-05	50.143	6.6053	2.2	1	1	1
Unigene0026675	Carbonic anhydrase OS=Populus trichocarpa GN=POPTR_0015s08710g PE=3 SV=1	2.321	Up	0.00314	29.379	42.999	16.3	4	5	3
Unigene0026739	BnaC06g22470D protein OS=Brassica napus GN=BnaC06g22470D PE=3 SV=1	1.709	Up	2e-05	41.508	116.39	31.6	10	20	10
Unigene0026773	Calcium-transporting ATPase OS=Eutrema salsugineum GN=EUTSA_v10000029mg PE=3 SV=1	0.666	Down	0.000603	88.713	13.957	3.6	3	6	2
Unigene0026777	Far-red impaired responsive family protein isoform 2 OS=Theobroma cacao GN=TCM_002653 PE=4 SV=1	2.757	Up	3.73e-05	26.488	5.9421	3.4	1	1	1
Unigene0026815	"Chlorophyll a-b binding protein, chloroplastic OS=Gossypium raimondii GN=B456_007G163200 PE=3 SV=1"	0.153	Down	3.79e-05	22.291	17.082	16.6	3	4	3
Unigene0026855	Glutathione peroxidase OS=Populus trichocarpa GN=POPTR_0007s02160g PE=3 SV=1	1.683	Up	0.0057	22.641	34.437	24.7	5	8	3
Unigene0026968	Nuclear transport factor 2 family protein with RNA binding domain OS=Theobroma cacao GN=TCM_003909 PE=4 SV=1	0.641	Down	0.00298	40.707	15.077	5.7	2	2	2
Unigene0026999	Phosphatase-related OS=Theobroma cacao GN=TCM_015274 PE=4 SV=1	0.643	Down	9.97e-05	29.009	83.35	24.2	6	14	6
Unigene0027012	Glutamine synthetase OS=Theobroma cacao GN=TCM_007743 PE=3 SV=1	2.090	Up	3.65e-05	39.133	127.51	37.9	10	29	8
Unigene0027041	Photosystem II reaction center PSB29 protein OS=Theobroma cacao GN=TCM_007929 PE=3 SV=1	0.452	Down	0.000552	33.656	36.697	18	5	9	5
Unigene0027048	Tetratricopeptide repeat-like superfamily protein isoform 2 OS=Theobroma cacao GN=TCM_015450 PE=4 SV=1	0.324	Down	1.83e-05	17.092	75.252	50.3	7	13	7
Unigene0027197	"O-methyltransferase, putative OS=Ricinus communis GN=RCOM_1048190 PE=4 SV=1"	3.845	Up	1.44e-06	26.87	76.528	27.5	6	11	6
Unigene0027214	ATP-dependent 6-phosphofructokinase OS=Eucalyptus grandis GN=PFK PE=3 SV=1	0.656	Down	0.000149	51.199	73.381	21.3	11	17	10
Unigene0027218	Long-chain-alcohol oxidase OS=Ricinus communis GN=RCOM_0258730 PE=3 SV=1	0.505	Down	5.01e-05	62.598	79.196	12.3	6	10	6
Unigene0027223	S-like ribonuclease OS=Camellia sinensis GN=S-like RNase PE=2 SV=1	0.538	Down	0.000259	28.929	22.063	8.1	2	4	2
Unigene0027237	Glutamate dehydrogenase OS=Eucalyptus grandis GN=EUGRSUZ_A02935 PE=3 SV=1	2.077	Up	2.58e-06	44.619	146.93	34.8	13	25	13
Unigene0027273	Strictosidine synthase family protein OS=Populus trichocarpa GN=POPTR_0001s22160g PE=4 SV=2	0.548	Down	5.19e-05	44.08	97.437	24	7	8	7
Unigene0027356	Glycosyltransferase OS=Theobroma cacao GN=TCM_022334 PE=3 SV=1	0.568	Down	4.97e-05	54.886	47.587	8.7	4	7	3
Unigene0027423	Thioredoxin domain-containing protein 9 OS=Cajanus cajan GN=KK1_001198 PE=4 SV=1	0.651	Down	0.00141	19.697	23.942	17.5	3	4	3
Unigene0027454	Serine/threonine-protein phosphatase 2A 65 kDa regulatory subunit A beta-like protein OS=Gossypium arboreum GN=F383_09359 PE=4 SV=1	1.698	Up	0.00384	54.317	156.01	29.2	12	22	7
Unigene0027489	D-ribulose-5-phosphate-3-epimerase isoform 1 OS=Theobroma cacao GN=TCM_014095 PE=4 SV=1	0.451	Down	0.00048	29.942	26.283	12.5	2	4	2
Unigene0027541	Glucose-6-phosphate 1-dehydrogenase OS=Theobroma cacao GN=TCM_008602 PE=3 SV=1	2.444	Up	0.0105	27.052	10.932	9.9	2	2	2
Unigene0027564	NAD(P)-binding Rossmann-fold superfamily protein isoform 5 (Fragment) OS=Theobroma cacao GN=TCM_040401 PE=4 SV=1	1.630	Up	4.91e-05	23.135	74.823	25.6	5	24	5
Unigene0027678	UDP-glcnac-adolichol phosphate glcnac-1-p-transferase OS=Theobroma cacao GN=TCM_024496 PE=4 SV=1	0.497	Down	0.00203	16.748	6.0636	5.3	1	1	1
Unigene0027703	T-complex protein 1 subunit zeta OS=Glycine soja GN=glysoja_027059 PE=3 SV=1	3.135	Up	5.2e-05	4.9288	7.9309	23.9	1	1	1
Unigene0027707	Ribosomal protein L19 OS=Phaseolus vulgaris GN=PHAVU_001G204100g PE=3 SV=1	3.058	Up	0.000447	21.837	27.311	18.6	3	5	1
Unigene0027709	Ribosomal protein L19 OS=Phaseolus vulgaris GN=PHAVU_001G204300g PE=3 SV=1	4.163	Up	0.000158	21.857	9.6725	18.6	3	8	1
Unigene0027720	Cytochrome b5 isoform Cb5-B OS=Vernicia fordii PE=2 SV=1	0.572	Down	0.00588	14.797	36.323	33.6	3	8	1
Unigene0027829	Plastid-lipid associated protein PAP / fibrillin family protein isoform 1 OS=Theobroma cacao GN=TCM_006405 PE=4 SV=1	0.365	Down	0.000117	27.988	32.804	20.6	4	5	4
Unigene0027852	"Ferredoxin-3, chloroplast, putative OS=Ricinus communis GN=RCOM_1281630 PE=4 SV=1"	2.045	Up	0.00839	16.58	32.606	20.1	1	4	1
Unigene0027913	Non-specific lipid-transfer protein OS=Arabis alpina GN=AALP_AA8G386200 PE=3 SV=1	0.365	Down	2.9e-05	5.5322	82.591	88.5	5	20	4
Unigene0027914	Non-specific lipid-transfer protein OS=Hevea brasiliensis PE=2 SV=1	0.401	Down	9.94e-05	11.641	12.276	19	2	8	1
Unigene0027915	Non-specific lipid-transfer protein OS=Peganum harmala GN=LTP PE=2 SV=1	0.349	Down	0.000109	11.74	97.479	50	6	40	5
Unigene0027950	Heat shock 70 kDa protein OS=Morus notabilis GN=L484_018081 PE=3 SV=1	0.314	Down	1.48e-05	71.712	323.31	47	32	131	17
Unigene0027972	Ankyrin repeat family protein OS=Geranium phaeum PE=2 SV=1	0.638	Down	0.000272	5.4081	6.1727	18.8	1	1	1
Unigene0028129	Plasma membrane ATPase OS=Jatropha curcas GN=JCGZ_11571 PE=3 SV=1	2.393	Up	7.11e-07	105.43	323.31	38.6	35	90	23
Unigene0028130	Putative nucleolar protein 5-2 OS=Glycine soja GN=glysoja_010321 PE=4 SV=1	0.549	Down	0.000184	59.279	105.56	15.4	6	13	6
Unigene0028154	C2 domain-containing family protein OS=Populus trichocarpa GN=POPTR_0016s04960g PE=4 SV=2	0.500	Down	4.68e-07	89.126	143.77	21.6	17	26	15
Unigene0028173	ABC1-like kinase (Fragment) OS=Carica papaya PE=2 SV=1	1.660	Up	0.00662	68.201	47.682	7.3	4	5	4
Unigene0028243	"HXXXD-type acyl-transferase family protein, putative OS=Theobroma cacao GN=TCM_000656 PE=4 SV=1"	0.522	Down	0.00304	48.292	7.6338	2.5	1	1	1
Unigene0028281	Acetyltransferase component of pyruvate dehydrogenase complex OS=Gossypium arboreum GN=F383_19968 PE=3 SV=1	2.097	Up	0.000333	18.999	75.604	23.6	4	6	4
Unigene0028354	"Aldo-keto reductase, putative OS=Ricinus communis GN=RCOM_0777680 PE=4 SV=1"	0.308	Down	1.68e-05	36.771	95.2	33.1	11	25	11
Unigene0028422	BnaA01g15510D protein OS=Brassica napus GN=BnaA01g15510D PE=4 SV=1	2.092	Up	0.0184	24.626	25.652	16.1	3	5	3
Unigene0028445	Phosphoenolpyruvate carboxykinase OS=Malus domestica GN=PCK1 PE=2 SV=1	1.520	Up	0.00135	44.08	111.75	29.1	12	39	8
Unigene0028478	UDP-D-glucose/UDP-D-galactose 4-epimerase 5 isoform 1 OS=Theobroma cacao GN=TCM_016477 PE=3 SV=1	2.356	Up	1.23e-07	25.636	128.02	38	7	22	7
Unigene0028495	"Sugar transporter, putative OS=Ricinus communis GN=RCOM_1386130 PE=3 SV=1"	2.148	Up	7.12e-05	79.128	20.848	3.5	2	2	2
Unigene0028555	60S ribosomal L7-4-like protein OS=Gossypium arboreum GN=F383_06775 PE=4 SV=1	0.615	Down	7.17e-05	27.973	73.793	58.8	18	61	6
Unigene0028586	Fatty acid amide hydrolase OS=Theobroma cacao GN=TCM_001610 PE=4 SV=1	2.122	Up	0.000341	66.609	12.061	2.8	2	3	2
Unigene0028713	S-adenosylmethionine synthase 2 OS=Populus trichocarpa GN=METK2 PE=2 SV=2	0.625	Down	0.00127	42.758	19.183	16.8	6	9	2
Unigene0028752	Glycosyl hydrolase family 81 protein OS=Theobroma cacao GN=TCM_019610 PE=4 SV=1	0.613	Down	4.94e-07	76.348	96.523	17.1	9	13	9
Unigene0028785	C-terminal cysteine residue is changed to a serine 1 OS=Theobroma cacao GN=TCM_030081 PE=4 SV=1	0.651	Down	0.0101	14.277	36.033	32.8	4	6	4
Unigene0028802	Early-responsive to dehydration stress protein (ERD4) isoform 1 OS=Theobroma cacao GN=TCM_029404 PE=4 SV=1	0.643	Down	0.000684	81.832	139.31	20.7	17	28	17
Unigene0028803	Cytokinin oxidase OS=Theobroma cacao GN=TCM_037384 PE=4 SV=1	4.208	Up	3.74e-06	45.371	76.492	16.6	6	6	6
Unigene0028841	"50S ribosomal L12-1, chloroplastic-like protein OS=Gossypium arboreum GN=F383_19545 PE=3 SV=1"	0.148	Down	8.9e-05	20.615	22.094	14.9	3	3	3
Unigene0028866	Clathrin adaptor complexes medium subunit family protein isoform 1 OS=Theobroma cacao GN=TCM_034244 PE=3 SV=1	1.836	Up	0.00555	50.776	33.895	11.1	4	5	4
Unigene0028901	NPC3 OS=Arabidopsis thaliana GN=AXX17_At3g02880 PE=4 SV=1	1.689	Up	0.000111	55.462	152.04	22.7	9	12	6
Unigene0028907	Phosphatase 2C family protein isoform 2 OS=Theobroma cacao GN=TCM_036898 PE=4 SV=1	0.633	Down	0.000416	22.268	23.921	20	4	5	4
Unigene0028910	Vacuolar ATP synthase subunit H family protein isoform 2 OS=Theobroma cacao GN=TCM_025546 PE=4 SV=1	2.091	Up	0.000168	31.777	47.785	21.4	5	13	5
Unigene0028912	Kinase family protein OS=Populus trichocarpa GN=POPTR_0004s19340g PE=4 SV=1	2.252	Up	0.000194	61.197	24.879	8.1	4	6	3
Unigene0028961	"Methionine S-methyltransferase, putative isoform 1 OS=Theobroma cacao GN=TCM_027147 PE=4 SV=1"	0.608	Down	8.83e-05	119.22	93.369	9	9	10	9
Unigene0028962	Tubulin-specific chaperone A OS=Gossypium arboreum PE=2 SV=1	0.573	Down	0.000528	12.837	31.132	34.5	4	6	4
Unigene0028965	Zn-dependent exopeptidases superfamily protein OS=Theobroma cacao GN=TCM_014603 PE=3 SV=1	1.897	Up	0.000139	32.998	70.672	26.2	9	15	9
Unigene0028971	DnaJ heat shock amino-terminal domain protein OS=Medicago truncatula GN=MTR_5g004570 PE=4 SV=1	1.816	Up	6.9e-05	14.608	6.0418	6.1	1	1	1
Unigene0028989	Cytochrome P450 71A1 OS=Theobroma cacao GN=TCM_014496 PE=3 SV=1	5.169	Up	9.78e-07	54.668	323.31	46.1	26	87	25
Unigene0028996	2-oxoglutarate (2OG) and Fe(II)-dependent oxygenase superfamily protein OS=Arabidopsis thaliana GN=At4g13400 PE=4 SV=1	1.890	Up	0.00605	35.692	20.44	11.1	3	4	3
Unigene0029012	"Protein kinase, putative OS=Ricinus communis GN=RCOM_0923740 PE=4 SV=1"	1.513	Up	0.000178	69.375	18.92	4.2	3	4	3
Unigene0029061	Flavonoid 3-hydroxylase OS=Cucumis sativus GN=Csa_3G643770 PE=3 SV=1	2.300	Up	0.000547	25.13	-2	45.7	9	18	1
Unigene0029062	Cytochrome P450 superfamily protein OS=Theobroma cacao GN=TCM_029149 PE=3 SV=1	1.745	Up	0.000236	57.138	166.8	34.1	16	32	8
Unigene0029079	Uricase OS=Gossypium raimondii GN=B456_012G019800 PE=3 SV=1	0.391	Down	8.6e-05	34.813	26.485	12.3	4	5	4
Unigene0029168	"ATP binding protein, putative OS=Ricinus communis GN=RCOM_1327430 PE=4 SV=1"	0.640	Down	0.000258	99.857	34.463	6	5	6	5
Unigene0029293	Peptidyl-prolyl cis-trans isomerase OS=Populus trichocarpa GN=POPTR_0078s00220g PE=2 SV=1	1.619	Up	0.000931	18.283	35.899	33.3	6	15	4
Unigene0029312	"Glucan endo-1,3-beta-glucosidase, putative OS=Ricinus communis GN=RCOM_0771530 PE=3 SV=1"	2.294	Up	2.96e-05	51.403	67.367	16.1	8	14	8
Unigene0029425	"Protein PPLZ12, putative OS=Ricinus communis GN=RCOM_1499240 PE=4 SV=1"	0.610	Down	0.000156	19.062	11.79	8.9	2	4	2
Unigene0029459	K+ efflux antiporter 1 OS=Theobroma cacao GN=TCM_005378 PE=4 SV=1	1.988	Up	0.00226	134.54	27.511	3.7	4	4	4
Unigene0029500	Hypersensitive-induced response protein OS=Carica papaya PE=2 SV=1	1.689	Up	1.8e-05	31.495	122.44	37.9	10	27	10
Unigene0029502	"Esterase, putative isoform 2 OS=Theobroma cacao GN=TCM_016994 PE=4 SV=1"	2.234	Up	0.000206	40.194	247	47.7	15	55	15
Unigene0029503	Chorismate mutase 1 OS=Theobroma cacao GN=TCM_018676 PE=4 SV=1	2.762	Up	6.14e-06	33.196	28.624	10.1	2	5	2
Unigene0029506	"Cytochrome P450, putative OS=Ricinus communis GN=RCOM_1508200 PE=3 SV=1"	2.300	Up	1.05e-05	56.106	69.513	20.5	9	12	9
Unigene0029556	Cobalamin-independent synthase family protein isoform 1 OS=Theobroma cacao GN=TCM_041152 PE=3 SV=1	2.688	Up	1.83e-06	88.865	323.31	32.6	24	147	21
Unigene0029561	Sodium/calcium exchanger family protein / calcium-binding EF hand family protein isoform 2 OS=Theobroma cacao GN=TCM_031703 PE=3 SV=1	0.613	Down	8.29e-05	26.157	10.194	4.5	1	4	1
Unigene0029564	"UDP-glucuronosyltransferase, putative OS=Ricinus communis GN=RCOM_0731720 PE=4 SV=1"	1.813	Up	5e-05	51.344	15.171	2.9	1	1	1
Unigene0029567	Photosystem II protein D1 OS=Pachycladon cheesemanii GN=psbA PE=3 SV=1	0.233	Down	2.22e-06	38.704	119.74	23.1	8	28	8
Unigene0029573	GpmB OS=Gossypium arboreum GN=F383_17886 PE=4 SV=1	0.360	Down	0.00187	19.451	15.186	12	2	3	2
Unigene0029583	"Glycine-rich protein, putative isoform 2 OS=Theobroma cacao GN=TCM_010013 PE=4 SV=1"	0.523	Down	0.000684	33.844	30.89	16	5	5	5
Unigene0029657	DUF3411 domain protein OS=Medicago truncatula GN=MTR_0013s0150 PE=4 SV=1	3.233	Up	9.18e-05	30.654	6.8688	3.7	1	2	1
Unigene0029675	Purple acid phosphatase (Fragment) OS=Citrus sinensis GN=CISIN_1g0071332mg PE=3 SV=1	0.502	Down	0.00222	47.895	37.557	14	5	6	5
Unigene0029790	GAST-like gene product family protein OS=Populus trichocarpa GN=POPTR_0005s26030g PE=4 SV=1	0.208	Down	8.96e-07	10.373	15.662	18.6	2	3	2
Unigene0029842	22 kDa polypeptide OS=Nicotiana tabacum GN=drepp4 PE=2 SV=1	2.096	Up	6.99e-05	7.1792	47.321	47.8	4	9	4
Unigene0029914	"Protein CURVATURE THYLAKOID 1C, chloroplastic OS=Ananas comosus GN=ACMD2_18222 PE=4 SV=1"	0.471	Down	0.00233	6.004	7.2141	17.6	1	1	1
Unigene0029946	UDP-sugar pyrophosphorylase OS=Cucumis melo GN=USP PE=1 SV=1	2.027	Up	5.29e-05	68.995	42.502	9.6	7	9	7
Unigene0029962	Purple acid phosphatase 3 isoform 1 OS=Theobroma cacao GN=TCM_011231 PE=4 SV=1	2.157	Up	0.000261	34.945	54.148	18.3	5	8	5
Unigene0029985	GCIP-interacting family protein isoform 1 OS=Theobroma cacao GN=TCM_006604 PE=4 SV=1	0.528	Down	0.00195	36.29	-2	3.6	1	1	1
Unigene0030034	Programmed cell death 4 OS=Gossypium arboreum GN=F383_32946 PE=4 SV=1	1.570	Up	0.00751	77.726	125.44	24.3	14	23	14
Unigene0030045	O-fucosyltransferase family protein isoform 3 OS=Theobroma cacao GN=TCM_020288 PE=4 SV=1	0.636	Down	0.00426	26.483	7.0412	3.9	1	1	1
Unigene0030084	RAN BINDING protein 1 OS=Populus trichocarpa GN=POPTR_0009s07750g PE=4 SV=1	1.773	Up	0.000893	24.733	34.162	20.3	3	5	2
Unigene0030136	mRNA-binding family protein OS=Populus trichocarpa GN=POPTR_0002s05390g PE=4 SV=1	0.246	Down	2.45e-05	43.802	105.68	33.8	12	18	12
Unigene0030139	"Alpha-expansin 4, putative OS=Ricinus communis GN=RCOM_0203470 PE=4 SV=1"	2.927	Up	0.000368	23.012	61.916	23.8	3	5	3
Unigene0030181	FH interacting protein 1 OS=Theobroma cacao GN=TCM_034468 PE=4 SV=1	0.589	Down	0.00203	20.738	28.779	16.9	3	6	3
Unigene0030212	Disproportionating enzyme 2 isoform 1 OS=Theobroma cacao GN=TCM_023756 PE=4 SV=1	0.575	Down	0.000125	84.548	18.384	3.6	3	4	3
Unigene0030251	Nucleic acid-binding proteins superfamily isoform 1 OS=Theobroma cacao GN=TCM_020171 PE=4 SV=1	0.456	Down	0.00152	28.019	15.437	8.1	2	2	2
Unigene0030298	Fimbrin-like protein 2 OS=Gossypium arboreum GN=F383_29639 PE=4 SV=1	1.897	Up	0.000103	74.373	8.035	2	1	1	1
Unigene0030335	Serine hydroxymethyltransferase OS=Glycine max GN=GLYMA_18G150000 PE=2 SV=1	0.247	Down	0.000299	57.391	74.23	19.5	9	11	7
Unigene0030356	GPI transamidase component PIG-S-related protein OS=Arabidopsis thaliana GN=T1B9.16 PE=2 SV=1	0.588	Down	0.000526	53.142	15.387	4.4	2	2	2
Unigene0030374	DNAJ heat shock N-terminal domain-containing protein isoform 1 OS=Theobroma cacao GN=TCM_006838 PE=4 SV=1	0.262	Down	0.000159	24.26	13.592	9	2	2	2
Unigene0030377	Long chain acyl-CoA synthetase 9 isoform 1 OS=Theobroma cacao GN=TCM_035112 PE=4 SV=1	1.628	Up	0.000159	76.286	76.955	16.9	11	16	10
Unigene0030450	Cytochrome c oxidase subunit 6b-1-like protein OS=Gossypium arboreum GN=F383_16852 PE=4 SV=1	2.167	Up	0.00111	18.319	12.15	11.8	2	2	2
Unigene0030527	V-type proton ATPase subunit a OS=Solanum lycopersicum PE=3 SV=1	0.473	Down	0.00109	19.929	9.8572	8.6	1	1	1
Unigene0030568	Triacylglycerol lipase OS=Ricinus communis GN=TGL3-3 PE=2 SV=1	0.516	Down	0.0158	47.635	12.77	5	2	2	2
Unigene0030612	Glycosyl hydrolase family protein isoform 2 OS=Theobroma cacao GN=TCM_034945 PE=4 SV=1	0.654	Down	0.00279	19.911	32.926	28.3	5	5	5
Unigene0030621	Putative GPI-anchored protein OS=Glycine soja GN=glysoja_010024 PE=4 SV=1	0.436	Down	1.59e-05	37.662	37.947	14.6	4	7	4
Unigene0030656	Lactoylglutathione lyase / glyoxalase I family protein isoform 1 OS=Theobroma cacao GN=TCM_020634 PE=4 SV=1	1.511	Up	0.023	9.775	31.887	23.5	1	1	1
Unigene0030710	FAD-binding domain-containing family protein OS=Populus trichocarpa GN=POPTR_0011s15940g PE=4 SV=2	3.221	Up	0.000251	58.29	84.048	19.2	9	22	8
Unigene0030717	Terpene synthase OS=Populus trichocarpa GN=TPS10 PE=2 SV=1	6.314	Up	1.48e-06	100.44	38.375	5.3	5	6	5
Unigene0030737	Histidine-containing phosphotransfer 1-like protein OS=Gossypium arboreum GN=F383_12269 PE=4 SV=1	0.452	Down	4.01e-05	9.9241	8.0188	10.5	1	2	1
Unigene0030764	Mitochondrial HSO70 2 OS=Theobroma cacao GN=TCM_000920 PE=3 SV=1	0.539	Down	0.0043	70.457	81.456	27.9	18	41	8
Unigene0030789	D-3-phosphoglycerate dehydrogenase OS=Citrus sinensis GN=CISIN_1g046427mg PE=3 SV=1	1.758	Up	1.64e-05	62.948	66.733	17.9	9	16	7
Unigene0030797	"O-sialoglycoprotein endopeptidase, putative OS=Ricinus communis GN=RCOM_0452810 PE=4 SV=1"	1.502	Up	0.00661	37.579	12.768	6.5	2	4	2
Unigene0030843	Phytoene desaturase 3 OS=Theobroma cacao GN=TCM_006576 PE=4 SV=1	0.421	Down	0.00163	24.689	34.447	20.4	3	4	3
Unigene0030881	Tau class glutathione S-transferase OS=Vaccinium corymbosum GN=GSTU1 PE=2 SV=1	0.314	Down	9.97e-06	28.775	80.271	28.5	7	22	7
Unigene0030901	Ubiquinol oxidase OS=Gossypium raimondii GN=B456_005G220500 PE=3 SV=1	0.665	Down	0.000173	38.85	74.711	20	8	14	8
Unigene0030906	NAD-dependent dihydropyrimidine dehydrogenase subunit PreA OS=Morus notabilis GN=L484_019329 PE=4 SV=1	3.111	Up	0.000383	20.456	76.55	34	6	25	6
Unigene0030962	"2-oxoglutarate and Fe(II)-dependent oxygenase superfamily protein, putative OS=Theobroma cacao GN=TCM_011034 PE=3 SV=1"	1.875	Up	0.000144	42.02	90.985	25.3	10	20	10
Unigene0030987	"Potassium channel beta, putative OS=Ricinus communis GN=RCOM_1021600 PE=4 SV=1"	0.662	Down	0.00108	36.54	125.45	40.9	14	35	14
Unigene0030997	Dihydrolipoamide acetyltransferase component of pyruvate dehydrogenase complex OS=Theobroma cacao GN=TCM_043471 PE=3 SV=1	1.528	Up	0.0116	73.21	54.205	9.5	6	7	6
Unigene0031066	Aldehyde dehydrogenase OS=Populus trichocarpa GN=POPTR_0007s13650g PE=3 SV=1	0.471	Down	0.000177	25.889	7.4464	4.7	1	1	1
Unigene0031091	"Alcohol dehydrogenase, putative OS=Ricinus communis GN=RCOM_0813710 PE=4 SV=1"	0.509	Down	0.0126	60.902	29.134	7.7	4	5	4
Unigene0031315	Actin-related protein 4 OS=Glycine soja GN=glysoja_030752 PE=3 SV=1	0.635	Down	0.00205	33.332	29.59	11.8	3	4	3
Unigene0031370	Zinc-binding dehydrogenase family protein isoform 1 OS=Theobroma cacao GN=TCM_019784 PE=4 SV=1	4.118	Up	3.68e-06	38.879	130.8	43.4	12	43	8
Unigene0031403	Multifunctional protein 2 OS=Theobroma cacao GN=TCM_021238 PE=3 SV=1	0.632	Down	0.000314	79.177	274.45	37.2	21	33	21
Unigene0031418	Ornithine cyclodeaminase/mu-crystallin OS=Medicago truncatula GN=MTR_1g099620 PE=2 SV=1	2.615	Up	4.72e-05	34.048	13.482	6	2	3	2
Unigene0031441	B-S glucosidase 44 isoform 1 OS=Theobroma cacao GN=TCM_012568 PE=3 SV=1	0.553	Down	0.00234	58.391	63.765	15.4	10	16	6
Unigene0031446	S-adenosyl-L-methionine-dependent methyltransferases superfamily protein OS=Theobroma cacao GN=TCM_001540 PE=4 SV=1	2.224	Up	0.000822	23.761	30.838	20.5	3	4	3
Unigene0031463	"SAD1/UNC-84 domain protein 2, putative OS=Theobroma cacao GN=TCM_044597 PE=4 SV=1"	0.635	Down	0.00303	37.223	54.139	13.6	5	6	5
Unigene0031467	Glycerate dehydrogenase OS=Gossypium arboreum GN=F383_15113 PE=3 SV=1	0.171	Down	7.92e-06	42.207	160.55	47.9	16	25	16
Unigene0031499	FAD-linked oxidases family protein OS=Theobroma cacao GN=TCM_000289 PE=4 SV=1	1.898	Up	0.0011	48.799	54.17	18.5	8	11	8
Unigene0031501	Alanine--glyoxylate aminotransferase family protein OS=Populus trichocarpa GN=POPTR_0006s10740g PE=3 SV=1	1.963	Up	0.000316	52.118	129.32	27.9	13	24	13
Unigene0031544	ABC transporter B family member 1 OS=Gossypium arboreum GN=F383_14722 PE=4 SV=1	1.697	Up	0.0011	106.02	66.249	10	8	10	8
Unigene0031590	Tubulin-tyrosine ligase family protein OS=Populus trichocarpa GN=POPTR_0006s14420g PE=4 SV=1	0.573	Down	0.00725	20.092	21.212	18	3	4	3
Unigene0031603	Calcium-transporting ATPase OS=Populus trichocarpa GN=POPTR_0001s05790g PE=3 SV=1	3.331	Up	2.49e-05	116.77	13.335	3.6	4	6	2
Unigene0031617	Dihydrolipoamide acetyltransferase component of pyruvate dehydrogenase complex OS=Theobroma cacao GN=TCM_011824 PE=3 SV=1	1.503	Up	0.000156	50.125	85.579	11	4	10	3
Unigene0031829	Glutamine synthetase nodule isozyme OS=Vigna aconitifolia PE=2 SV=1	1.923	Up	0.00119	26.391	8.467	12.1	3	12	1
Unigene0031849	Malic enzyme OS=Ricinus communis PE=2 SV=1	3.265	Up	0.000501	67.303	240.63	27.3	18	67	12
Unigene0031917	Putative ethanolamine kinase A OS=Gossypium arboreum GN=F383_18311 PE=4 SV=1	2.605	Up	0.000311	43.565	50.883	10.3	4	5	4
Unigene0031979	T-complex polypeptide 1 OS=Bruguiera sexangula GN=bstcp-1 PE=2 SV=1	1.904	Up	0.000638	29.3	39.076	19	5	8	5
Unigene0032040	La-like protein OS=Morus notabilis GN=L484_007270 PE=4 SV=1	0.518	Down	0.00394	38.378	25.624	7.6	3	4	3
Unigene0032042	"Coenzyme F420 hydrogenase family / dehydrogenase, beta subunit family isoform 4 (Fragment) OS=Theobroma cacao GN=TCM_020469 PE=4 SV=1"	0.444	Down	0.000787	20.352	13.327	10.7	2	2	2
Unigene0032061	Glycosyltransferase OS=Ricinus communis GN=RCOM_1466990 PE=3 SV=1	4.841	Up	0.00233	53.195	29.282	10.3	4	5	4
Unigene0032214	Ubiquitin carboxyl-terminal hydrolase 13 OS=Glycine soja GN=glysoja_039904 PE=4 SV=1	0.396	Down	8.16e-05	35.137	25.031	15.6	5	6	4
Unigene0032255	Actin 1 (Fragment) OS=Eriobotrya japonica GN=ACT1 PE=2 SV=1	1.540	Up	0.000851	24.994	72.036	26.1	6	15	3
Unigene0032333	17.5 kDa class I heat shock protein OS=Carica papaya PE=2 SV=1	0.407	Down	1.82e-07	17.691	176.8	64.9	11	48	5
Unigene0032335	17.5 kDa class I heat shock protein OS=Carica papaya PE=2 SV=1	0.436	Down	0.000415	17.55	11.775	45.1	7	24	1
Unigene0032337	C2 domain-containing family protein OS=Populus trichocarpa GN=POPTR_0002s15700g PE=2 SV=1	1.526	Up	0.000805	16.273	73.882	37.2	4	11	4
Unigene0032379	Methionine aminopeptidase 1 OS=Theobroma cacao GN=TCM_005541 PE=3 SV=1	0.519	Down	0.00345	30.42	33.681	21.2	4	5	4
Unigene0032422	Peroxisomal 3-keto-acyl-CoA thiolase OS=Hevea brasiliensis GN=PKT1 PE=2 SV=1	1.531	Up	0.000123	38.972	178.13	37.5	10	18	9
Unigene0032442	Putative ycf39 OS=Gossypium arboreum GN=F383_01483 PE=4 SV=1	1.840	Up	0.000647	55.3	6.3127	1.4	1	2	1
Unigene0032472	"DAG, chloroplastic OS=Gossypium arboreum GN=F383_15945 PE=4 SV=1"	0.463	Down	2.05e-05	50.872	21.281	6.4	2	2	2
Unigene0032583	Protein CREG2 OS=Gossypium arboreum GN=F383_28362 PE=4 SV=1	1.653	Up	0.000871	25.809	29.463	16	4	7	4
Unigene0032648	Glycosyl hydrolase family protein OS=Theobroma cacao GN=TCM_007223 PE=4 SV=1	1.931	Up	2.8e-05	85.331	77.881	9.5	6	12	5
Unigene0032654	Plant basic secretory protein (BSP) family protein OS=Theobroma cacao GN=TCM_007156 PE=4 SV=1	0.615	Down	0.000431	30.769	48.541	29.3	7	10	7
Unigene0032698	Protein FAM63A OS=Gossypium arboreum GN=F383_14939 PE=4 SV=1	2.750	Up	3.2e-06	77.915	23.195	5.3	3	3	3
Unigene0032717	"Chlorophyll a-b binding protein, chloroplastic OS=Ricinus communis GN=RCOM_0868050 PE=3 SV=1"	0.129	Down	5.64e-08	31.166	124.59	44.5	10	21	10
Unigene0032799	NAD(P)-linked oxidoreductase superfamily protein isoform 5 OS=Theobroma cacao GN=TCM_001916 PE=4 SV=1	0.559	Down	0.000909	32.098	13.693	7.9	2	2	2
Unigene0032827	Maf-like protein isoform 2 OS=Theobroma cacao GN=TCM_034047 PE=4 SV=1	0.624	Down	0.00384	17.009	6.3183	6.6	1	1	1
Unigene0032863	"5-oxoprolinase, putative OS=Ricinus communis GN=RCOM_1248770 PE=4 SV=1"	1.776	Up	0.00069	137.63	65.846	6.8	6	6	6
Unigene0032883	"Putative membrane-associated protein VIPP1, chloroplastic-like OS=Solanum chacoense PE=4 SV=1"	4.799	Up	0.0011	36.438	28.413	14.2	4	4	4
Unigene0032941	Ribosomal protein L18 OS=Theobroma cacao GN=TCM_026682 PE=4 SV=1	0.642	Down	0.000275	20.759	85.238	44.9	10	25	4
Unigene0032975	Xyloglucan endotransglucosylase/hydrolase OS=Carica papaya PE=2 SV=1	5.942	Up	1e-05	30.862	176.5	45.2	10	62	10
Unigene0032997	Leucine-rich repeat receptor-like protein OS=Malus domestica GN=RLP1 PE=4 SV=1	1.516	Up	0.000816	39.04	31.956	10	3	3	3
Unigene0033060	Electron transfer flavoprotein beta isoform 1 OS=Theobroma cacao GN=TCM_020867 PE=4 SV=1	1.723	Up	0.00387	19.171	32.447	26	4	4	4
Unigene0033211	Pyridoxal phosphate (PLP)-dependent transferases superfamily protein OS=Theobroma cacao GN=TCM_003889 PE=3 SV=1	0.664	Down	0.0078	28.501	7.1808	4.9	1	1	1
Unigene0033279	Cell wall invertase OS=Carica papaya PE=2 SV=1	3.561	Up	4.6e-05	58.465	323.31	42.6	23	291	23
Unigene0033288	CTP synthase OS=Citrus sinensis GN=CISIN_1g048183mg PE=3 SV=1	2.133	Up	7.07e-05	21.568	12.416	10.8	2	2	2
Unigene0033362	"Dc50, putative OS=Ricinus communis GN=RCOM_1375720 PE=4 SV=1"	0.653	Down	0.00111	13.902	21.497	14.1	2	4	2
Unigene0033371	"Lyase, putative OS=Ricinus communis GN=RCOM_0482630 PE=4 SV=1"	3.580	Up	0.00379	54.374	6.371	1.7	1	1	1
Unigene0033406	"50S ribosomal protein L14, chloroplastic OS=Pentactina rupicola GN=rpl14 PE=3 SV=1"	0.235	Down	0.000248	7.1452	6.611	15.4	1	1	1
Unigene0033511	Glutamate synthase 1 isoform 2 OS=Theobroma cacao GN=TCM_024267 PE=4 SV=1	0.475	Down	0.00024	91.346	209.04	23.4	19	46	19
Unigene0033512	Glutamate synthase 1 isoform 1 OS=Theobroma cacao GN=TCM_024267 PE=4 SV=1	0.511	Down	0.000647	86.319	243.85	29.9	19	42	19
Unigene0033644	Raffinose synthase family protein isoform 1 OS=Theobroma cacao GN=TCM_038146 PE=4 SV=1	3.622	Up	4.92e-06	95.032	143.08	16.3	11	18	11
Unigene0033661	Chymopapain isoform III OS=Carica papaya GN=chymoIII PE=2 SV=1	0.285	Down	3.14e-07	40.387	311.93	43.8	15	229	14
Unigene0033675	BBD1 OS=Arabidopsis thaliana GN=AXX17_At1g69830 PE=4 SV=1	0.664	Down	0.00861	4.584	-2	22.5	1	1	1
Unigene0033677	Hydroxymethylglutaryl-CoA synthase OS=Hevea brasiliensis GN=HMGS PE=4 SV=1	2.197	Up	1.14e-05	25.626	7.4313	3.8	1	2	1
Unigene0033732	Malate dehydrogenase [NADP] OS=Morus notabilis GN=L484_008001 PE=4 SV=1	0.621	Down	1.28e-06	31.882	26.495	10.7	3	7	3
Unigene0033734	Soluble inorganic pyrophosphatase 4 OS=Ananas comosus GN=ACMD2_02281 PE=4 SV=1	0.538	Down	0.000361	14.349	14.193	9.7	1	3	1
Unigene0033804	Expressed protein OS=Arabidopsis thaliana GN=At2g21385 PE=2 SV=1	0.505	Down	0.00041	21.84	6.3504	4.8	1	1	1
Unigene0033938	Cyclophilin 38 isoform 1 OS=Theobroma cacao GN=TCM_016868 PE=4 SV=1	0.554	Down	6.65e-06	50.781	112.89	29.8	11	21	11
Unigene0033976	Subtilisin-like serine protease 2 OS=Theobroma cacao GN=TCM_006646 PE=4 SV=1	0.224	Down	0.000832	79.225	76.919	10.7	8	11	8
Unigene0034001	Codeine O-demethylase OS=Morus notabilis GN=L484_025729 PE=3 SV=1	0.312	Down	1.02e-05	34.85	6.2729	2.7	1	1	1
Unigene0034015	Photosystem II subunit Q-2 OS=Theobroma cacao GN=TCM_030079 PE=4 SV=1	0.280	Down	9.04e-06	24.915	27.871	10.6	2	2	2
Unigene0034147	Putative glutamine-dependent NAD(+) synthetase-like OS=Solanum chacoense PE=4 SV=1	1.816	Up	6.34e-05	47.211	22.258	7.7	3	3	3
Unigene0034154	Alpha-galactosidase OS=Prunus persica GN=PRUPE_ppa007136mg PE=3 SV=1	0.647	Down	0.00406	10.473	8.4656	20.9	1	1	1
Unigene0034205	4-hydroxy-3-methylbut-2-en-1-yl diphosphate synthase OS=Gossypium arboreum GN=F383_26611 PE=3 SV=1	4.007	Up	4.13e-06	62.718	321.36	53.2	30	80	30
Unigene0034239	GroES-like zinc-binding dehydrogenase family protein isoform 3 OS=Theobroma cacao GN=TCM_034862 PE=3 SV=1	7.781	Up	9.38e-07	21.901	57.9	34.3	7	12	7
Unigene0034243	Calcineurin-like metallo-phosphoesterase superfamily protein isoform 1 OS=Theobroma cacao GN=TCM_033892 PE=4 SV=1	2.471	Up	0.00212	119.5	25.03	3.7	4	5	4
Unigene0034246	Sterol regulatory element-binding protein site 2 protease OS=Cucumis melo subsp. melo PE=4 SV=1	0.507	Down	0.00103	57.878	29.043	8	4	6	4
Unigene0034278	26S proteasome non-ATPase regulatory subunit 4 (Fragment) OS=Cajanus cajan GN=KK1_012897 PE=4 SV=1	2.743	Up	1.49e-05	42.751	112.49	15.1	6	12	6
Unigene0034315	Sterol delta-7 reductase OS=Tropaeolum majus PE=2 SV=1	0.614	Down	0.000404	39.435	18.211	8.1	2	4	2
Unigene0034334	RNA-binding family protein OS=Theobroma cacao GN=TCM_030202 PE=4 SV=1	2.210	Up	0.00164	23.219	15.019	9.7	2	2	2
Unigene0034338	Ethanolamine utilization eutQ OS=Gossypium arboreum GN=F383_00164 PE=4 SV=1	0.594	Down	0.000555	7.6256	13.448	25	2	5	2
Unigene0034348	Glutathione transferase OS=Carica papaya GN=PGST1 PE=2 SV=1	2.287	Up	0.00024	25.376	89.706	30.6	9	64	9
Unigene0034364		0.475	Down	0.00335	4.0598	7.2766	26.5	1	1	1
Unigene0034385	"Plastid-lipid-associated protein, chloroplastic OS=Citrus unshiu GN=PAP PE=2 SV=1"	2.617	Up	2.02e-06	34.773	167.04	33.1	10	40	10
Unigene0034416	Methionine synthase OS=Carica papaya PE=2 SV=1	3.437	Up	1.52e-05	33.565	153.97	37.3	11	76	8
Unigene0034441	Pantothenate kinase 2 OS=Theobroma cacao GN=TCM_010387 PE=4 SV=1	1.706	Up	0.0178	20.673	17.703	15.3	2	2	2
Unigene0034480	"Glycerophosphoryl diester phosphodiesterase, putative OS=Ricinus communis GN=RCOM_0046160 PE=4 SV=1"	0.586	Down	0.000368	79.524	197.86	18.5	12	41	12
Unigene0034537	Signal recognition particle-related / SRP-related isoform 3 OS=Theobroma cacao GN=TCM_014748 PE=4 SV=1	1.927	Up	0.000422	49.498	11.6	3.9	2	3	2
Unigene0034558	Lycopene beta-cyclase OS=Carica papaya PE=4 SV=1	2.580	Up	0.00555	56.626	19.438	5.8	3	3	3
Unigene0034603	Zeta-carotene desaturase OS=Carica papaya GN=zds PE=2 SV=1	6.430	Up	0.00136	19.244	11.323	27.5	4	6	2
Unigene0034623	Protein DEK OS=Gossypium arboreum GN=F383_05536 PE=4 SV=1	0.555	Down	0.00125	70.681	11.841	2.9	2	2	2
Unigene0034646	Eukaryotic translation initiation factor 6 OS=Gossypium raimondii GN=EIF6 PE=3 SV=1	0.523	Down	0.00445	26.557	26.033	10.2	2	5	2
Unigene0034697	Protein DETOXIFICATION OS=Theobroma cacao GN=TCM_046804 PE=3 SV=1	5.362	Up	0.000312	19.737	14.833	11.7	2	5	2
Unigene0034763	Protein DA1-related 1 OS=Morus notabilis GN=L484_009153 PE=4 SV=1	1.734	Up	0.000157	60.337	17.254	5.1	3	3	3
Unigene0034768	Pectinesterase OS=Jatropha curcas GN=JCGZ_20123 PE=4 SV=1	0.417	Down	9.23e-06	65.871	51.262	10.8	7	13	7
Unigene0034789	Long-chain-fatty-acid-CoA ligase-like protein isoform 2 OS=Theobroma cacao GN=TCM_028775 PE=4 SV=1	0.575	Down	0.00315	61.236	20.483	5.2	3	4	3
Unigene0034835	Cysteine protease OS=Carica papaya GN=cp1 PE=2 SV=1	2.288	Up	2.54e-06	32.736	143.97	37	10	24	9
Unigene0034849	Pyrophosphate-energized vacuolar membrane proton pump OS=Morus notabilis GN=L484_025732 PE=3 SV=1	0.499	Down	6.69e-05	59.093	16.865	14.1	8	14	2
Unigene0034901	"Glutathione-s-transferase omega, putative OS=Ricinus communis GN=RCOM_0744640 PE=4 SV=1"	0.372	Down	0.00057	9.2846	14.297	24.7	2	3	2
Unigene0034910	Polyphenol oxidase OS=Populus euphratica PE=2 SV=1	1.874	Up	4.38e-05	66.945	52.753	12.6	7	15	7
Unigene0034936	Beta-galactosidase OS=Carica papaya PE=3 SV=1	5.765	Up	4e-06	65.526	103.42	15.3	8	24	8
Unigene0034947	Phenylalanyl-tRNA synthetase beta chain family protein OS=Populus trichocarpa GN=POPTR_0018s06640g PE=4 SV=1	1.871	Up	0.000551	67.238	71.946	14.8	9	18	9
Unigene0034949	"ATP binding protein, putative OS=Ricinus communis GN=RCOM_0992040 PE=4 SV=1"	2.163	Up	0.000422	34.804	8.4539	2.9	1	1	1
Unigene0034980	Peptidyl-prolyl cis-trans isomerase FKBP19 OS=Morus notabilis GN=L484_002691 PE=4 SV=1	0.381	Down	0.000181	16.721	13.503	18	2	3	2
Unigene0035000	Root-specific metal transporter OS=Solanum lycopersicum PE=2 SV=1	2.592	Up	0.000206	43.28	5.9987	1.7	1	1	1
Unigene0035033	TLC ATP/ADP transporter isoform 1 OS=Theobroma cacao GN=TCM_028434 PE=4 SV=1	3.502	Up	1.91e-05	43.352	22.12	8.3	3	4	3
Unigene0035035	BnaC07g43940D protein OS=Brassica napus GN=BnaC07g43940D PE=4 SV=1	1.656	Up	0.00259	19.73	46.102	26.2	5	13	5
Unigene0035054	Cryptochrome 1.1 OS=Populus tremula GN=CRY1.1 PE=4 SV=1	0.478	Down	0.0116	78.008	13.369	1.9	1	2	1
Unigene0035061	Lysine-ketoglutarate reductase/saccharopine dehydrogenase bifunctional enzyme OS=Theobroma cacao GN=TCM_037438 PE=4 SV=1	1.940	Up	0.00129	64.166	112.44	11.4	6	15	6
Unigene0035079	Gamma vacuolar processing enzyme OS=Theobroma cacao GN=TCM_037257 PE=4 SV=1	1.816	Up	5.69e-06	53.765	34.552	7	3	7	3
Unigene0035083	Arginine methyltransferase 4A isoform 1 OS=Theobroma cacao GN=TCM_021208 PE=3 SV=1	0.660	Down	0.00156	58.512	26.602	5.5	3	4	3
Unigene0035101	D-alanine--D-alanine ligase family protein isoform 4 OS=Theobroma cacao GN=TCM_021565 PE=4 SV=1	1.707	Up	1.02e-05	57.301	20.166	5.6	3	3	3
Unigene0035102	CTP synthase OS=Gossypium raimondii GN=B456_004G050800 PE=3 SV=1	1.637	Up	0.0115	48.054	17.604	6.3	2	2	2
Unigene0035125	Aldehyde dehydrogenase 2B7 copy 2 OS=Bixa orellana GN=ALDH2B7-2 PE=2 SV=1	0.270	Down	4.42e-06	59.037	186.72	34.2	18	45	14
Unigene0035154	"26.5 kDa heat shock, mitochondrial-like protein OS=Gossypium arboreum GN=F383_13169 PE=3 SV=1"	0.134	Down	0.00129	26.06	21.962	11.4	3	5	3
Unigene0035216	Ribosomal L18p/L5e family protein isoform 1 OS=Theobroma cacao GN=TCM_038745 PE=3 SV=1	0.532	Down	0.0311	16.775	5.9118	5.2	1	1	1
Unigene0035229	L-allo-threonine aldolase OS=Carica papaya PE=2 SV=1	3.520	Up	2.29e-05	35.748	82.827	23.7	6	15	6
Unigene0035248	"Short-chain dehydrogenase, putative OS=Ricinus communis GN=RCOM_1077640 PE=4 SV=1"	1.813	Up	0.00012	26.968	29.264	18.3	4	6	4
Unigene0035298	"Outer envelope pore 24A, chloroplastic-like protein OS=Gossypium arboreum GN=F383_21957 PE=4 SV=1"	0.536	Down	0.000136	23.915	24.747	10.3	2	3	2
Unigene0035342	RNI-like superfamily protein isoform 1 OS=Theobroma cacao GN=TCM_010193 PE=4 SV=1	2.310	Up	0.00392	57.987	30.818	8	3	3	3
Unigene0035393	"Photosystem II stability/assembly factor, chloroplast (HCF136) isoform 1 OS=Theobroma cacao GN=TCM_007737 PE=4 SV=1"	0.282	Down	7.59e-07	45.353	32.84	10.9	4	6	4
Unigene0035402	"AMP deaminase / myoadenylate deaminase, putative isoform 3 OS=Theobroma cacao GN=TCM_021668 PE=4 SV=1"	2.595	Up	0.000216	80.359	88.746	12.5	10	17	10
Unigene0035407	Imidazole glycerol phosphate synthase subunit HisF OS=Medicago truncatula GN=MTR_3g052850 PE=3 SV=1	1.895	Up	0.00401	60.036	97.292	15.7	6	6	6
Unigene0035408	ROOTY/SUPERROOT1 OS=Arabidopsis lyrata subsp. lyrata GN=ARALYDRAFT_480895 PE=4 SV=1	2.019	Up	4.07e-06	58.216	263.1	39.9	19	72	19
Unigene0035427	Probable sucrose-phosphate synthase 1 OS=Citrus unshiu GN=SPS1 PE=2 SV=1	2.160	Up	0.00555	65.587	43.411	10	7	11	5
Unigene0035440	UDP-glucose 6-dehydrogenase OS=Vitis vinifera GN=VIT_01s0011g00690 PE=3 SV=1	0.390	Down	0.00124	53.025	7.1748	14.6	7	13	1
Unigene0035458	Ribosomal protein L5 B isoform 1 OS=Theobroma cacao GN=TCM_019840 PE=3 SV=1	0.599	Down	0.00742	27.218	6.8988	16.5	6	18	1
Unigene0035564	BnaA09g51150D protein OS=Brassica napus GN=BnaA09g51150D PE=4 SV=1	1.794	Up	0.00215	17.51	26.202	14.1	2	5	2
Unigene0035566	3beta-hydroxysteroid-dehydrogenase/decarboxylase isoform 4 OS=Theobroma cacao GN=TCM_037413 PE=4 SV=1	1.528	Up	0.000421	37.515	13.704	5.9	2	3	2
Unigene0035608	"Fructose-bisphosphate aldolase, chloroplastic OS=Ananas comosus GN=ACMD2_06096 PE=4 SV=1"	0.093	Down	1.71e-06	38.98	60.466	13.9	4	17	2
Unigene0035768	Esterase/lipase/thioesterase-like protein OS=Medicago truncatula GN=MTR_7g114340 PE=4 SV=2	0.610	Down	0.0261	5.2809	7.2325	23.4	1	1	1
Unigene0035795	Alcohol acyltransferase OS=Vasconcellea cundinamarcensis GN=AAT1 PE=2 SV=1	4.584	Up	7.28e-07	51.406	266.02	48.7	21	118	21
Unigene0035841	Copine family isoform 2 (Fragment) OS=Theobroma cacao GN=TCM_001535 PE=4 SV=1	1.798	Up	0.000583	47.377	57.151	16.6	7	11	7
Unigene0035852	"Prephenate dehydrogenase, putative OS=Ricinus communis GN=RCOM_0003340 PE=4 SV=1"	2.516	Up	0.00497	69.795	17.718	4.4	3	3	3
Unigene0035867	"HAD-superfamily hydrolase, subfamily IG, 5'-nucleotidase isoform 1 OS=Theobroma cacao GN=TCM_021506 PE=4 SV=1"	1.536	Up	0.000578	37.176	41.375	18.2	5	9	5
Unigene0035914	Xanthine dehydrogenase 1 isoform 1 OS=Theobroma cacao GN=TCM_040658 PE=4 SV=1	2.469	Up	0.000354	15.332	33.796	25.9	3	6	3
Unigene0035915	Xanthine dehydrogenase 1 isoform 1 OS=Theobroma cacao GN=TCM_040658 PE=4 SV=1	2.343	Up	0.000894	8.809	-2	10.4	1	2	1
Unigene0035954	Pentatricopeptide repeat-containing protein At5g66520 family OS=Cajanus cajan GN=KK1_000932 PE=4 SV=1	2.898	Up	0.00165	33.17	6.5662	3.7	1	2	1
Unigene0035996	"Alpha-1,4 glucan phosphorylase OS=Eucalyptus grandis GN=EUGRSUZ_B02278 PE=3 SV=1"	1.811	Up	4.26e-05	84.022	125.51	17.5	12	18	12
Unigene0036009	"Nicotinate phosphoribosyltransferase, putative OS=Ricinus communis GN=RCOM_1409980 PE=4 SV=1"	1.627	Up	0.00158	46.991	113.95	15.6	7	10	7
Unigene0036040	"Stachyose synthase, putative OS=Ricinus communis GN=RCOM_0268570 PE=4 SV=1"	2.545	Up	8.96e-05	64.152	13.945	1.9	2	3	2
Unigene0036054	Sdccag8 OS=Gossypium arboreum GN=F383_27513 PE=4 SV=1	1.584	Up	0.0137	41.412	12.985	5.7	2	2	2
Unigene0036092	Photosystem I assembly protein Ycf4 OS=Carica papaya GN=ycf4 PE=3 SV=1	0.568	Down	0.000482	21.404	7.187	4.9	1	1	1
Unigene0036097	Cytochrome f OS=Carica papaya GN=petA PE=3 SV=1	0.252	Down	7.08e-05	35.422	116.62	37.2	9	22	9
Unigene0036105	Clathrin light chain 1 OS=Morus notabilis GN=L484_012108 PE=4 SV=1	1.616	Up	9.36e-05	22.092	50.831	27.6	5	12	5
Unigene0036184	Serine protease inhibitor (SERPIN) family protein OS=Theobroma cacao GN=TCM_033920 PE=3 SV=1	0.562	Down	0.000304	42.734	104.23	31.5	10	23	7
Unigene0036190	1-aminocyclopropane-1-carboxylate oxidase OS=Carica papaya GN=aco PE=2 SV=1	7.664	Up	0.000243	25.5	47.097	40.4	9	27	6
Unigene0036201	ATP-dependent Clp protease proteolytic subunit OS=Ricinus communis GN=RCOM_0326970 PE=3 SV=1	3.674	Up	4.77e-07	36.812	5.9782	2.1	1	1	1
Unigene0036254	"Acetyl-CoA carboxylase, putative OS=Ricinus communis GN=RCOM_0646250 PE=4 SV=1"	1.977	Up	0.0044	68.083	43.481	5	3	4	3
Unigene0036291	"Catalytic, putative OS=Ricinus communis GN=RCOM_0300250 PE=4 SV=1"	0.393	Down	0.00634	19.892	8.4959	5.6	1	1	1
Unigene0036295	Aminopeptidase M1 isoform 2 OS=Theobroma cacao GN=TCM_037335 PE=4 SV=1	2.052	Up	2.4e-05	56.631	284.58	45.9	23	51	23
Unigene0036308	Aspartate aminotransferase OS=Jatropha curcas GN=JCGZ_26640 PE=4 SV=1	2.253	Up	0.000297	47.313	107.64	31.8	12	21	12
Unigene0036309	UBX domain-containing 8 OS=Gossypium arboreum GN=F383_30652 PE=4 SV=1	1.705	Up	0.00171	66.453	13.407	3.9	2	3	2
Unigene0036317	Bifunctional aspartokinase/homoserine dehydrogenase OS=Morus notabilis GN=L484_012623 PE=4 SV=1	2.433	Up	2.35e-07	85.933	323.31	36.2	26	63	26
Unigene0036373	Pentatricopeptide repeat superfamily protein OS=Francoa sonchifolia GN=ppr PE=2 SV=1	0.613	Down	0.00108	49.18	52.536	10.1	5	8	5
Unigene0036407	Cysteine proteinase inhibitor OS=Carica papaya PE=2 SV=1	0.246	Down	1.29e-05	11.098	28.822	29.3	4	6	4
Unigene0036411		0.170	Down	0.000243	3.9703	7.4235	22.2	1	2	1
Unigene0036473	Aldose 1-epimerase OS=Ricinus communis GN=RCOM_0566090 PE=3 SV=1	2.003	Up	0.000341	37.065	83.89	28.9	8	20	8
Unigene0036633	"Cationic amino acid transporter, putative OS=Ricinus communis GN=RCOM_1608660 PE=4 SV=1"	3.306	Up	0.000465	59.157	13.819	3.4	2	2	2
Unigene0036679	Long chain acyl-CoA synthetase 1 protein OS=Vernicia fordii PE=2 SV=1	7.177	Up	0.000543	36.979	75.794	26.4	8	11	8
Unigene0036746	Transmembrane protein OS=Medicago truncatula GN=MTR_8g055930 PE=4 SV=2	0.522	Down	0.000502	54.009	6.316	3.9	1	1	1
Unigene0036779	"3-dehydroquinate synthase, chloroplastic OS=Actinidia chinensis GN=DHQS PE=1 SV=2"	1.565	Up	0.000168	25.546	119.92	54.9	11	21	11
Unigene0036899	Peptidyl-prolyl cis-trans isomerase OS=Jatropha curcas GN=JCGZ_03969 PE=3 SV=1	0.633	Down	0.000741	31.406	64.259	32.2	7	7	7
Unigene0036912	AT1G61580 protein (Fragment) OS=Arabidopsis thaliana GN=At1g61580 PE=2 SV=1	1.614	Up	0.00382	20.801	22.608	28.8	6	8	3
Unigene0036940	"Major facilitator superfamily protein, putative OS=Theobroma cacao GN=TCM_046814 PE=3 SV=1"	3.033	Up	3.46e-06	49.397	15.67	4.2	2	2	2
Unigene0036974	UDP-XYL synthase 6 isoform 1 OS=Theobroma cacao GN=TCM_041878 PE=4 SV=1	0.619	Down	2.82e-05	30.377	84.107	39.9	11	23	10
Unigene0037005	Lipoxygenase OS=Prunus persica GN=PRUPE_ppa001634mg PE=3 SV=1	0.141	Down	1.44e-05	75.125	-2	1.5	1	1	1
Unigene0037058	Amidase 1 OS=Theobroma cacao GN=TCM_046817 PE=4 SV=1	0.604	Down	3.57e-05	41.964	22.732	7.4	2	2	2
Unigene0037061	Carotenoid isomerase isoform 1 OS=Theobroma cacao GN=TCM_023143 PE=4 SV=1	2.067	Up	0.000893	74.731	19.704	5.4	3	3	3
Unigene0037151	2-phosphoglycolate phosphatase 1 OS=Theobroma cacao GN=TCM_023152 PE=4 SV=1	0.324	Down	3.37e-08	46.404	81.549	20.9	8	14	8
Unigene0037213	C2 calcium/lipid-binding plant phosphoribosyltransferase family protein OS=Theobroma cacao GN=TCM_036467 PE=4 SV=1	0.509	Down	0.00137	114.59	126.22	16.6	14	19	12
Unigene0037244	Acyl-activating enzyme 17 family protein OS=Populus trichocarpa GN=POPTR_0015s06650g PE=4 SV=1	0.366	Down	6.71e-05	41.452	12.885	4.7	2	2	2
Unigene0037245	Acyl-activating enzyme 17 family protein OS=Populus trichocarpa GN=POPTR_0015s06650g PE=4 SV=1	0.396	Down	0.000446	38.594	13.227	5.2	2	2	2
Unigene0037259	CLIP-associated protein isoform 1 OS=Theobroma cacao GN=TCM_003308 PE=4 SV=1	0.591	Down	4.79e-05	158.6	12.579	0.7	1	2	1
Unigene0037299	Catalase OS=Theobroma cacao GN=TCM_000075 PE=3 SV=1	0.565	Down	1.65e-05	53.567	323.31	55.6	27	259	24
Unigene0037345	Acetoacetyl-CoA thiolase 2 isoform 1 OS=Theobroma cacao GN=TCM_002426 PE=3 SV=1	1.895	Up	6.77e-05	41.785	144.14	31.2	9	18	7
Unigene0037347	RAB GTPase A1F OS=Theobroma cacao GN=TCM_029778 PE=4 SV=1	2.033	Up	0.00053	24.182	26.625	44.7	9	16	2
Unigene0037352	"STRUBBELIG-receptor family 3, putative isoform 1 OS=Theobroma cacao GN=TCM_029949 PE=4 SV=1"	2.365	Up	0.000876	80.976	11.358	1.9	2	2	2
Unigene0037423	Hydroxycinnamoyl CoA quinate hydroxycinnamoyl transferase OS=Platycodon grandiflorus GN=HQT PE=2 SV=1	2.193	Up	5.55e-06	48.672	53.542	14.5	6	8	6
Unigene0037440	Acetyl-CoA acetyltransferase OS=Euphorbia helioscopia PE=2 SV=1	0.647	Down	1.88e-05	22.297	19.42	16.9	4	5	2
Unigene0037443	"DNA-binding storekeeper protein-related transcriptional regulator, putative OS=Theobroma cacao GN=TCM_032355 PE=4 SV=1"	0.630	Down	0.00125	42.829	7.1593	2.3	1	1	1
Unigene0037481	C2 calcium/lipid-binding and GRAM domain containing protein OS=Theobroma cacao GN=TCM_030461 PE=4 SV=1	0.313	Down	0.00141	80.861	6.2435	1.4	1	1	1
Unigene0037522	"Desacetoxyvindoline 4-hydroxylase, putative OS=Ricinus communis GN=RCOM_0293390 PE=3 SV=1"	5.927	Up	0.000126	30.133	114.96	28.9	8	24	8
Unigene0037530	"Chaperone ClpB4, mitochondrial-like protein OS=Gossypium arboreum GN=F383_25217 PE=3 SV=1"	0.566	Down	2.38e-05	84.084	98.833	17.1	12	15	10
Unigene0037550	Nucleolin like 2 isoform 4 (Fragment) OS=Theobroma cacao GN=TCM_007740 PE=4 SV=1	0.564	Down	1.94e-05	24.619	13.838	8	2	4	2
Unigene0037578	Rossmann-like alpha/beta/alpha sandwich fold (Fragment) OS=Cynara cardunculus var. scolymus GN=Ccrd_018789 PE=4 SV=1	0.310	Down	5.82e-06	21	28.739	15.3	3	8	3
Unigene0037596	17.5 kDa class I heat shock protein OS=Carica papaya PE=2 SV=1	0.202	Down	0.000534	17.554	32.161	48.1	8	31	2
Unigene0037606	Non-lysosomal glucosylceramidase OS=Theobroma cacao GN=TCM_036279 PE=3 SV=1	1.740	Up	0.000385	76.958	18.672	3.9	3	4	3
Unigene0037763	CTP synthase OS=Jatropha curcas GN=JCGZ_09198 PE=3 SV=1	2.359	Up	0.000118	59.928	15.76	3.7	2	2	2
Unigene0037839	"Cc-nbs-lrr resistance protein, putative OS=Theobroma cacao GN=TCM_019825 PE=3 SV=1"	1.592	Up	0.000182	129.79	18.41	2.3	3	3	3
Unigene0037895	Metallopeptidase M24 family protein isoform 4 OS=Theobroma cacao GN=TCM_026788 PE=3 SV=1	0.632	Down	0.00226	51.954	5.9421	1.7	1	1	1
Unigene0037908	FAD-dependent pyridine nucleotide-disulfide oxidoreductase OS=Cynara cardunculus var. scolymus GN=Ccrd_012437 PE=4 SV=1	2.191	Up	0.0017	52.106	25.109	4.9	2	2	2
Unigene0037912	Photosystem II D2 protein OS=Utricularia gibba GN=psbD PE=3 SV=1	0.176	Down	6.4e-07	39.885	161.56	20.3	5	42	5
Unigene0037915	"Ribulose-1,5-bisphosphate carboxylase/oxygenase large subunit (Fragment) OS=Vasconcellea goudotiana GN=rbcL PE=4 SV=1"	0.297	Down	2.79e-06	19.738	149.78	37.1	9	30	9
Unigene0037917	Photosystem II CP43 chlorophyll apoprotein (Fragment) OS=Flagellaria indica GN=psbC PE=4 SV=1	0.126	Down	0.000765	26.01	126.85	34	8	20	8
Unigene0038051	Acetyl Co-enzyme a carboxylase carboxyltransferase alpha subunit isoform 2 OS=Theobroma cacao GN=TCM_005375 PE=3 SV=1	2.794	Up	0.0012	81.886	13.05	2.7	2	4	2
Unigene0038176	Ketose-bisphosphate aldolase class-II family protein isoform 1 OS=Theobroma cacao GN=TCM_012876 PE=4 SV=1	1.543	Up	0.000681	110.6	183.3	16.4	14	23	14
Unigene0038208	Cytochrome P450 family protein OS=Medicago truncatula GN=MTR_8g036185 PE=3 SV=1	1.747	Up	0.000972	60.023	126.64	27.6	16	29	16
Unigene0038304	"Homogentisate 1,2-dioxygenase OS=Morus notabilis GN=L484_012138 PE=4 SV=1"	3.574	Up	1.05e-05	31.44	100.3	31.3	8	27	8
Unigene0038324	ABC-2 and Plant PDR ABC-type transporter family protein isoform 1 OS=Theobroma cacao GN=TCM_028878 PE=3 SV=1	0.496	Down	0.000105	157.51	25.532	2.7	4	4	4
Unigene0038339	GH3 family protein OS=Theobroma cacao GN=TCM_004483 PE=4 SV=1	3.069	Up	9.79e-05	64.05	29.176	5.1	2	3	2
Unigene0038364	Esterase/lipase/thioesterase family protein OS=Medicago truncatula GN=MTR_7g083200 PE=4 SV=1	2.211	Up	0.00216	35.807	33.781	13.4	4	6	4
Unigene0038382	Xylose isomerase OS=Vitis vinifera GN=VIT_11s0052g01710 PE=3 SV=1	3.285	Up	1.18e-08	47.728	301.23	46.6	22	74	22
Unigene0038451	Phytoene desaturase OS=Carica papaya GN=pds PE=2 SV=2	2.736	Up	8.66e-05	42.052	142.99	24.1	7	19	7
Unigene0038472	Terpene cyclase/mutase family member OS=Theobroma cacao GN=TCM_036191 PE=3 SV=1	1.845	Up	8.22e-05	40.157	142.23	35.2	12	46	12
Unigene0038509	Kinase superfamily protein isoform 1 OS=Theobroma cacao GN=TCM_002422 PE=4 SV=1	2.448	Up	0.000201	59.794	25.236	6.4	4	4	4
Unigene0038513	Hydrolase OS=Arabidopsis lyrata subsp. lyrata GN=ARALYDRAFT_479869 PE=4 SV=1	2.006	Up	0.000655	5.9717	29.898	28.1	1	8	1
Unigene0038522	"Harpin-induced 1, putative OS=Theobroma cacao GN=TCM_019926 PE=4 SV=1"	2.894	Up	0.000441	20.24	18.255	11.3	2	4	2
Unigene0038544	Lipid-binding serum glycoprotein OS=Populus trichocarpa GN=POPTR_0014s15890g PE=4 SV=1	0.571	Down	0.00324	53.533	14.667	4.5	2	2	2
Unigene0038696	"Peptidylprolyl isomerase, putative OS=Ricinus communis GN=RCOM_1586770 PE=4 SV=1"	0.581	Down	0.000304	45.137	15.544	6	2	2	2
Unigene0038708	Glycosyl hydrolase family 1 family protein OS=Populus trichocarpa GN=POPTR_0004s01910g PE=3 SV=2	1.835	Up	5.84e-05	16.061	26.006	23.8	2	2	2
Unigene0038722	Endochitinase OS=Morus notabilis GN=L484_018124 PE=3 SV=1	7.258	Up	1.52e-09	28.482	243.14	48.9	12	156	12
Unigene0038775	Pleckstrin (PH) domain superfamily protein OS=Theobroma cacao GN=TCM_042546 PE=4 SV=1	0.507	Down	0.000431	16.704	12.061	10.5	2	4	2
Unigene0038826	Heat shock protein 89.1 isoform 2 OS=Theobroma cacao GN=TCM_002328 PE=3 SV=1	0.393	Down	3.42e-05	81.253	134.63	20.4	13	29	10
Unigene0038828	Starch branching enzyme 2.2 isoform 1 OS=Theobroma cacao GN=TCM_034384 PE=4 SV=1	1.574	Up	0.00347	91.75	12.198	2	2	2	2
Unigene0038842	Phosphoinositide phospholipase C OS=Prunus persica GN=PRUPE_ppa003223mg PE=4 SV=1	1.528	Up	0.000721	66.581	137.98	27	15	28	15
Unigene0038937	Amidase OS=Theobroma cacao GN=TCM_007309 PE=4 SV=1	1.646	Up	0.000373	53.757	20.038	5.7	2	2	2
Unigene0039050	ABA aldehyde oxidase isoform 1 OS=Theobroma cacao GN=TCM_041158 PE=4 SV=1	4.157	Up	4.5e-06	7.3252	7.3558	10.4	1	3	1
Unigene0039051	Aldehyde oxidase 4 isoform 2 (Fragment) OS=Theobroma cacao GN=TCM_041158 PE=4 SV=1	2.312	Up	0.000306	66.069	285.98	37.1	23	46	23
Unigene0039110	4-coumarate:CoA ligase 4 OS=Betula pendula PE=2 SV=1	2.893	Up	3.08e-05	43.946	130.47	30.1	11	23	10
Unigene0039161	Clustered mitochondria protein homolog OS=Prunus persica GN=PRUPE_ppa000213mg PE=3 SV=1	1.847	Up	0.00219	104.15	7.2908	1	1	1	1
Unigene0039165	"Clathrin coat assembly protein ap-1, putative OS=Ricinus communis GN=RCOM_1509430 PE=3 SV=1"	2.651	Up	1.01e-05	49.148	10.763	4.7	2	2	2
Unigene0039191	"Cellulose synthase like E1, putative OS=Theobroma cacao GN=TCM_046807 PE=3 SV=1"	0.503	Down	1.05e-05	43.093	19.971	6.9	3	4	3
Unigene0039403	Transport protein sec61 OS=Populus trichocarpa GN=POPTR_0011s10920g PE=2 SV=1	0.611	Down	0.000587	52.136	40.434	11.8	5	5	4
Unigene0039422	"3-ketoacyl-acyl carrier protein synthase III, III isoform 2 OS=Theobroma cacao GN=TCM_016019 PE=4 SV=1"	3.839	Up	0.000718	15.933	20.578	18.2	3	4	3
Unigene0039490	"3,4-dihydroxy-2-butanone kinase, putative OS=Theobroma cacao GN=TCM_013222 PE=4 SV=1"	0.647	Down	0.0011	40.051	11.605	4.8	2	2	2
Unigene0039521	AMP-dependent synthetase and ligase family protein OS=Populus trichocarpa GN=POPTR_0015s13060g PE=4 SV=1	2.237	Up	2.36e-05	56.428	11.638	2.9	2	2	2
Unigene0039530	Endonuclease 4 isoform 1 OS=Theobroma cacao GN=TCM_029963 PE=4 SV=1	0.550	Down	0.00248	34.149	22.55	8.3	4	6	4
Unigene0039537	BnaA09g42420D protein OS=Brassica napus GN=BnaA09g42420D PE=4 SV=1	3.032	Up	0.000214	13.88	7.8623	11	1	1	1
Unigene0039540	P-loop containing nucleoside triphosphate hydrolases superfamily protein OS=Theobroma cacao GN=TCM_028593 PE=4 SV=1	0.479	Down	0.000445	50.198	49.658	12.8	5	9	5
Unigene0039589	Adenine nucleotide alpha hydrolases-like superfamily protein isoform 3 (Fragment) OS=Theobroma cacao GN=TCM_006869 PE=4 SV=1	1.717	Up	0.00331	4.1528	11.194	48.7	2	3	2
Unigene0039600	"ATP synthase subunit alpha, chloroplastic OS=Carica papaya GN=atpA PE=3 SV=1"	0.278	Down	9.69e-05	55.187	88.63	20.2	11	21	10
Unigene0039609	Aldehyde oxidase (Fragment) OS=Carica papaya PE=2 SV=1	0.167	Down	1.88e-06	36.021	16.981	6.1	2	2	2
Unigene0039615	SEC6 isoform 3 OS=Theobroma cacao GN=TCM_001597 PE=4 SV=1	1.540	Up	0.00128	60.607	20.262	5.6	3	3	3
Unigene0039668	"Glutamate synthase, putative OS=Ricinus communis GN=RCOM_1579610 PE=4 SV=1"	1.644	Up	0.00164	242	92.66	6.5	13	16	13
Unigene0039725	PDI-like 1-5 isoform 2 OS=Theobroma cacao GN=TCM_028753 PE=4 SV=1	0.568	Down	0.000143	27.997	70.379	27.3	6	9	6
Unigene0039731	Protein disulfide isomerase-like 1-6 OS=Gossypium arboreum GN=F383_05037 PE=4 SV=1	0.596	Down	4.7e-05	20.43	15.309	10.6	2	2	2
Unigene0039785	"ATP synthase subunit beta, chloroplastic OS=Carica papaya GN=atpB PE=3 SV=1"	0.477	Down	5.81e-05	52.729	217.35	46.3	16	35	15
Unigene0039964	Thylakoid lumenal family protein OS=Populus trichocarpa GN=POPTR_0003s11240g PE=4 SV=1	0.198	Down	1.09e-06	28.7	100.46	20.7	5	7	5
Unigene0039978	Heat shock protein OS=Hevea brasiliensis PE=2 SV=1	0.483	Down	2.29e-05	80.942	192.72	29.4	25	56	18
Unigene0039990	Late embryogenesis abundant protein (LEA) family protein OS=Theobroma cacao GN=TCM_004782 PE=4 SV=1	1.539	Up	0.00105	23.592	9.4272	5.6	1	2	1
Unigene0040024	Tonoplast intrinsic protein 7 OS=Hevea brasiliensis GN=TIP7 PE=2 SV=1	1.590	Up	0.00054	26.199	6.235	3.6	1	3	1
Unigene0040102	Osmotin 34 OS=Theobroma cacao GN=TCM_016208 PE=4 SV=1	3.474	Up	9.41e-05	24.588	323.31	55.8	10	57	10
Unigene0040129	Farnesylcysteine lyase OS=Theobroma cacao GN=TCM_001552 PE=4 SV=1	0.481	Down	0.00201	54.45	8.6458	2	1	1	1
Unigene0040130	Glycolate oxidase family protein OS=Populus trichocarpa GN=POPTR_0001s40480g PE=2 SV=1	0.157	Down	2.9e-07	40.611	215.51	48.5	15	72	11
Unigene0040151	"Protease C56, putative OS=Ricinus communis GN=RCOM_0763700 PE=4 SV=1"	0.425	Down	7.77e-07	41.436	23.661	9.3	5	9	4
Unigene0040168	Xyloglucan endotransglucosylase/hydrolase OS=Gossypium hirsutum GN=XTH2 PE=2 SV=1	0.343	Down	0.0177	32.865	133.21	33.8	7	11	7
Unigene0040260	"Chlorophyll a-b binding protein, chloroplastic OS=Vitis vinifera GN=VIT_19s0014g03660 PE=3 SV=1"	0.083	Down	6.95e-05	28.441	14.817	6.8	2	8	2
Unigene0040278	Ent-kaurenoic acid oxidase OS=Malus domestica GN=KAO PE=2 SV=1	25.768	Up	4.32e-07	17.129	36.145	14.6	2	6	2
Unigene0040479	60S acidic ribosomal P3 OS=Gossypium arboreum GN=F383_11737 PE=3 SV=1	0.657	Down	1.85e-05	11.805	41.051	29.2	3	12	3
Unigene0040516	"60S ribosomal protein L28, putative OS=Ricinus communis GN=RCOM_1485620 PE=4 SV=1"	2.696	Up	4.37e-05	16.065	32.754	25	3	4	3
Unigene0040577	Thioredoxin h2 OS=Glycine max PE=2 SV=1	1.523	Up	0.00152	14.662	38.7	23.1	3	6	3
Unigene0040600	Plastocyanin OS=Populus trichocarpa GN=POPTR_0005s26740g PE=3 SV=1	0.176	Down	7.04e-07	16.758	23.673	14.3	1	6	1
Unigene0040672	T-complex protein 1 subunit delta OS=Theobroma cacao GN=TCM_012527 PE=3 SV=1	1.659	Up	1.03e-05	57.482	95.181	18.4	9	12	9
Unigene0040894	Hairpin-inducing protein OS=Casuarina glauca PE=2 SV=1	2.004	Up	0.00189	24.955	13.353	8.1	2	4	2
Unigene0040911	Protein STRICTOSIDINE SYNTHASE-LIKE 10 OS=Arabidopsis thaliana GN=SSL10 PE=2 SV=1	0.441	Down	0.000504	38.367	151.77	38.6	12	44	12
Unigene0040933	GDSL-like Lipase/Acylhydrolase superfamily protein OS=Theobroma cacao GN=TCM_010576 PE=4 SV=1	1.818	Up	0.000506	34.618	39.39	17.4	5	10	5
Unigene0041345	Eukaryotic translation initiation factor 1A OS=Ananas comosus GN=ACMD2_05461 PE=4 SV=1	3.101	Up	0.000532	12.326	22.198	23.9	2	2	2
Unigene0042204	Fructose-bisphosphate aldolase OS=Carica papaya PE=2 SV=1	0.137	Down	2.2e-06	26.885	117.69	48.6	11	33	8
Unigene0042293	Nitrogen fixation S (NIFS)-like 1 OS=Theobroma cacao GN=TCM_000875 PE=3 SV=1	1.649	Up	0.00231	50.153	28.874	7.9	3	4	3
Unigene0042355	"Cytochrome P450, putative OS=Ricinus communis GN=RCOM_1016730 PE=3 SV=1"	0.592	Down	0.000107	55.88	68.159	19.1	8	12	8
Unigene0042360	Ran-binding protein 1 b isoform 1 OS=Theobroma cacao GN=TCM_021657 PE=4 SV=1	1.584	Up	0.0391	24.325	12.61	13.2	3	3	2
Unigene0042389	Polygalacturonase inhibitor protein (Fragment) OS=Carica papaya PE=2 SV=1	1.692	Up	9.52e-06	37.859	71.366	22.4	7	16	7
Unigene0042480	Thioredoxin M-type 4 isoform 1 OS=Theobroma cacao GN=TCM_008097 PE=4 SV=1	0.594	Down	0.000637	20.126	44.264	24.3	4	9	4
Unigene0042498	Thylakoid lumen 18.3 kDa protein OS=Theobroma cacao GN=TCM_026607 PE=4 SV=1	0.283	Down	2.64e-08	32.739	74.891	23.5	6	16	6
Unigene0042540	"Acetate/butyrate--CoA ligase AAE7, peroxisomal-like protein OS=Gossypium arboreum GN=F383_11972 PE=4 SV=1"	0.394	Down	0.000287	18.151	11.759	10.3	2	2	2
Unigene0042560	Phosphoserine aminotransferase OS=Vitis vinifera GN=VIT_00s2579g00010 PE=3 SV=1	1.663	Up	0.00027	47.495	65.333	20.3	7	14	7
Unigene0042679	Glycosyltransferase OS=Citrus paradisi GN=SLLGT PE=2 SV=1	7.444	Up	0.000713	53.806	105.91	20.8	9	16	9
Unigene0042694	Photosystem I reaction center subunit IV A OS=Medicago truncatula GN=MTR_7g099390 PE=2 SV=1	0.193	Down	3.36e-05	15.171	73.268	33.6	3	6	3
Unigene0042811	Cysteine proteinase inhibitor OS=Morus notabilis GN=L484_004273 PE=3 SV=1	0.577	Down	0.000579	11.871	112.37	58.9	7	20	7
Unigene0043020	"Mannan endo-1,4-beta-mannosidase 6 OS=Glycine soja GN=glysoja_005215 PE=3 SV=1"	2.235	Up	4.78e-05	4.8604	50.104	35.7	1	15	1
Unigene0043459	Photosystem I 11K family protein OS=Populus trichocarpa GN=POPTR_0003s05110g PE=2 SV=1	0.064	Down	6.51e-05	10.766	10.452	11.1	1	2	1
Unigene0043497	BnaC03g24290D protein OS=Brassica napus GN=BnaC03g24290D PE=3 SV=1	0.244	Down	2.17e-06	25.633	54.002	27.3	7	12	7
Unigene0043595	Pathogenesis-related protein 1 OS=Carica papaya GN=PR1 PE=2 SV=1	0.186	Down	0.00112	17.302	44.913	28.8	3	11	3
Unigene0043876	40S ribosomal protein S21 OS=Hevea brasiliensis GN=RPS21A PE=2 SV=1	0.516	Down	0.000854	9.1572	7.1878	13.4	1	3	1
Unigene0044008	BnaC01g30540D protein OS=Brassica napus GN=BnaC01g30540D PE=4 SV=1	0.521	Down	0.00468	25.538	19.284	7.3	1	1	1
Unigene0044075	"Xylem serine proteinase 1, putative OS=Ricinus communis GN=RCOM_1588040 PE=4 SV=1"	0.263	Down	0.000159	82.414	66.403	8.5	5	8	5
Unigene0044267	"Nuclear transport factor, putative OS=Ricinus communis GN=RCOM_1079720 PE=4 SV=1"	0.539	Down	0.000263	13.506	70.301	43.1	4	11	4
Unigene0044287	GLN phosphoribosyl pyrophosphate amidotransferase 1 OS=Theobroma cacao GN=TCM_006764 PE=3 SV=1	2.754	Up	3.77e-06	60.96	121.27	26.3	14	22	14
Unigene0044288	Isopropyl malate isomerase large subunit 1 OS=Theobroma cacao GN=TCM_021015 PE=4 SV=1	2.977	Up	0.000144	55.475	188.17	41.4	17	30	17
Unigene0044458	Glyceraldehyde-3-phosphate dehydrogenase OS=Morus notabilis GN=L484_007581 PE=3 SV=1	0.235	Down	9.29e-08	43.184	199.78	32.8	14	57	14
Unigene0044725	Aquaporin OS=Jatropha curcas PE=2 SV=1	2.173	Up	0.000259	25.783	9.3375	6.8	1	2	1
Unigene0044810	Oxygen evolving enhancer protein 1 OS=Litchi chinensis GN=OEE1 PE=2 SV=1	0.100	Down	7.61e-07	35.182	287.14	37.8	12	33	12
Unigene0044885	"Copper ion binding protein, putative OS=Ricinus communis GN=RCOM_0590710 PE=4 SV=1"	0.473	Down	5.68e-05	20.344	11.459	10	2	2	2
Unigene0045309	Cell wall integrity and stress response component 1 OS=Theobroma cacao GN=TCM_008810 PE=4 SV=1	1.842	Up	0.00169	30.592	6.1749	3.3	1	1	1
Unigene0045389	Deoxyuridine 5'-triphosphate nucleotidohydrolase OS=Morus notabilis GN=L484_021183 PE=4 SV=1	0.456	Down	2.02e-06	13.363	6.345	6.2	1	1	1
Unigene0045626	Calcium-dependent lipid-binding domain-containing protein OS=Arabidopsis thaliana GN=At3g55470 PE=4 SV=1	0.192	Down	2.71e-06	10.992	57.091	51	6	15	6
Unigene0045741	"Chlorophyll a-b binding protein, chloroplastic OS=Pyrus x bretschneideri PE=2 SV=1"	0.216	Down	0.00208	9.2243	29.027	13.1	1	3	1
Unigene0045787	"Acetate/butyrate--CoA ligase AAE7, peroxisomal-like protein OS=Gossypium arboreum GN=F383_11972 PE=4 SV=1"	0.174	Down	2.97e-05	7.4406	6.255	11.3	1	1	1
Unigene0045885	Pyridoxal-5'-phosphate-dependent enzyme family protein OS=Theobroma cacao GN=TCM_037587 PE=4 SV=1	1.610	Up	0.00338	57.11	126.88	25.5	12	14	11
Unigene0045923	"Heat-shock protein, putative OS=Ricinus communis GN=RCOM_0731960 PE=3 SV=1"	0.201	Down	8.44e-07	12.363	31.225	27.6	3	6	2
Unigene0046143	CXE carboxylesterase OS=Paeonia suffruticosa PE=2 SV=1	2.257	Up	0.000328	29.876	16.355	7.2	1	1	1
Unigene0046193	Mitochondrial import inner membrane translocase subunit Tim10-like protein OS=Gossypium arboreum GN=F383_24200 PE=3 SV=1	0.440	Down	1.67e-05	9.4567	6.2729	9.6	1	1	1
Unigene0046235	Chitinase A OS=Theobroma cacao GN=TCM_005226 PE=3 SV=1	0.340	Down	1.98e-05	30.887	62.095	17.8	4	5	4
Unigene0046246	Photosystem I P700 apoprotein A1 (Fragment) OS=Parnassia laxmannii GN=psaA PE=4 SV=1	0.068	Down	5.67e-05	10.496	14.539	21.1	2	5	2
Unigene0046346	Papain OS=Carica papaya PE=1 SV=1	0.529	Down	0.00151	38.9	23.271	15.4	5	20	3
Unigene0046381	"Ralf-like 34, putative OS=Theobroma cacao GN=TCM_000633 PE=4 SV=1"	1.962	Up	0.0242	13.882	13.018	13.7	2	3	2
Unigene0046446	Papaya barwin-like protein OS=Carica papaya PE=1 SV=1	0.294	Down	4.7e-05	16.356	132.96	50.3	7	44	7
Unigene0046719	"Encodes a protein whose expression is responsive to nematode infection, putative OS=Theobroma cacao GN=TCM_047008 PE=4 SV=1"	3.979	Up	4.42e-06	22.454	-2	4	1	1	1
Unigene0046983	"Major pollen allergen Ory s 1, putative OS=Ricinus communis GN=RCOM_0120910 PE=3 SV=1"	1.953	Up	0.00236	26.18	9.8603	5	1	1	1
Unigene0047070	Thioredoxin M-type 4 family protein OS=Populus trichocarpa GN=POPTR_0011s12120g PE=4 SV=1	0.649	Down	0.00221	20.174	132.42	42.6	6	20	6
Unigene0047196	Endoglucanase OS=Jatropha curcas GN=JCGZ_04735 PE=3 SV=1	1.742	Up	0.00174	54.764	19.109	6.3	3	3	3
Unigene0047621	"HXXXD-type acyl-transferase family protein, putative OS=Theobroma cacao GN=TCM_018794 PE=4 SV=1"	0.402	Down	0.000118	49.886	36.258	14.4	5	5	5
Unigene0047692	Translocon at the outer envelope membrane of chloroplasts 159 OS=Theobroma cacao GN=TCM_044211 PE=4 SV=1	1.590	Up	2.27e-05	143.26	44.389	4.1	5	8	5
Unigene0047730	Coumaroyl 3-hydroxylase OS=Populus trichocarpa GN=POPTR_0006s03180g PE=2 SV=1	1.518	Up	0.000706	57.55	47.471	11	6	7	6
Unigene0047767	PsaB (Fragment) OS=Acorus gramineus GN=psaB PE=4 SV=1	0.060	Down	6.43e-05	18.429	8.2772	7.6	1	2	1
Unigene0047863	Phosphoglycerate kinase OS=Cucumis sativus GN=Csa_6G136020 PE=3 SV=1	0.508	Down	0.000263	51.077	110.23	23.2	11	38	8
Unigene0047920	Latex serine proteinase inhibitor OS=Carica papaya PE=1 SV=1	0.534	Down	6.97e-05	20.393	107.15	36.1	7	14	7
Unigene0047931	L-lactate dehydrogenase OS=Jatropha curcas GN=JCGZ_03382 PE=3 SV=1	0.401	Down	0.000735	37.667	6.2769	3.4	1	1	1
Unigene0047934	26S proteasome regulatory particle non-ATPase subunit 8 OS=Elaeis guineensis var. tenera PE=2 SV=1	1.854	Up	0.000291	34.847	52.911	22.3	6	8	5
Unigene0048195	Nitrogen regulatory PII-like isoform 1 OS=Theobroma cacao GN=TCM_034480 PE=4 SV=1	0.432	Down	0.0123	20.208	22.924	12.8	2	3	2
Unigene0048216	Glyoxalase I homolog family protein OS=Populus trichocarpa GN=POPTR_0004s01320g PE=4 SV=1	0.578	Down	1.31e-05	33.1	188.92	37.7	11	51	11
Unigene0048345	Phytocyanin-like arabinogalactan-protein OS=Gossypium hirsutum GN=PLA1 PE=2 SV=1	0.578	Down	6.61e-05	17.451	83.115	28.7	3	18	3
Unigene0048495	"Chlorophyll a-b binding protein, chloroplastic OS=Eucalyptus grandis GN=EUGRSUZ_B00523 PE=3 SV=1"	0.064	Down	9.92e-07	27.834	14.336	7.9	2	4	2
Unigene0048537	Ras-related protein RABA1b OS=Glycine soja GN=glysoja_001627 PE=4 SV=1	0.409	Down	0.000126	23.95	107.68	48.8	10	28	4
Unigene0048547	Vestitone reductase-related family protein OS=Populus trichocarpa GN=POPTR_0004s19380g PE=4 SV=1	0.259	Down	0.000486	44.06	17.587	8.3	3	4	3
Unigene0048560	"Protein binding protein, putative OS=Ricinus communis GN=RCOM_0342940 PE=4 SV=1"	0.198	Down	0.000215	37.869	71.389	16.6	4	5	4
Unigene0048835	JHL07K02.7 protein OS=Jatropha curcas GN=JHL07K02.7 PE=4 SV=1	0.567	Down	0.0115	22.069	16.949	11.5	2	3	2
Unigene0049533	Inhibitor of trypsin and hageman factor-like protein OS=Medicago truncatula GN=MTR_1g075340 PE=2 SV=1	8.496	Up	0.000115	7.8501	27.922	49.3	4	9	4
Unigene0049686	Putative ovule protein OS=Solanum chacoense PE=4 SV=1	0.313	Down	0.000388	28.9	6.6009	3	1	1	1
Unigene0049823	"Catalytic, putative OS=Ricinus communis GN=RCOM_0814030 PE=4 SV=1"	0.626	Down	0.000176	35.59	77.99	28	6	9	6
Unigene0049890	Pectinesterase OS=Citrus sinensis GN=CISIN_1g047288mg PE=4 SV=1	0.409	Down	9.05e-06	23.89	19.113	5.4	1	2	1
Unigene0050152	HSP20-like chaperones superfamily protein OS=Theobroma cacao GN=TCM_036580 PE=4 SV=1	0.630	Down	7.67e-05	15.797	45.601	39	5	7	5
Unigene0050153	"Chlorophyll a-b binding protein, chloroplastic OS=Ricinus communis GN=RCOM_0644360 PE=3 SV=1"	0.208	Down	0.0101	31.083	92.23	23.1	9	29	5
Unigene0050197	Histone H2B OS=Morus notabilis GN=L484_011774 PE=3 SV=1	1.732	Up	8.27e-06	13.916	21.272	22.4	3	7	3
Unigene0050260	"GDSL-like Lipase/Acylhydrolase superfamily protein, putative isoform 1 OS=Theobroma cacao GN=TCM_000160 PE=4 SV=1"	0.482	Down	0.00038	35.897	6.8576	3	1	1	1
Unigene0050443	"Arginase, putative OS=Ricinus communis GN=RCOM_1611220 PE=3 SV=1"	0.365	Down	0.000102	36.693	57.808	20.1	6	10	6
Unigene0050535	Ribulose bisphosphate carboxylase small chain OS=Ricinus communis GN=RCOM_1158790 PE=3 SV=1	0.256	Down	9.43e-07	20.514	97.662	37.9	9	28	5
Unigene0050571	Retrovirus-related Pol polyprotein from transposon TNT 1-94 OS=Morus notabilis GN=L484_026684 PE=3 SV=1	0.610	Down	0.00985	9.504	5.9313	8.5	1	3	1
Unigene0051208	Non-specific lipid-transfer protein type 2 OS=Tamarix hispida PE=2 SV=1	0.596	Down	0.00086	9.1857	19.308	31	3	5	3
Unigene0051271	S-adenosylmethionine: halide ion methyltransferase OS=Raphanus sativus GN=hmt PE=4 SV=1	0.268	Down	5.82e-05	23.944	66.446	16	2	5	2
Unigene0051453	PSII 47 kDa protein (Fragment) OS=Forsythia europaea GN=psbB PE=4 SV=1	0.216	Down	0.000214	16.782	38.415	20.9	3	10	3
Unigene0051623	40S ribosomal S7 OS=Gossypium arboreum GN=F383_15079 PE=4 SV=1	2.289	Up	0.00268	22.048	18.857	16.8	3	7	3
Unigene0051690	"Skp1, putative OS=Ricinus communis GN=RCOM_1598810 PE=3 SV=1"	2.868	Up	0.00169	11.858	38.977	35.8	3	6	2
Unigene0051721	UDP-D-apiose/UDP-D-xylose synthase 2 OS=Theobroma cacao GN=TCM_041534 PE=4 SV=1	1.888	Up	5.07e-06	44.411	159.82	48.6	19	29	19
Unigene0051738	Photosystem II subunit O-2 OS=Theobroma cacao GN=TCM_000498 PE=4 SV=1	0.082	Down	2.3e-05	8.1642	19.344	16.2	2	6	2
Unigene0051869	Glutamine synthetase OS=Theobroma cacao GN=TCM_020479 PE=3 SV=1	0.256	Down	3.49e-07	38.403	18.157	7.8	3	5	3
Unigene0051939	Plant/K24M7-17 protein OS=Medicago truncatula GN=MTR_1g100800 PE=4 SV=1	0.363	Down	0.000509	28.189	15.331	8	2	4	2
Unigene0051966	GDSL esterase/lipase OS=Carica papaya PE=1 SV=1	2.008	Up	5.5e-05	36.852	106.97	23.7	6	27	6
Unigene0052128	Subtilase family protein OS=Theobroma cacao GN=TCM_000749 PE=4 SV=1	2.683	Up	0.00025	80.187	323.31	29.9	20	88	20
Unigene0052190	4-hydroxyphenylpyruvate dioxygenase OS=Ricinus communis GN=RCOM_1192240 PE=3 SV=1	3.314	Up	1.57e-05	48.446	323.31	56.8	22	98	22
Unigene0052414	Elongation factor Tu OS=Jatropha curcas GN=JCGZ_21976 PE=3 SV=1	2.020	Up	0.00158	32.976	43.516	9.3	3	3	3
Unigene0052423	Curculin-like (Mannose-binding) lectin family protein OS=Theobroma cacao GN=TCM_031776 PE=4 SV=1	0.504	Down	0.00142	15.461	22.503	22.5	3	3	3
Unigene0052591	"Major latex protein (MLP149), putative OS=Arabidopsis thaliana PE=2 SV=1"	0.129	Down	2.79e-06	11.055	46.622	31.6	5	30	5
Unigene0053026	NAD(P)-linked oxidoreductase superfamily protein OS=Theobroma cacao GN=TCM_021862 PE=4 SV=1	2.336	Up	0.00241	35.492	7.0088	9.2	4	14	1
Unigene0053318	60S ribosomal protein L12-1 OS=Ananas comosus GN=ACMD2_12672 PE=4 SV=1	0.661	Down	0.00106	17.873	83.101	35.5	6	14	6
Unigene0053398	Prefoldin 1 OS=Theobroma cacao GN=TCM_044384 PE=4 SV=1	0.628	Down	0.000404	14.938	31.26	31	4	6	4
Unigene0053671	Acyl-coenzyme A oxidase OS=Jatropha curcas GN=JCGZ_24073 PE=3 SV=1	3.589	Up	0.00051	77.824	30.397	7.6	4	4	4
Unigene0053800	Glutamate decarboxylase OS=Cucumis sativus GN=Csa_5G348050 PE=3 SV=1	0.490	Down	0.000133	55.873	312.02	38.9	21	106	21
Unigene0053927	FASCICLIN-like arabinogalactan protein 17 OS=Theobroma cacao GN=TCM_023101 PE=4 SV=1	0.463	Down	3.07e-06	49.004	8.262	7	2	4	1
Unigene0054015	Chloroplast nucleoid DNA-binding family protein OS=Populus trichocarpa GN=POPTR_0002s10480g PE=3 SV=2	0.333	Down	7.58e-05	45.848	53.64	10.2	5	19	5
Unigene0054018	NADP-dependent glyceraldehyde-3-phosphate dehydrogenase OS=Morus notabilis GN=L484_003300 PE=3 SV=1	0.266	Down	2.05e-05	38.872	88.51	26.8	8	14	8
Unigene0054106	Mago nashi family protein OS=Theobroma cacao GN=TCM_005726 PE=4 SV=1	0.659	Down	0.000762	17.691	9.1458	6.6	1	3	1
Unigene0054205	"Alpha-glucosidase, putative OS=Ricinus communis GN=RCOM_0030540 PE=3 SV=1"	1.652	Up	0.000811	100.79	263.51	20.4	20	58	20
Unigene0054208	ATP synthase subunit gamma OS=Ricinus communis GN=RCOM_1107030 PE=3 SV=1	1.670	Up	0.000379	35.293	102.55	30.2	10	19	10
Unigene0054244	"Mitochondrion-localized small heat shock protein 23.6, putative isoform 1 OS=Theobroma cacao GN=TCM_014924 PE=3 SV=1"	0.426	Down	6.2e-06	23.84	82.502	33.5	8	28	8
Unigene0054366	Latex serine proteinase inhibitor OS=Carica papaya PE=1 SV=1	0.329	Down	0.00213	14.77	25.419	29.1	3	7	3
Unigene0054391	"Alpha-1,4-glucan-protein synthase [UDP-forming], putative OS=Ricinus communis GN=RCOM_1620190 PE=4 SV=1"	0.655	Down	0.000932	41.22	194.98	52.1	17	52	14
Unigene0054569	Peptidyl-prolyl cis-trans isomerase FKBP20-1 OS=Morus notabilis GN=L484_025337 PE=4 SV=1	0.469	Down	0.00197	11.933	16.461	18	2	2	2
Unigene0054620	Lung seven transmembrane receptor family protein OS=Theobroma cacao GN=TCM_022030 PE=4 SV=1	1.527	Up	0.00401	49.642	7.821	2.5	1	1	1
Unigene0054752		1.584	Up	0.00162	11.493	31.714	20.8	2	4	2
Unigene0054868	Glutamate [NMDA] receptor subunit epsilon-1 OS=Gossypium arboreum GN=F383_05269 PE=4 SV=1	0.424	Down	0.00409	45.372	6.1937	2	1	1	1
