# Supplementary material for: Comparative proteomic analysis provides novel insights into the regulation mechanism underlying papaya (Carica papaya L.) exocarp during fruit ripening process
Source: BMC Plant Biol. 2019 Jun 6;19:238. doi: 10.1186/s12870-019-1845-4 (PMC6554998; doi:10.1186/s12870-019-1845-4)
Supplement: Supplementary file 4 — Table S3. The scores for the subcellular location of each protein. (XLSX 141 kb) [file 12870_2019_1845_MOESM4_ESM.xlsx]

## Sheet: Subcellular_location_annotation
Table S3 The scores for the subcellular location of each protein.
Unigene0038509	chlo 11	cyto 3
Unigene0027372	extr 6	cyto 5	chlo 1	nucl 1	cysk 1	cysk_nucl 1
Unigene0046719	nucl 8	mito 2	chlo 1	cyto 1	plas 1	extr 1	cyto_mito 1	cyto_plas 1
Unigene0024629	nucl 8	chlo 3.5	chlo_mito 3.5	mito 2.5
Unigene0019844	plas 9	E.R. 4
Unigene0035446	cyto 7	pero 4	cyto_E.R. 4
Unigene0025247	cyto 12	chlo 2
Unigene0014718	cyto 6	chlo 4	nucl 1	mito 1	pero 1	cysk 1	cysk_nucl 1
Unigene0024115	chlo 5	cyto 5	mito 2	plas 1.5	nucl_plas 1.5
Unigene0020223	nucl 13
Unigene0039146	plas 8	chlo 2	mito 2	chlo_mito 2
Unigene0038305	nucl 9	mito 3	chlo 1	plas 1
Unigene0032975	chlo 5	nucl 3	pero 3	extr 2	cyto_nucl 2	cyto_pero 2
Unigene0050153	chlo 12	nucl 1	extr 1
Unigene0029075	cyto 9	chlo 3	nucl 1	plas 1	nucl_plas 1
Unigene0018750	cysk 14
Unigene0027202	cyto 5	mito 4	cyto_nucl 4
Unigene0022538	chlo 9	extr 2	nucl 1	cyto 1	cyto_nucl 1	E.R._vacu 1
Unigene0026057	pero 5	nucl 3	extr 3	cyto 2	nucl_plas 2
Unigene0027972	cyto 11	chlo 1	nucl 1	mito 1	chlo_mito 1
Unigene0018420	cyto 7	chlo 4	cyto_nucl 4
Unigene0030798	cyto 6	nucl 3	extr 3	cyto_E.R. 3	cyto_plas 3
Unigene0054062	extr 8	cyto 3	chlo 1	nucl 1	mito 1	chlo_mito 1
Unigene0029380	cyto 10.5	cyto_E.R. 6	chlo 2
Unigene0009780	nucl 8	chlo 5
Unigene0003024	cyto 8	nucl 4	cyto_pero 4	cyto_E.R. 4
Unigene0037668	chlo 4	cyto 4	nucl 3	extr 3
Unigene0028160	cyto 7.5	cyto_nucl 4.5	chlo 4	pero 1	golg 1
Unigene0006371	cyto 5.5	chlo 4	cyto_nucl 4	mito 2	nucl 1.5	mito_plas 1.5
Unigene0035378	chlo 11.5	chlo_mito 7	mito 1.5
Unigene0035393	chlo 7	nucl 4	chlo_mito 4
Unigene0032644	chlo 12	plas 2
Unigene0004365	nucl 6	mito 4.5	chlo 3	cyto_nucl 3	cyto_mito 3	cysk_nucl 3	nucl_plas 3
Unigene0027848	cyto 8	chlo 2	extr 2	nucl 1	golg 1	chlo_mito 1
Unigene0024484	cyto 11	nucl 1	cysk 1	golg 1	cysk_nucl 1
Unigene0038174	chlo 4	cyto 4	mito 3	nucl 1.5	cyto_mito 1.5	cysk_nucl 1.5
Unigene0024075	nucl 4	cyto 4	plas 4	cyto_nucl 4	nucl_plas 4	cyto_plas 4
Unigene0049275	chlo 10	cyto_nucl 2	nucl 1.5	cyto 1.5
Unigene0026855	extr 4	vacu 4	golg 2	chlo 1	cyto 1	plas 1	E.R. 1	E.R._plas 1	cyto_E.R. 1	cyto_plas 1
Unigene0023307	cyto 8	chlo 3	plas 2
Unigene0028478	chlo 6	cyto 3	chlo_mito 3	extr 2	cyto_nucl 2
Unigene0008289	cyto 13
Unigene0038144	cyto 4	plas 4	cyto_plas 4	chlo 3.5
Unigene0034646	cyto 11	chlo 1	plas 1	cysk 1	cysk_plas 1
Unigene0029611	nucl 4	cyto 4	cyto_nucl 4	mito 3
Unigene0004226	cyto 8	nucl 2	cysk 2	cysk_nucl 2
Unigene0023804	plas 6	nucl 2	vacu 2	E.R. 2	E.R._vacu 2
Unigene0038544	extr 4	vacu 3	chlo 2	E.R. 2	nucl 1	cyto 1	mito 1	cyto_nucl 1	E.R._plas 1
Unigene0024823	mito 9	chlo 4
Unigene0032719	cyto 11	chlo 1	cysk 1	golg 1
Unigene0037909	cyto 6	chlo 5	nucl 3	cyto_pero 3	cyto_E.R. 3	cyto_plas 3
Unigene0025317	extr 9	chlo 1	nucl 1	cyto 1	plas 1	vacu 1	cyto_nucl 1	nucl_plas 1	cyto_plas 1
Unigene0024954	chlo 12	mito 1	vacu 1
Unigene0052488	cyto 10	pero 4
Unigene0002240	cyto 13
Unigene0052212	chlo 5	nucl 4	cyto 2	extr 2	cysk_nucl 2	nucl_plas 2
Unigene0036974	chlo 5	nucl 4	chlo_mito 4
Unigene0034402	mito 6	chlo 5	vacu 2
Unigene0019311	#VALUE!	nucl 6.5	cyto 6.5
Unigene0031933	mito 9	chlo 5
Unigene0030460	chlo 13
Unigene0000690	vacu 4	chlo 3	extr 3	golg 2	nucl 1	E.R. 1	golg_plas 1
Unigene0028306	mito 6.5	cyto_mito 4	chlo 2	nucl 1	plas 1	extr 1	vacu 1	E.R. 1	nucl_plas 1	E.R._vacu 1	E.R._plas 1
Unigene0020687	chlo 8.5	chlo_mito 5.5	vacu 2	mito 1.5	E.R._vacu 1.5
Unigene0034538	cyto 5	nucl 4	chlo 3	vacu 1	golg 1
Unigene0014735	cyto 9	cysk 2	chlo 1	nucl 1	extr 1	cysk_plas 1
Unigene0024967	chlo 11	nucl 1	mito 1	extr 1
Unigene0000516	cyto 5.5	cyto_nucl 4	chlo 3	mito 3	chlo_mito 3
Unigene0030023	cyto 7	nucl 4	cyto_pero 4
Unigene0025601	nucl 9	cyto 2	pero 2	cyto_pero 2
Unigene0015418	vacu 7	cyto 3	plas 2	chlo 1	golg 1	nucl_plas 1	cysk_plas 1	E.R._plas 1	mito_plas 1
Unigene0023847	chlo 12	cyto 1	nucl_plas 1
Unigene0020332	chlo 13
Unigene0029924	cyto 8	extr 3	cysk 2
Unigene0036185	cyto 8	chlo 1	nucl 1	mito 1	extr 1	cysk 1	golg 1	chlo_mito 1	cysk_nucl 1
Unigene0036826	chlo 13
Unigene0038112	chlo 12	nucl 1	mito 1
Unigene0029039	chlo 4	nucl 3.5	cysk_nucl 2.5	plas 2	cyto 1	mito 1	vacu 1	E.R. 1	golg_plas 1	E.R._vacu 1	cyto_E.R. 1
Unigene0053949	cyto 6	nucl 4	chlo 2	nucl_plas 2
Unigene0031820	chlo 6	nucl 5	E.R. 1	pero 1	cysk 1
Unigene0027685	nucl 14
Unigene0054205	mito 4.5	chlo_mito 4	chlo 2.5	nucl 2	cyto 2	plas 2	cyto_nucl 2	nucl_plas 2	cyto_plas 2
Unigene0023581	cyto 7	mito 4	nucl 2	cyto_mito 2	mito_plas 2
Unigene0023315	plas 8	chlo 3	cyto 2
Unigene0005900	cyto 6	mito 3	pero 3	cyto_nucl 3	cyto_E.R. 3
Unigene0002565	chlo 10	cyto 2	mito 1	plas 1	cyto_nucl 1	cyto_pero 1	mito_plas 1	cyto_E.R. 1
Unigene0014354	cyto 10	chlo 1	nucl 1	mito 1	E.R. 1	chlo_mito 1
Unigene0029466	cyto 7	chlo 3	mito 3	chlo_mito 3
Unigene0039191	cyto 6	cysk 3	cyto_nucl 3	cyto_pero 3
Unigene0025889	cyto 9	pero 2	chlo 1	nucl 1	vacu 1
Unigene0003606	nucl 10	cyto_nucl 5.83333	nucl_plas 5.83333	chlo 1	mito 1	golg 1	chlo_mito 1
Unigene0023857	mito 8.5	chlo_mito 6.5	chlo 3.5
Unigene0027418	chlo 4	plas 3	chlo_mito 3	nucl 2	mito 2	golg_plas 2	E.R._plas 2	cyto_plas 2
Unigene0036152	cyto 7	nucl 3	plas 2	chlo 1	golg 1	cysk_plas 1	E.R._plas 1	mito_plas 1
Unigene0036455	vacu 4	chlo 3	E.R._vacu 3	extr 2	E.R. 2	golg 2
Unigene0036366	extr 5	plas 3	chlo 2	mito 2	vacu 2	chlo_mito 2
Unigene0038219	cyto 10	chlo 1	nucl 1	cysk 1	golg 1	cysk_nucl 1
Unigene0025254	pero 5	mito 4	chlo 1	nucl 1	cyto 1	extr 1	E.R. 1	cyto_nucl 1	cyto_E.R. 1
Unigene0031031	chlo 8	extr 2	nucl 1	plas 1	vacu 1	golg 1	nucl_plas 1	golg_plas 1
Unigene0025023	chlo 7	mito 5.5	cyto_mito 3.5
Unigene0024852	cyto 8	chlo 3	mito 2
Unigene0032026	nucl 6.5	cyto_nucl 4.5	chlo 2	cyto 1.5	chlo_mito 1.5	mito 1	pero 1	cysk 1	golg_plas 1
Unigene0035795	cyto 8	mito 3	chlo 2
Unigene0034338	cyto 7	chlo 6
Unigene0024458	chlo 12	nucl 1	mito 1
Unigene0004676	cyto 8	chlo 2	nucl 2	cysk 2	cysk_nucl 2
Unigene0033373	nucl 6	cyto 4	chlo 2	cyto_pero 2	cyto_E.R. 2
Unigene0011864	chlo 13
Unigene0001279	cyto 5	chlo 4	cyto_nucl 4
Unigene0053915	nucl 3	chlo 2	cyto 2	plas 2	E.R. 2	E.R._plas 2	cyto_E.R. 2	cyto_plas 2
Unigene0003462	chlo 12	cyto 1	extr 1
Unigene0001544	chlo 11	cyto 2
Unigene0026089	chlo 8	nucl 2	mito 2	cyto 1	plas 1	cyto_mito 1	cysk_nucl 1	cyto_plas 1
Unigene0023615	cyto 4	extr 4	chlo 2	nucl 2	mito 2	chlo_mito 2	cyto_pero 2	cyto_E.R. 2	cyto_plas 2
Unigene0022187	chlo 5	cyto 4	nucl 3	chlo_mito 3
Unigene0039051	plas 8	vacu 2	E.R. 2	E.R._vacu 2
Unigene0035970	nucl 8	mito 3	cyto 1	plas 1	pero 1	cyto_pero 1	cyto_plas 1
Unigene0021572	chlo 10	nucl 2	extr 1	vacu 1	cyto_nucl 1	cysk_nucl 1	nucl_plas 1
Unigene0009422	chlo 11.5	chlo_mito 6.83333	cyto_mito 1.33333
Unigene0008094	mito 5	nucl 4	chlo 2	plas 2	cysk_nucl 2
Unigene0027016	cyto 7	nucl 4	chlo 1	cysk 1	golg 1
Unigene0029309	nucl 6	cyto 4	vacu 2	cyto_pero 2	cyto_E.R. 2
Unigene0030126	chlo 10	nucl 1	vacu 1	E.R. 1	cyto_mito 1	E.R._vacu 1
Unigene0027914	chlo 9	extr 5
Unigene0035102	plas 8.5	cyto_plas 5	vacu 2	chlo 1	mito 1	E.R. 1	chlo_mito 1
Unigene0002035	chlo 9	nucl 2	cyto 2	cyto_nucl 2
Unigene0001553	chlo 13
Unigene0000196	nucl 7	cyto 6
Unigene0044157	nucl 4	chlo 3	cyto 3	plas 1.5	golg_plas 1.5	cyto_E.R. 1.5
Unigene0035347	chlo 6	nucl 3.5	mito 3	cyto_nucl 2.5
Unigene0031944	cyto 7	chlo 3	nucl 2	pero 1	golg 1	cysk_nucl 1	nucl_plas 1
Unigene0024948	chlo 13
Unigene0006271	chlo 6	cyto 4	chlo_mito 4
Unigene0017849	cyto 7	mito 3	chlo 2	extr 1	pero 1
Unigene0030880	nucl 4	golg 4	cyto 3	chlo 1	plas 1	vacu 1
Unigene0024986	chlo 11	mito 2
Unigene0019196	plas 5	E.R. 3	chlo 2	golg 2	E.R._vacu 2
Unigene0018776	cyto 7.5	cyto_plas 5.5	plas 2.5	chlo 2	nucl 1	vacu 1	chlo_mito 1
Unigene0036254	mito 9	cyto_mito 6	chlo 3
Unigene0011212	mito 8	chlo 3	nucl 2
Unigene0004251	mito 9	chlo 5
Unigene0037437	cyto 4	extr 4	chlo 3	nucl 1	mito 1	E.R. 1
Unigene0025489	chlo 4	mito 4	vacu 4	chlo_mito 4
Unigene0036473	cysk 8	cyto 4	cysk_plas 4
Unigene0027704	cyto 9	chlo 1	mito 1	plas 1	pero 1	cysk 1	chlo_mito 1	cysk_plas 1	mito_plas 1
Unigene0053950	plas 3	E.R. 3	E.R._plas 3	cyto 2	golg 2	nucl_plas 2
Unigene0034475	nucl 6	cyto 3	cysk_nucl 3	nucl_plas 3
Unigene0036998	chlo 10	mito 3.5	cyto_mito 2.5
Unigene0032470	chlo 8	extr 4	chlo_mito 4
Unigene0031875	cyto 11	pero 3
Unigene0026603	cyto 3	vacu 3	E.R. 3	E.R._vacu 3	cyto_E.R. 3
Unigene0033792	chlo 8	cyto 1.5	cyto_nucl 1.5	mito 1	plas 1	pero 1	golg 1	golg_plas 1	mito_plas 1
Unigene0035250	cyto 9	nucl 2	mito 1	plas 1	pero 1	cysk_nucl 1	mito_plas 1
Unigene0034211	chlo 6	extr 4	vacu 3	chlo_mito 3
Unigene0030201	chlo 11	nucl 1	plas 1	vacu 1	nucl_plas 1
Unigene0037492	chlo 5	cyto 3	mito 2	pero 2	cyto_nucl 2
Unigene0028502	cyto 9	chlo 3	plas 1	extr 1
Unigene0036856	nucl 8	cyto 3	pero 2
Unigene0031408	cyto 8	nucl 3	cysk 3	cysk_nucl 3
Unigene0029045	chlo 3	cyto 3	pero 3	cyto_pero 3	nucl 2
Unigene0014967	chlo 8	nucl 3.5	cyto_nucl 3	cyto 1.5
Unigene0035265	cyto 10.5	cyto_E.R. 6	nucl 1	plas 1	extr 1	nucl_plas 1
Unigene0022616	chlo 10	mito 3
Unigene0046185	nucl 8	cyto 6
Unigene0040686	mito 5.5	cyto_mito 3.5	chlo 3	cyto 2	plas 2	cyto_plas 2
Unigene0017704	chlo 13
Unigene0003759	mito 6	chlo 5	nucl 1	plas 1	vacu 1	nucl_plas 1
Unigene0027852	chlo 7	mito 5	nucl 1	cyto 1	cyto_nucl 1
Unigene0023824	chlo 13
Unigene0037352	plas 8	vacu 3	nucl 1	E.R. 1	golg 1
Unigene0036940	plas 6	vacu 5	golg 2
Unigene0021181	cyto 7.5	cyto_E.R. 4.5	nucl 2	extr 2	plas 1	cysk 1	cysk_plas 1
Unigene0012074	mito 9	nucl 2	chlo 1	cyto 1	plas 1	cysk_nucl 1	cyto_plas 1
Unigene0033420	chlo 8	nucl 3	vacu 2
Unigene0019832	nucl 9	cyto 2	mito 1	plas 1	cysk 1	cyto_pero 1	cysk_plas 1	mito_plas 1	cyto_E.R. 1
Unigene0018247	chlo 3	nucl 2	mito 2	plas 2	vacu 2	E.R. 2	nucl_plas 2	E.R._vacu 2	E.R._plas 2	mito_plas 2
Unigene0029502	extr 8	chlo 3	cyto 2
Unigene0035564	extr 6	vacu 3	chlo 2	E.R._vacu 2
Unigene0036880	extr 5	cyto 3	nucl 1	mito 1	plas 1	vacu 1	E.R. 1	cysk 1	cysk_nucl 1	nucl_plas 1	E.R._vacu 1	cysk_plas 1	E.R._plas 1	mito_plas 1
Unigene0032296	chlo 8	cyto 4	nucl 1	mito 1
Unigene0007024	cyto 9	chlo 1	nucl 1	mito 1	pero 1	chlo_mito 1	E.R._vacu 1
Unigene0020833	chlo 5	cyto 5	cysk_nucl 2	mito 1	cysk 1	golg 1
Unigene0050443	cyto 8	chlo 4	cyto_nucl 4	cyto_pero 4	cyto_E.R. 4	cyto_plas 4
Unigene0032472	chlo 5	nucl 5	mito 4
Unigene0025521	nucl 4	E.R. 4	plas 3	mito 2	cyto_nucl 2	cysk_nucl 2	cyto_E.R. 2
Unigene0021229	chlo 6	mito 6	chlo_mito 6
Unigene0052452	extr 4	chlo 3	cyto 2	mito 2	vacu 2
Unigene0043020	chlo 9	extr 3	nucl 1	plas 1	nucl_plas 1
Unigene0021037	chlo 14
Unigene0001117	vacu 5	cyto 2	chlo 1	nucl 1	mito 1	extr 1	E.R. 1	pero 1	golg 1	chlo_mito 1	cyto_plas 1
Unigene0018324	nucl 5.5	chlo 5	cyto_nucl 3.5	mito 3
Unigene0011335	chlo 12	plas 1	cyto_mito 1
Unigene0000780	cyto 10	nucl 2	mito 1	plas 1	cysk_nucl 1	mito_plas 1
Unigene0030566	cyto 6	chlo 3	cyto_pero 3	cyto_E.R. 3
Unigene0002828	plas 11	vacu 2
Unigene0024423	cyto 10	pero 2	chlo 1	mito 1	chlo_mito 1
Unigene0023237	mito 11	nucl 1	cyto 1	plas 1	cyto_nucl 1	nucl_plas 1	cyto_plas 1
Unigene0008647	chlo 5	plas 3	golg 3	chlo_mito 3	golg_plas 3
Unigene0031872	plas 7	E.R. 5	mito 1	pero 1
Unigene0025284	chlo 9	mito 2	vacu 2
Unigene0018897	mito 8	nucl 4	chlo_mito 4	cyto_mito 4
Unigene0003581	chlo 4	mito 4	chlo_mito 4	extr 3
Unigene0009153	chlo 5	plas 2	golg 2	golg_plas 2	nucl 1	mito 1	vacu 1	E.R. 1	pero 1	E.R._vacu 1	cysk_plas 1	cyto_plas 1
Unigene0032871	chlo 6	vacu 2	nucl 1	cyto 1	mito 1	plas 1	extr 1	pero 1	cyto_nucl 1	nucl_plas 1	E.R._vacu 1	cyto_pero 1	mito_plas 1	cyto_plas 1
Unigene0035342	cyto 7	chlo 4	cyto_nucl 4
Unigene0028962	chlo 8.5	chlo_mito 6.5	mito 3.5
Unigene0023102	cyto 6	nucl 3	pero 3	cyto_plas 3
Unigene0024886	nucl 11	cysk 2
Unigene0027571	chlo 7	cyto 2	nucl 1	mito 1	plas 1	vacu 1	E.R. 1	nucl_plas 1	E.R._vacu 1	cyto_pero 1	E.R._plas 1	mito_plas 1
Unigene0028912	nucl 9	chlo 4
Unigene0020008	chlo 4	nucl 3.5	cysk_nucl 2.5	plas 2	E.R. 2	E.R._plas 2
Unigene0012799	cyto 8.5	cyto_nucl 7.33333	cyto_E.R. 5.33333	chlo 1	extr 1	cysk 1
Unigene0001191	nucl 12	chlo 1	vacu 1
Unigene0032321	cyto 8	mito 2	chlo 1	nucl 1	plas 1	extr 1	cyto_mito 1	nucl_plas 1
Unigene0032196	chlo 10	nucl 1	mito 1	plas 1	vacu 1	nucl_plas 1	mito_plas 1
Unigene0009576	chlo 3	nucl 3	mito 3	chlo_mito 3	cyto 2	nucl_plas 2	mito_plas 2
Unigene0004430	chlo 8	mito 3	cyto 2
Unigene0027489	chlo 11	mito 3
Unigene0021211	mito 8	chlo 4	cyto_mito 4
Unigene0018967	cyto 10	chlo 4
Unigene0038169	vacu 7	chlo 4	nucl 1	extr 1	golg 1
Unigene0019651	cyto 9	nucl 4
Unigene0027812	cyto 8	chlo 3	nucl 3
Unigene0018290	chlo 7	cyto 5	mito 1	extr 1
Unigene0025755	cyto 7	nucl 3	extr 2	chlo 1	E.R. 1
Unigene0024357	nucl 7	cyto 3	chlo 2	cyto_plas 2
Unigene0021672	chlo 14
Unigene0000793	chlo 13.5	chlo_mito 7.5
Unigene0026681	mito 6	chlo 4	nucl 3	cyto_mito 3	mito_plas 3
Unigene0053026	cyto 7	cysk 3	chlo 1	nucl 1	plas 1	nucl_plas 1	E.R._vacu 1
Unigene0047920	cyto 5	extr 5	nucl 2	cysk 2	cysk_nucl 2
Unigene0031572	cyto 6	E.R._plas 2	plas 1.5	E.R. 1.5	chlo 1	nucl 1	mito 1	vacu 1	cysk 1	chlo_mito 1	cysk_nucl 1
Unigene0017017	chlo 7	pero 3	E.R. 2	cyto_pero 2
Unigene0031585	nucl 6	cyto 3	cysk_nucl 3	nucl_plas 3
Unigene0038243	cyto 10	mito 3
Unigene0005251	cyto 11	nucl 1	E.R. 1	cysk 1	cysk_nucl 1
Unigene0023327	chlo 7	mito 7	chlo_mito 7
Unigene0001205	E.R. 6	vacu 4	chlo 1	nucl 1	extr 1	golg 1
Unigene0004495	plas 3	golg 3	golg_plas 3	E.R. 2.5	E.R._vacu 2.5	chlo 2	mito_plas 2
Unigene0002948	chlo 13.5	chlo_mito 7.5
Unigene0025005	cyto 8	chlo 4	cyto_nucl 4	cyto_pero 4	cyto_E.R. 4	cyto_plas 4
Unigene0000509	cyto 7	chlo 2	nucl 2	extr 2
Unigene0048537	cyto 10	chlo 3
Unigene0009930	extr 9	vacu 3	chlo 1	cyto 1
Unigene0044008	cyto 13
Unigene0027297	chlo 8	nucl 4	chlo_mito 4
Unigene0022628	nucl 8	chlo 2	vacu 2	extr 1	E.R._vacu 1	mito_plas 1
Unigene0025427	chlo 6	mito 4	cyto 2	pero 2	cyto_mito 2	cyto_pero 2	mito_plas 2
Unigene0023606	cyto 4.5	cyto_E.R. 3.33333	nucl 3	vacu 2.5	E.R._vacu 2.33333	cyto_pero 2.33333	cyto_plas 2.33333
Unigene0031374	cyto 9	pero 2	chlo 1	nucl 1	mito 1	chlo_mito 1
Unigene0021758	mito 7.5	chlo_mito 7.5	chlo 6.5
Unigene0028354	cyto 10	nucl 1	vacu 1	cysk 1	golg 1	cysk_nucl 1
Unigene0023891	cysk 10	cyto 2	nucl 1	plas 1	nucl_plas 1	cyto_pero 1	cyto_E.R. 1
Unigene0009605	cyto 4	E.R._plas 3	plas 2.5	E.R. 2.5	cyto_nucl 2.5	cyto_pero 2.5
Unigene0023435	chlo 13
Unigene0054288	nucl 7	plas 3.5	cysk_nucl 3.5	E.R._plas 3
Unigene0025390	nucl 7	chlo 3	cyto 2	plas 1	cysk 1	cyto_pero 1	cysk_plas 1	cyto_E.R. 1
Unigene0037259	cyto 6	nucl 4	cyto_plas 4
Unigene0027445	cyto 7	chlo 2	vacu 1.5	E.R._vacu 1.5	nucl 1	cysk 1	golg 1	chlo_mito 1	cysk_nucl 1
Unigene0048051	chlo 13
Unigene0021076	chlo 12	nucl 2
Unigene0031544	plas 13
Unigene0034962	nucl 4	cyto 4	cyto_nucl 4	chlo 2	cysk 2	cyto_pero 2	cyto_E.R. 2
Unigene0054057	plas 8	E.R. 3	vacu 2
Unigene0029017	cysk 5	nucl 4	cyto 3	chlo 1	mito 1	chlo_mito 1
Unigene0019751	chlo 13
Unigene0010698	cyto 8	mito 3	nucl 2	chlo_mito 2
Unigene0026539	chlo 14
Unigene0021702	cyto 11	nucl 1	E.R. 1	cysk 1	cysk_nucl 1
Unigene0036604	chlo 12	mito 2
Unigene0004036	chlo 11	mito 2
Unigene0044220	chlo 3	extr 3	nucl 2	cyto 2	mito 2	cyto_nucl 2
Unigene0007925	pero 6	nucl 2.5	cyto_nucl 2.5	extr 2	cyto 1.5	chlo 1	E.R. 1
Unigene0033677	chlo 8	cyto 3	pero 2	cyto_nucl 2
Unigene0035613	chlo 12	cyto 1	E.R. 1	cyto_E.R. 1
Unigene0002583	chlo 10	mito 4
Unigene0028961	chlo 5	cyto 5	nucl 3
Unigene0045389	cyto 12	vacu 1	cysk_nucl 1
Unigene0037545	chlo 12	nucl 1	cysk 1	cysk_nucl 1
Unigene0028486	cyto 5	chlo 4	pero 2	mito 1	golg 1	cysk_nucl 1
Unigene0003998	chlo 9	mito 3.5	cyto_mito 2.5
Unigene0020294	plas 9	vacu 2	golg 2
Unigene0036840	cyto 6	pero 4	chlo 3	cyto_nucl 3	cyto_E.R. 3	cyto_plas 3
Unigene0032827	cyto 4	plas 3	vacu 3	nucl 1	extr 1	E.R. 1	golg 1
Unigene0001848	cyto 7	cysk 4	chlo 1	vacu 1	golg 1
Unigene0002391	chlo 13
Unigene0026967	#VALUE!	nucl 4	cyto 4	plas 4	chlo 2	cyto_pero 2	cyto_E.R. 2
Unigene0019317	pero 7	mito 4	cyto_pero 4
Unigene0031241	vacu 5	golg_plas 4	plas 3.5	golg 3.5	chlo 1	cyto 1
Unigene0024789	plas 12	E.R. 2
Unigene0027335	nucl 6	cyto 4	chlo 3	cysk_nucl 3	nucl_plas 3
Unigene0012878	mito 4	plas 4	mito_plas 4	nucl 2	E.R. 2	chlo_mito 2	cyto_mito 2	cysk_plas 2	cyto_plas 2
Unigene0002975	cyto 9	nucl 2	chlo 1	extr 1	golg 1	cysk_nucl 1	nucl_plas 1
Unigene0040278	cyto 9	nucl 2	chlo 1	plas 1	pero 1	cysk_nucl 1
Unigene0036373	mito 7.5	chlo_mito 7.5	chlo 6.5
Unigene0030183	nucl 6	cyto 5	nucl_plas 4.5	chlo 2
Unigene0002748	vacu 7	extr 3	chlo 2	cyto 1	E.R. 1	chlo_mito 1	cyto_E.R. 1
Unigene0020356	cyto 9	nucl 2	chlo 1	mito 1	plas 1	chlo_mito 1	cysk_nucl 1	mito_plas 1
Unigene0004462	chlo 9	vacu 4
Unigene0019370	cyto 6	cysk 5	chlo 2
Unigene0047767	#VALUE!	cyto 4.5	E.R. 4	E.R._plas 3.33333	nucl 3	plas 1.5	cysk_nucl 1.5
Unigene0046838	extr 6	cyto 5	nucl 2
Unigene0023109	chlo 7	extr 3	E.R. 2	cyto 1	mito 1	E.R._vacu 1	E.R._plas 1
Unigene0022890	#VALUE!	chlo 4.5	mito 4.5	cyto 4
Unigene0038408	plas 13
Unigene0036633	plas 8	E.R. 5
Unigene0030153	chlo 5	cyto 4.5	cyto_nucl 4	nucl 2.5	chlo_mito 2.5
Unigene0035213	extr 4	chlo 3	cyto 3	nucl 2	cyto_pero 2	cyto_E.R. 2
Unigene0034603	chlo 6	vacu 4	chlo_mito 4
Unigene0001389	chlo 5	extr 4	cyto 2	vacu 2
Unigene0026675	cyto 9	chlo 1	nucl 1	mito 1	plas 1	golg 1	chlo_mito 1	nucl_plas 1	golg_plas 1	mito_plas 1
Unigene0025542	nucl 4	golg 4	cyto 3	vacu 2	cysk_nucl 2	nucl_plas 2	golg_plas 2
Unigene0018463	plas 9	E.R. 2	golg 2
Unigene0026545	mito 9	chlo 2	nucl 2
Unigene0032583	chlo 10	cyto 1	mito 1	E.R. 1	pero 1	cyto_pero 1	cyto_E.R. 1
Unigene0016324	chlo 10	vacu 2	nucl 1	mito 1	E.R._vacu 1
Unigene0028947	chlo 13
Unigene0029790	extr 14
Unigene0029755	nucl 11.5	cyto_nucl 6.5	plas 1	extr 1
Unigene0001517	chlo 6	extr 3	chlo_mito 3	nucl 2	cyto 2	cyto_nucl 2
Unigene0023802	mito 10	cyto 3
Unigene0030737	pero 3	cyto 2.5	cyto_nucl 2.5	chlo 2	nucl 1.5	chlo_mito 1.5	mito 1	extr 1	vacu 1	E.R. 1	golg 1	E.R._vacu 1
Unigene0021354	E.R. 4	cyto 2	mito 2	plas 2	pero 2	E.R._vacu 2	cyto_pero 2	mito_plas 2	cyto_plas 2
Unigene0030987	chlo 6	nucl 3	plas 3	chlo_mito 3	nucl_plas 3
Unigene0028910	chlo 8	cyto 2	mito 1	plas 1	extr 1	E.R. 1	cyto_nucl 1	cyto_pero 1	E.R._plas 1	mito_plas 1
Unigene0039123	nucl 12	cyto 1	cysk 1
Unigene0039109	nucl 5.5	nucl_plas 3.5	chlo 3	cyto 3	mito 2
Unigene0038252	nucl 11	cyto 2
Unigene0031734	cyto 12	chlo 1	pero 1
Unigene0002356	cyto 11	mito 2
Unigene0018735	cyto 8	chlo 3	nucl 2	chlo_mito 2
Unigene0018480	chlo 6	cyto 2.5	mito 2	extr 2	cyto_nucl 2
Unigene0040672	chlo 4	E.R. 3	chlo_mito 3	mito 2	plas 2	E.R._vacu 2	mito_plas 2
Unigene0034767	cyto 9	cysk 2	chlo 1	nucl 1	E.R._vacu 1	cysk_plas 1
Unigene0004006	cyto 7	nucl 4	chlo 1	mito 1	cysk 1	chlo_mito 1
Unigene0024090	cyto 5	chlo 4	vacu 2	pero 2	chlo_mito 2
Unigene0030968	nucl 12	cyto 1	cysk 1
Unigene0023862	cyto 10	E.R. 2	vacu 1	pero 1	E.R._plas 1
Unigene0015462	cyto 9	mito 2	pero 2
Unigene0004686	nucl 4	cyto 4	cyto_nucl 4	extr 3
Unigene0035149	chlo 9	mito 3	nucl 1	cyto 1	cyto_nucl 1
Unigene0026070	cyto 5	chlo 3	cyto_plas 3	nucl 2	extr 2	chlo_mito 2
Unigene0034763	nucl 12	cyto 2
Unigene0027837	mito 6	chlo 4	mito_plas 4
Unigene0020502	chlo 13
Unigene0004238	cyto 8	cysk 3	nucl 2
Unigene0020163	nucl 11	mito 1	golg 1	cyto_pero 1
Unigene0037195	cyto 6	plas 4	chlo 2	golg_plas 2	cysk_plas 2	E.R._plas 2	mito_plas 2
Unigene0033787	chlo 13
Unigene0048835	vacu 5	extr 3	E.R. 2	chlo 1	cyto 1	mito 1	plas 1	chlo_mito 1	mito_plas 1	cyto_plas 1
Unigene0032519	nucl 8	cyto 3	chlo 2	cyto_E.R. 2
Unigene0030680	cysk 10	pero 2	nucl 1	mito 1	cyto_pero 1
Unigene0027911	cysk 10	mito 3
Unigene0034085	chlo 13
Unigene0033108	cyto 6	nucl 3	cyto_pero 3	chlo 2	cysk_nucl 2	nucl_plas 2
Unigene0024318	cysk 7	cyto 3	nucl 2	chlo 1	extr 1	nucl_plas 1
Unigene0020857	nucl 9	plas 1.5	E.R._plas 1.5	mito 1	extr 1	cysk 1
Unigene0011715	chlo 7	nucl 3	cyto 3	cyto_nucl 3
Unigene0033736	nucl 14
Unigene0021309	cyto 7	nucl 3	mito 3
Unigene0018335	chlo 11	mito 3
Unigene0015111	cyto 9.5	cyto_E.R. 5.83333	E.R._vacu 1.33333	chlo 1	nucl 1	E.R. 1	cysk 1	cysk_nucl 1
Unigene0006487	plas 10	chlo 2	mito 1	E.R. 1
Unigene0051869	cyto 9	nucl 3	plas 1	pero 1
Unigene0029567	plas 7.5	cyto_plas 4.5	golg 3	E.R. 2
Unigene0029155	mito 5.5	chlo 5	cyto_mito 3.5	nucl 1	plas 1	vacu 1	nucl_plas 1
Unigene0031315	cyto 4	nucl 3	plas 2.5	E.R._plas 2.5	E.R. 1.5	cysk_nucl 1.5
Unigene0024558	mito 7.5	chlo_mito 7	chlo 5.5
Unigene0047196	chlo 4	mito 4	chlo_mito 4	plas 2	E.R. 2	cyto_mito 2	E.R._plas 2
Unigene0033151	nucl 7	chlo 3	mito 2	cysk 2
Unigene0019494	cyto 3	plas 3	E.R. 3	E.R._plas 3	cyto_E.R. 3	cyto_plas 3
Unigene0016546	cyto 7	nucl 3	vacu 1.5	nucl_plas 1.5	E.R._vacu 1.5
Unigene0039744	chlo 9	mito 3	cyto 2
Unigene0034582	nucl 13
Unigene0044927	nucl 8	cyto 4	cysk_nucl 4	nucl_plas 4
Unigene0003556	nucl 10	cyto 2	chlo 1	mito 1	chlo_mito 1	cyto_pero 1	cyto_E.R. 1	cyto_plas 1
Unigene0021524	cyto 10	chlo 3
Unigene0004280	chlo 10	vacu 3
Unigene0042645	cyto 11	cysk_nucl 2
Unigene0039955	chlo 7	nucl 2	cyto 2	plas 2	cyto_nucl 2	nucl_plas 2	cyto_plas 2
Unigene0037202	mito 6	chlo 4	cyto 4
Unigene0035298	nucl 7	cyto 4	chlo 2	cyto_pero 2	cyto_E.R. 2	cyto_plas 2
Unigene0024547	cyto 4.5	cyto_nucl 3	mito 2	chlo 1	plas 1	extr 1	vacu 1	E.R. 1	pero 1	golg 1	cyto_mito 1	golg_plas 1	E.R._vacu 1	E.R._plas 1
Unigene0000965	nucl 7	extr 6
Unigene0028752	chlo 6	plas 3	nucl 2	mito_plas 2	cyto_plas 2
Unigene0028823	nucl 5	cyto 3	cysk 3	pero 2
Unigene0028157	cyto 5	nucl 3	cyto_pero 3	cyto_plas 3
Unigene0038693	chlo 4	cyto 3	mito 3	plas 2	cyto_nucl 2	cyto_pero 2
Unigene0008339	nucl 11	extr 2
Unigene0049915	cyto 8.5	cyto_E.R. 5	chlo 2	nucl 2
Unigene0039035	cyto 7	nucl 3	mito 1	E.R. 1	pero 1	cysk 1
Unigene0026414	chlo 12.5	chlo_mito 7.5
Unigene0022743	chlo 8	plas 3	vacu 2
Unigene0003667	cyto 4	chlo 3	E.R. 3	cyto_nucl 3
Unigene0036317	chlo 7.5	chlo_mito 5.5	cyto 3	mito 2.5
Unigene0030346	chlo 9.5	chlo_mito 7	mito 3.5
Unigene0007182	chlo 14
Unigene0038324	plas 11	chlo 1	mito 1	E.R. 1	chlo_mito 1
Unigene0053927	chlo 3	E.R. 3	nucl 2	cyto 2	pero 2	cyto_nucl 2	E.R._vacu 2	cyto_pero 2	E.R._plas 2
Unigene0030431	cyto 6	chlo 4	nucl 1.5	cysk_nucl 1.5	mito 1	plas 1	mito_plas 1
Unigene0022757	chlo 11	nucl 1	cyto 1	plas 1	cyto_nucl 1	nucl_plas 1	cyto_plas 1
Unigene0021593	chlo 7.5	chlo_mito 5.5	mito 2.5	cyto 2	nucl 1.5	cysk_nucl 1.5
Unigene0019404	vacu 8	E.R. 3	chlo 1	extr 1	golg 1
Unigene0053766	chlo 4	nucl 2.5	cyto 2	plas 2	vacu 2	chlo_mito 2	cysk_nucl 2	cyto_plas 2
Unigene0052190	chlo 8	cyto 3	nucl 1	mito 1	plas 1	nucl_plas 1	mito_plas 1
Unigene0029932	nucl 13
Unigene0054208	mito 10.5	chlo_mito 7.5	chlo 3.5
Unigene0037347	cyto 9	chlo 3	nucl 1.5	chlo_mito 1.5	cysk_nucl 1.5
Unigene0036092	nucl 5	chlo 3	cyto 3	extr 1	pero 1	golg 1
Unigene0026323	chlo 10	vacu 3
Unigene0042210	chlo 13
Unigene0034239	chlo 4	cyto 2	plas 2	extr 2	cyto_plas 2	nucl 1	mito 1	vacu 1	E.R. 1	golg_plas 1	E.R._vacu 1	cyto_pero 1	cysk_plas 1
Unigene0053772	cyto 6	chlo 4	pero 4
Unigene0032058	cyto 5	chlo 4	cyto_nucl 4
Unigene0051966	extr 10	chlo 1	cyto 1	mito 1	E.R. 1	chlo_mito 1	cyto_E.R. 1
Unigene0034649	cyto 6	chlo 4	extr 2	chlo_mito 2
Unigene0027264	plas 7	chlo 2	E.R. 2	nucl 1	vacu 1	pero 1	chlo_mito 1	cyto_E.R. 1
Unigene0013281	chlo 8	mito 2	nucl 1	plas 1	extr 1	E.R. 1	cyto_mito 1	nucl_plas 1	E.R._plas 1
Unigene0013000	cysk 7	cyto 3	chlo 2	cyto_nucl 2
Unigene0001335	nucl 8	mito 4	cysk_nucl 4	nucl_plas 4
Unigene0028586	cyto 4	chlo 3	E.R. 3	mito 1	plas 1	vacu 1	pero 1	mito_plas 1
Unigene0008188	cyto 6	cysk 6	nucl 1	extr 1
Unigene0031603	plas 11	golg 2
Unigene0027092	cyto 12.5	cyto_E.R. 7
Unigene0030374	chlo 6	cyto 5	nucl 1	mito 1	cysk 1	cysk_nucl 1
Unigene0001422	cyto 7.5	cyto_nucl 5	chlo 2	golg 2	nucl 1.5	golg_plas 1.5
Unigene0037337	cyto 8	chlo 6
Unigene0025395	chlo 14
Unigene0047660	extr 9	vacu 3	chlo 2
Unigene0031753	cyto 6	chlo 2	nucl 2	plas 2	nucl_plas 2
Unigene0005621	plas 8	cyto 3	pero 2
Unigene0019746	extr 5	chlo 3	cyto 3	nucl 1	vacu 1	cysk 1	cysk_nucl 1
Unigene0014359	nucl 10	chlo 2	cyto 1	mito 1
Unigene0040600	chlo 14
Unigene0002675	chlo 13
Unigene0025797	nucl 6	chlo 3	cyto 3	cysk_nucl 3	nucl_plas 3
Unigene0022678	chlo 6	mito 6	chlo_mito 6
Unigene0019256	cyto 6	nucl 3	pero 3	cyto_E.R. 3	cyto_plas 3
Unigene0045923	chlo 7	cyto 4	extr 2	cyto_nucl 2	cyto_pero 2	cyto_E.R. 2	cyto_plas 2
Unigene0048602	cyto 9	chlo 3	nucl 2
Unigene0008231	chlo 10	mito 3
Unigene0027539	mito 3	E.R. 3	chlo 2	extr 2	E.R._vacu 2	cyto_E.R. 2
Unigene0030760	#VALUE!	nucl 5.5	cyto 5.5	mito 2
Unigene0019620	cyto 11	nucl 1	pero 1	cysk 1	cysk_nucl 1
Unigene0033511	chlo 13
Unigene0033246	cyto 7	chlo 6
Unigene0036309	nucl 10	cyto 3
Unigene0000442	cyto 8	nucl 3	cysk 2
Unigene0034618	E.R. 4.5	E.R._plas 3.5	nucl 2	cyto 2	mito 2	cyto_nucl 2
Unigene0029538	cyto 10	nucl 2	mito 1	vacu 1	cysk_nucl 1	nucl_plas 1
Unigene0021609	chlo 11	nucl 1	mito 1	extr 1
Unigene0003403	chlo 5	cyto 4	nucl 2.5	mito 2	cysk_nucl 2	cyto_pero 2	cyto_E.R. 2	cyto_plas 2
Unigene0018307	cyto 7	nucl 3	chlo 1	mito 1	plas 1	extr 1	chlo_mito 1	mito_plas 1
Unigene0030721	chlo 9	mito 2	cyto 1	E.R. 1	pero 1	cyto_mito 1	cyto_pero 1	mito_plas 1	cyto_E.R. 1
Unigene0051466	mito 8	chlo 6
Unigene0026314	cyto 8.5	cyto_nucl 5	chlo 3	E.R. 1	pero 1
Unigene0046528	chlo 11	mito 2
Unigene0021186	cyto 4	mito 4	nucl 2	cyto_mito 2	cyto_pero 2
Unigene0026908	chlo 10.5	chlo_mito 6	nucl 3
Unigene0012555	cyto 8	nucl 5
Unigene0025985	nucl 8	cyto 3	plas 1	extr 1	golg 1	golg_plas 1
Unigene0004576	nucl 10	chlo 3
Unigene0024736	mito 8	chlo 5
Unigene0031499	chlo 6.5	chlo_mito 5.33333	nucl 3	mito 3	cyto_mito 2.33333
Unigene0001232	plas 11	mito 1	vacu 1	E.R. 1	E.R._vacu 1
Unigene0042480	chlo 14
Unigene0037153	chlo 13
Unigene0008804	cyto 11	chlo 3
Unigene0048521	chlo 11	mito 2
Unigene0000826	cyto 5	nucl 4	chlo 2	mito 2	chlo_mito 2	cysk_nucl 2
Unigene0001686	chlo 14
Unigene0001258	chlo 5	nucl 5	cyto 3
Unigene0035608	chlo 7	cyto 5	mito 1	cysk_nucl 1
Unigene0025497	cyto 7	E.R. 2	chlo 1	nucl 1	mito 1	vacu 1	pero 1	chlo_mito 1	E.R._plas 1
Unigene0022119	cyto 10	nucl 2	mito 1	cysk 1	nucl_plas 1
Unigene0028980	nucl 9	nucl_plas 6	chlo 4
Unigene0024882	cyto 5	nucl 3	cyto_plas 3	vacu 2	E.R. 2	nucl_plas 2	E.R._vacu 2
Unigene0008671	chlo 11	vacu 2.5	E.R._vacu 2
Unigene0034334	nucl 9	chlo 2	cyto 2
Unigene0014844	nucl 14
Unigene0049686	cyto 5.5	chlo 4	cyto_E.R. 3.5	plas 2	chlo_mito 2
Unigene0032054	chlo 7	cyto 4	mito 3
Unigene0036291	cyto 10.5	cyto_E.R. 6.5	nucl 2
Unigene0038451	chlo 8.5	chlo_mito 5	cyto 4
Unigene0029260	plas 4	E.R. 4	E.R._plas 4	chlo 2	mito 2	chlo_mito 2	nucl_plas 2	golg_plas 2	cysk_plas 2	cyto_E.R. 2	cyto_plas 2
Unigene0031474	chlo 6	cyto 5	extr 2
Unigene0028965	cyto 7	E.R. 3	golg 2	E.R._vacu 2
Unigene0038076	cyto 9	chlo 2	plas 1	pero 1	chlo_mito 1	E.R._vacu 1
Unigene0029445	cyto 7	nucl 2	extr 2	vacu 1	cysk 1	golg 1	nucl_plas 1
Unigene0002230	cyto 5	chlo 4	nucl 2	mito 1	plas 1	cysk 1	cysk_plas 1	mito_plas 1
Unigene0053398	#VALUE!	cyto 5	nucl 4	chlo 2	mito 1	plas 1	cysk 1	cysk_plas 1	mito_plas 1
Unigene0001665	chlo 9	nucl 3	mito 1	vacu 1
Unigene0033976	chlo 7	cyto 7
Unigene0032799	chlo 13
Unigene0028168	cyto 7	mito 5	chlo 1	cysk 1
Unigene0034537	nucl 5.5	cyto 4	nucl_plas 4	mito 2	cyto_pero 2	cyto_E.R. 2
Unigene0035772	chlo 12	extr 2
Unigene0003580	cyto 8	chlo 5
Unigene0026218	cyto 8.5	cyto_E.R. 5	chlo 2	cysk 2
Unigene0025761	cyto 8.5	cyto_E.R. 5	extr 3	chlo 1	mito 1	chlo_mito 1
Unigene0018711	plas 7	E.R. 5	nucl 1	cysk 1	cysk_nucl 1
Unigene0031004	chlo 5	cyto 4	nucl 2	pero 2	cyto_E.R. 2
Unigene0037877	chlo 3	nucl 3	E.R. 3	plas 2	cyto_nucl 2	chlo_mito 2	cyto_E.R. 2
Unigene0050197	nucl 14
Unigene0035867	cyto 9.5	cyto_E.R. 5.5	nucl 2	chlo 1	golg 1	cysk_nucl 1	nucl_plas 1
Unigene0002431	chlo 6.5	chlo_mito 5	nucl 4	mito 2.5	cyto_nucl 2.5
Unigene0023630	cyto 4	mito 3	E.R. 3	chlo 1	plas 1	pero 1	golg 1	golg_plas 1
Unigene0000018	nucl 5	cyto 3	mito 2.5	cysk_nucl 2.5	chlo 2	cyto_mito 2
Unigene0002722	chlo 4	cyto 4	mito 3.5	cyto_mito 2.5	nucl 2	cyto_pero 2	cyto_E.R. 2	cyto_plas 2
Unigene0032831	chlo 8	nucl 5
Unigene0022026	cyto 7	chlo 6
Unigene0037245	chlo 4	E.R. 3	nucl 2	cyto 2	plas 2	cyto_nucl 2	nucl_plas 2	cyto_plas 2
Unigene0034177	cyto 5	nucl 4	chlo 2	plas 1	cysk 1	chlo_mito 1	E.R._vacu 1	cysk_plas 1
Unigene0028511	chlo 8	extr 4	chlo_mito 4
Unigene0003708	chlo 5	nucl 4	cyto 2	extr 2	cysk_nucl 2	nucl_plas 2
Unigene0027627	chlo 8	mito 2	golg 2	vacu 1	E.R. 1	cyto_mito 1	golg_plas 1	E.R._vacu 1	mito_plas 1
Unigene0000117	nucl 7	nucl_plas 5.5	cyto 4	plas 2	cyto_pero 2	cyto_E.R. 2
Unigene0023570	nucl 6	nucl_plas 6	plas 4	cyto 2	chlo 1	pero 1	cyto_E.R. 1
Unigene0031988	chlo 8.5	chlo_mito 7.5	mito 5.5
Unigene0024228	nucl 4	chlo 2	cyto 2	mito 2	chlo_mito 2	plas 1.5	cyto_pero 1.5	E.R._plas 1.5
Unigene0037839	cyto 7	chlo 2	nucl 1	mito 1	plas 1	vacu 1	golg 1	nucl_plas 1	golg_plas 1	mito_plas 1
Unigene0032455	cyto 8	E.R. 2	plas 1	vacu 1	cysk 1	golg 1	golg_plas 1	cysk_plas 1
Unigene0030955	chlo 12.5	chlo_mito 7.5
Unigene0027012	cyto 14
Unigene0009313	chlo 8	nucl 4	mito 2	cyto_nucl 2	cysk_nucl 2	nucl_plas 2
Unigene0000208	chlo 10	plas 3
Unigene0028232	nucl 4	cyto 2.5	nucl_plas 2.5	mito 2	pero 2	cysk 2	cyto_E.R. 2
Unigene0021956	chlo 6	mito 5	cyto 3
Unigene0002510	nucl 8	cyto 4	cysk_nucl 4	nucl_plas 4
Unigene0035503	nucl 10	chlo 1	cyto 1	vacu 1	cysk_plas 1
Unigene0029066	chlo 3	nucl 2	cyto 2	mito 2	cyto_nucl 2	plas 1	extr 1	vacu 1	E.R. 1	golg 1	cyto_mito 1	cysk_nucl 1	golg_plas 1	E.R._vacu 1	cyto_pero 1	E.R._plas 1
Unigene0022831	cyto 5	extr 4	chlo 2	cysk 2
Unigene0051386	mito 5	pero 3	mito_plas 3	chlo 2	cyto 2
Unigene0002681	cysk 6	cyto 5	pero 2
Unigene0003439	#VALUE!	cyto 3.5	plas 3.5	E.R._plas 3.5	E.R. 2.5	cyto_nucl 2.5
Unigene0039831	plas 11	vacu 1	E.R. 1	golg 1	E.R._vacu 1
Unigene0035855	mito 12.5	cyto_mito 7
Unigene0026162	cyto 7	nucl 3	pero 2	mito 1	vacu 1
Unigene0019590	chlo 12	E.R. 1	golg 1
Unigene0037868	chlo 11	extr 2
Unigene0018180	cyto 4	nucl 3	E.R. 3	chlo 1	mito 1	vacu 1	pero 1	chlo_mito 1
Unigene0002464	chlo 8	mito 6
Unigene0039668	chlo 13
Unigene0037299	cyto 8	cysk 4	cyto_nucl 4	cyto_E.R. 4	cyto_plas 4
Unigene0026054	nucl 8	cyto 2	chlo 1	vacu 1	pero 1	cysk 1	cyto_E.R. 1	cyto_plas 1
Unigene0018119	plas 8	E.R. 4	nucl_plas 4	golg_plas 4	cysk_plas 4	cyto_plas 4
Unigene0032883	chlo 12	nucl 1	mito 1
Unigene0027594	cyto 5	nucl 3.5	cysk_nucl 2.5	cyto_E.R. 2.5	chlo 2
Unigene0022370	extr 4	vacu 4	golg 2	chlo 1	cyto 1	plas 1	E.R. 1	E.R._plas 1	cyto_E.R. 1	cyto_plas 1
Unigene0003737	chlo 11.5	chlo_mito 6.83333	cyto_mito 1.33333
Unigene0028268	cyto 8	nucl 4	cyto_pero 4	cyto_E.R. 4	cyto_plas 4
Unigene0034243	plas 10	nucl 2	E.R. 1	golg 1	cyto_nucl 1	cysk_nucl 1
Unigene0052568	chlo 7	mito 5	cyto 1	E.R. 1	cyto_E.R. 1
Unigene0025111	chlo 10	cyto 2	extr 1	vacu 1	cyto_nucl 1	cyto_pero 1	cyto_E.R. 1	cyto_plas 1
Unigene0023274	chlo 9	cyto 2	extr 2
Unigene0021077	cyto 8	pero 3	chlo 1	nucl 1	vacu 1
Unigene0034947	cyto 6	chlo 5	extr 2
Unigene0009599	mito 4.5	chlo_mito 4.5	chlo 3.5	nucl 3	cyto 2	nucl_plas 2
Unigene0023953	cysk 10	cyto 3
Unigene0034441	nucl 7	cyto 6
Unigene0029414	chlo 12	mito 1	E.R._vacu 1
Unigene0003011	chlo 13
Unigene0025907	cyto 11	nucl 2
Unigene0026308	nucl 8	cyto 5
Unigene0020673	nucl 6	mito 5	chlo_mito 3.83333	cyto_mito 3.33333	chlo 1.5
Unigene0032333	cyto 14
Unigene0024032	cyto 3	mito 3	plas 2	extr 2	cyto_nucl 2	chlo_mito 2	cyto_E.R. 2
Unigene0021414	chlo 10	nucl 2	mito 2
Unigene0002182	cyto 5	plas 3	mito 2	nucl 1.5	chlo_mito 1.5	cysk_nucl 1.5	golg_plas 1.5	E.R._plas 1.5
Unigene0002337	cyto 13
Unigene0028554	chlo 7	mito 4	nucl 2	cyto_mito 2
Unigene0046429	chlo 12	nucl 1	cyto_mito 1
Unigene0039537	extr 5	cyto_nucl 4	nucl 3.5	cyto 3.5	chlo 2
Unigene0004587	nucl 7	cyto 5	mito 1	cysk 1
Unigene0007960	cyto 12	nucl 2
Unigene0023560	cyto 9	nucl 1	mito 1	plas 1	cysk 1	golg 1	cysk_nucl 1	nucl_plas 1	golg_plas 1	cysk_plas 1	mito_plas 1
Unigene0005729	cyto 10	nucl 2	plas 1	cysk 1	cysk_plas 1
Unigene0027564	mito 7	chlo 5	nucl 2
Unigene0010144	chlo 6	mito 5	nucl 2
Unigene0038440	nucl 6	cyto 5	chlo 1	vacu 1	pero 1
Unigene0026120	chlo 10	cyto 2	mito 2
Unigene0038701	#VALUE!	cyto 6.5	cyto_E.R. 4.33333	nucl 4	mito 2
Unigene0052166	cyto 9	nucl 3	chlo 2
Unigene0028148	nucl 5	pero 3	cyto 2	cysk 2	chlo 1	vacu 1	cysk_plas 1	cyto_E.R. 1	cyto_plas 1
Unigene0023230	chlo 7.5	chlo_mito 6.5	mito 4.5
Unigene0026391	chlo 4	cyto 3	nucl 2	cyto_E.R. 2	cyto_plas 2
Unigene0015625	cyto 12	pero 1	golg 1
Unigene0036190	cyto 7.5	cyto_E.R. 4.5	nucl 3	extr 2	cysk_nucl 2
Unigene0009685	chlo 12	nucl 1	mito 1
Unigene0027237	mito 7.5	chlo_mito 5.5	chlo 2.5	cyto 2	pero 2	cyto_pero 2
Unigene0018905	nucl 12	cyto 2
Unigene0033938	chlo 12	mito 1	vacu 1
Unigene0033078	cyto 8.5	cyto_E.R. 5	chlo 2	nucl 1	mito 1	vacu 1
Unigene0015093	cyto 11	chlo 2
Unigene0004246	mito 6	pero 4	chlo_mito 4
Unigene0035101	nucl 4	cyto 4	cyto_nucl 4	chlo 3
Unigene0034331	chlo 12	extr 1	vacu 1
Unigene0009156	chlo 12	nucl 1	mito 1
Unigene0008730	cyto 5	nucl 4	mito 4
Unigene0025666	nucl 10	mito 2	cyto 1	plas 1	chlo_mito 1	cyto_mito 1	cyto_plas 1
Unigene0052208	chlo 14
Unigene0034986	chlo 9	vacu 2	mito 1	plas 1	extr 1	E.R._vacu 1	mito_plas 1
Unigene0031723	cyto 7	nucl 4	chlo 1	extr 1	cysk 1
Unigene0004146	cyto 13
Unigene0028660	nucl 5.5	cyto_nucl 5.5	cyto 4.5	cysk 2	chlo 1	golg 1	cysk_plas 1
Unigene0008529	chlo 13
Unigene0000943	chlo 7	nucl 3	mito 3
Unigene0047692	nucl 5	vacu 3	nucl_plas 3	cyto 2	E.R._vacu 2
Unigene0007937	cyto 8.5	cyto_E.R. 5	cysk 2	nucl 1	mito 1	golg 1	cysk_plas 1
Unigene0035621	nucl 5	plas 3	cyto_nucl 3	vacu 2	golg_plas 2	E.R._plas 2	cyto_plas 2
Unigene0015784	chlo 13
Unigene0004312	cyto 8	nucl 5
Unigene0044458	chlo 10	cyto 4
Unigene0037985	chlo 7	cyto 4	mito 2	cyto_nucl 2	cyto_pero 2	cyto_E.R. 2
Unigene0003719	chlo 10	mito 4
Unigene0054758	chlo 6	extr 4	cyto 3	chlo_mito 3
Unigene0017525	extr 9	chlo 1	nucl 1	mito 1	vacu 1	E.R. 1	chlo_mito 1	E.R._vacu 1
Unigene0040130	cyto 7	pero 3	chlo 2	mito 2	chlo_mito 2
Unigene0023574	cyto 6	chlo 5	pero 2
Unigene0039169	mito 8	chlo 3	nucl 1	cyto 1	plas 1	cyto_nucl 1	nucl_plas 1	cyto_plas 1
Unigene0035535	mito 5	cyto 3	nucl 2.5	cyto_mito 2.5	nucl_plas 2.5
Unigene0029718	golg 5	nucl 4	cyto 2	cysk_nucl 2
Unigene0035170	chlo 14
Unigene0026688	chlo 6	nucl_plas 3	nucl 2.5	plas 2.5	cyto 2
Unigene0025661	chlo 8	nucl 6
Unigene0048195	chlo 11	mito 2
Unigene0027410	extr 5	nucl 4	cyto 4	cyto_nucl 4
Unigene0007198	cyto 5	mito 3	cysk 3	cyto_nucl 3	cyto_plas 3
Unigene0006318	nucl 8	cyto 4	cysk_nucl 4	nucl_plas 4
Unigene0052522	nucl 8	chlo 3	cyto 1	mito 1	golg 1
Unigene0008549	cyto 13
Unigene0018311	plas 8	E.R. 3	chlo 2	E.R._vacu 2
Unigene0025150	chlo 7	cyto 5	mito 1	plas 1	mito_plas 1
Unigene0009893	cyto 6	mito 5	pero 2
Unigene0025055	chlo 7	nucl 5	plas 1	golg 1	golg_plas 1
Unigene0032137	cyto 6	extr 3	cyto_nucl 3	cyto_E.R. 3	cyto_plas 3
Unigene0010670	chlo 7	nucl 2	mito 2	plas 1.5	golg_plas 1.5
Unigene0030859	nucl 9	extr 2	chlo 1	cyto 1	cysk 1
Unigene0000765	chlo 12	extr 1	vacu 1
Unigene0033166	mito 4.5	nucl 4	cyto_mito 3	nucl_plas 3	chlo 2	plas 2	cysk_nucl 2
Unigene0011897	mito 8.5	chlo_mito 7	chlo 4.5
Unigene0029207	nucl 6	mito 4	cysk_nucl 4	nucl_plas 4
Unigene0044267	mito 8	chlo 3	nucl 2
Unigene0002714	cyto 4	chlo 3	nucl 3	cyto_plas 3
Unigene0002112	cyto 6	cysk 6	nucl 1	vacu 1
Unigene0020987	plas 3	E.R. 3	E.R._plas 3	chlo 2	mito 2	golg 2	chlo_mito 2	nucl_plas 2	E.R._vacu 2
Unigene0000712	nucl 5	cyto 4	mito 3	chlo 2	cyto_pero 2	cyto_E.R. 2	cyto_plas 2
Unigene0018101	chlo 11	mito 3
Unigene0011332	chlo 9	nucl 2	cyto 2	cyto_nucl 2
Unigene0009467	cyto 8	nucl 4	cyto_pero 4	cyto_E.R. 4	cyto_plas 4
Unigene0044575	cyto 10	cysk 2	nucl 1	plas 1	nucl_plas 1
Unigene0006777	nucl 12	chlo 2
Unigene0034080	chlo 6	cyto 5	plas 1	extr 1	cysk_nucl 1
Unigene0034213	cyto 6	extr 3	cysk 3	cyto_pero 3	cyto_plas 3
Unigene0028989	chlo 9.5	chlo_mito 5.5	cyto 3
Unigene0032352	cyto 8	chlo 5
Unigene0019425	chlo 4	vacu 3	plas 2	E.R. 2	chlo_mito 2	E.R._plas 2
Unigene0013559	chlo 7	mito 7	chlo_mito 7
Unigene0001124	chlo 8	mito 5
Unigene0030934	cyto 6.5	cyto_nucl 5	nucl 2.5	mito 1	plas 1	extr 1	E.R. 1	pero 1	E.R._plas 1	mito_plas 1
Unigene0008138	chlo 8	nucl 3	mito 3
Unigene0020157	cyto 6	nucl 5	chlo 2
Unigene0039573	cyto 4	nucl 3	cyto_pero 3	chlo 2	pero 2	cyto_E.R. 2
Unigene0023221	cyto 5.5	nucl 5	cyto_E.R. 3.5	mito 2
Unigene0022259	chlo 8	mito 5
Unigene0012906	cyto 8	chlo 3	pero 3
Unigene0039731	chlo 6	nucl 2	cyto 2	extr 2	cyto_nucl 2
Unigene0028836	cyto 4	mito 4	nucl 2	cysk 2	cyto_mito 2	cysk_nucl 2	cyto_pero 2	cyto_E.R. 2
Unigene0025818	chlo 11	nucl 1	mito 1	vacu 1
Unigene0018313	extr 4	golg 3.5	golg_plas 2.5	vacu 2	E.R. 2	E.R._vacu 2
Unigene0006427	chlo 9	nucl 2	mito 2
Unigene0037442	cyto 5	cysk 2.5	cyto_pero 2.5	cyto_E.R. 2.5	chlo 2	nucl 2	cysk_plas 2
Unigene0037369	chlo 8	nucl 4	chlo_mito 4
Unigene0016993	chlo 3	mito 2	extr 2	golg 2	E.R._plas 2	plas 1.5	E.R. 1.5	nucl 1	vacu 1	cyto_mito 1
Unigene0038714	chlo 7.5	chlo_mito 4.5	cyto 3.5	cyto_nucl 3	nucl 1.5
Unigene0001474	nucl 6	plas 4	cyto_nucl 4
Unigene0016648	chlo 3	plas 3	extr 2	vacu 2	E.R. 2	nucl_plas 2	E.R._vacu 2	cyto_plas 2
Unigene0034364	cyto 11	extr 2
Unigene0032442	chlo 8	nucl 3	plas 2
Unigene0022495	mito 9	chlo 5
Unigene0022070	chlo 6	vacu 5	nucl 2
Unigene0030827	cyto 8	extr 2	chlo 1	mito 1	golg 1	chlo_mito 1	E.R._vacu 1
Unigene0034408	cyto 8	chlo 4	cyto_pero 4	cyto_E.R. 4	cyto_plas 4
Unigene0036714	cyto 11	chlo 2
Unigene0034147	nucl 11	cyto 1	plas 1	cysk 1	cysk_plas 1	cyto_plas 1
Unigene0028239	nucl 4	cyto 4	cyto_nucl 4	cysk 3
Unigene0021117	vacu 4	cyto 3	nucl 2	extr 2	E.R._vacu 2	cyto_plas 2
Unigene0023138	cyto 6	mito 4	cyto_nucl 4
Unigene0032899	chlo 7	plas 4	nucl 2	golg_plas 2	E.R._plas 2	mito_plas 2	cyto_plas 2
Unigene0000742	chlo 5	vacu 4	extr 2	E.R._vacu 2
Unigene0035369	cysk 8	cyto 5
Unigene0025133	chlo 5	extr 5	nucl 2	cyto 1	golg 1	cysk_nucl 1	nucl_plas 1
Unigene0024915	cyto 10	nucl 2	chlo 1	extr 1	cysk_nucl 1	nucl_plas 1
Unigene0008664	chlo 7	cyto 3	nucl_plas 2.5	nucl 2
Unigene0035061	plas 4	cyto 3	E.R. 3	nucl_plas 3	cyto_E.R. 3
Unigene0022588	cyto 5	cysk 4.5	nucl 3	cysk_plas 3
Unigene0029012	cyto 6	plas 5	nucl 2
Unigene0002901	chlo 12	cyto 1	E.R._vacu 1
Unigene0034278	nucl 4.5	nucl_plas 3.33333	chlo 3	cyto 2	mito 2	E.R._plas 1.33333	cyto_E.R. 1.33333
Unigene0021146	#VALUE!	nucl 4	plas 4	chlo 3	cyto 2	chlo_mito 2
Unigene0013618	nucl 14
Unigene0002656	cyto 12	nucl 1	extr 1
Unigene0027897	cyto 3	plas 3	vacu 3	E.R. 3	E.R._vacu 3	E.R._plas 3	cyto_E.R. 3	cyto_plas 3
Unigene0029962	nucl 6	cyto 3	nucl_plas 3	pero 2
Unigene0018731	chlo 7	mito 4	cyto 2	cyto_mito 2	mito_plas 2
Unigene0003268	chlo 10	vacu 2	nucl 1	extr 1	E.R._vacu 1
Unigene0023596	chlo 7	mito 4	nucl 1	cyto 1	plas 1	cyto_nucl 1	nucl_plas 1	cyto_plas 1
Unigene0034782	chlo 7	cyto 4	nucl 2	cyto_pero 2	cyto_E.R. 2	cyto_plas 2
Unigene0018165	chlo 9	cyto 2	vacu 2
Unigene0022901	cyto 8	plas 3	nucl 1.5	cysk_nucl 1.5	golg_plas 1.5	E.R._plas 1.5	mito_plas 1.5
Unigene0035392	chlo 10	nucl 2	plas 1	vacu 1	cyto_nucl 1	cysk_nucl 1
Unigene0040903	pero 6	chlo 5	nucl 2
Unigene0030107	nucl 11	cyto 1	plas 1	extr 1	cyto_plas 1
Unigene0032963	nucl 6	cyto 4	chlo 1	mito 1	plas 1	golg 1	chlo_mito 1	golg_plas 1	mito_plas 1
Unigene0026478	cyto 6	cysk 6	chlo 1	nucl 1
Unigene0023000	chlo 10	cyto 3
Unigene0019301	chlo 14
Unigene0030564	chlo 10	mito 3
Unigene0054147	cyto 11	mito 2
Unigene0028243	chlo 7	cyto 3.5	cyto_nucl 3.5	chlo_mito 3.5
Unigene0052144	nucl 12.5	cyto_nucl 7
Unigene0021641	cyto 5	mito 5	nucl 1.5	nucl_plas 1.5	chlo 1	pero 1
Unigene0031022	cysk 8	cyto 3	nucl 2
Unigene0035973	cyto 6	mito 5	chlo 1	nucl 1	plas 1	nucl_plas 1
Unigene0031501	mito 11.5	chlo_mito 7.5	chlo 2.5
Unigene0024953	chlo 6	extr 4	vacu 2	cyto 1	E.R. 1	cyto_E.R. 1
Unigene0039083	nucl 4	mito 3	cyto_mito 3	cysk_nucl 3	nucl_plas 3
Unigene0042637	chlo 6	cyto 3	mito 2	nucl 1.5	cysk_nucl 1.5	cyto_pero 1.5	cyto_E.R. 1.5	cyto_plas 1.5
Unigene0028998	chlo 12	nucl 2
Unigene0027227	vacu 4	extr 3	E.R._vacu 3	chlo 2	E.R. 2
Unigene0019611	cyto 4	chlo 3	cyto_nucl 3	cyto_pero 3
Unigene0007308	extr 6	chlo 4	cyto 2	chlo_mito 2
Unigene0005235	chlo 13
Unigene0025043	cyto 12	chlo 1	E.R._vacu 1
Unigene0038665	chlo 11	nucl 2
Unigene0022048	chlo 8	extr 3	nucl 2
Unigene0002943	chlo 14
Unigene0033136	nucl 4	chlo 3	cyto 3	mito 2	cysk_nucl 2	nucl_plas 2	cyto_pero 2
Unigene0028841	chlo 13
Unigene0002414	cysk 7	cyto 4.5	cyto_E.R. 3	pero 2
Unigene0021528	plas 8	nucl 3	E.R. 2
Unigene0036563	extr 5	chlo 3	golg 3	E.R. 2
Unigene0031637	nucl 8	cyto 5
Unigene0035617	chlo 5	nucl 4	cyto 2	cysk 2
Unigene0023428	chlo 8	cyto 2	vacu 2	mito 1	E.R. 1	cyto_nucl 1	cyto_pero 1	cyto_plas 1
Unigene0003261	chlo 6.5	chlo_mito 6	mito 4.5	cyto 2
Unigene0028756	chlo 9	mito 4
Unigene0002814	mito 7.5	chlo_mito 7.5	chlo 6.5
Unigene0027004	chlo 5	mito 4	E.R. 2	cyto_mito 2	mito_plas 2
Unigene0022535	mito 6	pero 6	chlo 2
Unigene0017638	chlo 8	E.R. 3	nucl 2
Unigene0000906	chlo 12	nucl 1	mito 1
Unigene0008943	cyto 6	plas 4	chlo 2	golg_plas 2	cysk_plas 2	E.R._plas 2
Unigene0029585	chlo 9	nucl 3	mito 2
Unigene0031368	nucl 4	cyto 4	cyto_nucl 4	pero 3
Unigene0018680	cyto 7.5	cyto_E.R. 4.5	cysk 3	nucl 2
Unigene0019312	cyto 9	nucl 2	mito 1	plas 1	golg 1	cysk_nucl 1	golg_plas 1	mito_plas 1
Unigene0025467	cysk 8	cyto 3	chlo 2
Unigene0028725	cyto 9	mito 2	chlo 1	plas 1	cyto_mito 1	cysk_nucl 1
Unigene0036485	mito 7	chlo_mito 6.33333	chlo 4.5	cyto_mito 4.33333
Unigene0028854	nucl 11	chlo 1	cyto 1	cysk 1
Unigene0046131	cyto 3	plas 3	cyto_plas 3	extr 2	vacu 2	E.R. 2	golg 2	E.R._vacu 2
Unigene0022548	chlo 8	cyto 5
Unigene0023297	cyto 9	chlo 3	vacu 1.5	chlo_mito 1.5	E.R._vacu 1.5
Unigene0002988	chlo 9	E.R. 3	extr 2
Unigene0034480	chlo 9	cyto 2	mito 2
Unigene0039516	cyto 5	nucl 4	chlo 3	cysk 1	golg 1
Unigene0019691	plas 5.5	golg_plas 5	golg 3.5	vacu 2	E.R. 2	E.R._vacu 2
Unigene0006242	cyto 8.5	cyto_E.R. 5	extr 2	nucl 1	vacu 1	cysk 1	cysk_nucl 1
Unigene0035400	cyto 5	E.R. 4	vacu 2	E.R._plas 2
Unigene0002310	chlo 8	cyto 3	nucl_plas 2.5	plas 2
Unigene0024177	chlo 8.5	chlo_mito 7.5	mito 5.5
Unigene0023462	cyto 13
Unigene0035407	mito 7	chlo 6
Unigene0020076	chlo 5	cyto 5	mito 3
Unigene0019802	chlo 14
Unigene0030136	chlo 13
Unigene0027238	chlo 13
Unigene0042694	chlo 14
Unigene0022838	cyto 11	cysk 2
Unigene0036184	chlo 5	nucl 2	cyto 2	E.R. 2	cyto_nucl 2	cyto_E.R. 2
Unigene0000757	nucl 5.5	cyto_nucl 4	chlo 3	mito 2	extr 2
Unigene0031471	nucl 6	chlo 4	cyto_nucl 4
Unigene0043363	cyto 8	chlo 5
Unigene0053671	cyto 8	nucl 4	cyto_pero 4	cyto_E.R. 4
Unigene0018174	cyto 10	chlo 3
Unigene0004286	chlo 5	mito 5	chlo_mito 5
Unigene0033155	nucl 6	cyto 4	chlo 2	cyto_pero 2	cyto_E.R. 2
Unigene0032389	cyto 8	chlo 4	cyto_pero 4	cyto_E.R. 4	cyto_plas 4
Unigene0039050	chlo 8	nucl 2	cyto 1	extr 1	vacu 1	pero 1	cysk_nucl 1	nucl_plas 1	cyto_pero 1
Unigene0026343	cyto 12	nucl 1	pero 1
Unigene0020976	chlo 3	extr 3	nucl 2.5	cyto 2	chlo_mito 2	cysk_nucl 2
Unigene0019599	cyto 8	extr 2	cysk 2	nucl 1	golg 1	cysk_plas 1
Unigene0015183	chlo 6	extr 3	vacu 3	chlo_mito 3
Unigene0023178	mito 6.5	nucl 4	cyto_mito 4	chlo 3
Unigene0000005	cyto 6	chlo 5	nucl 1	extr 1	golg 1
Unigene0022369	extr 5	vacu 3	E.R. 2	golg 2	chlo 1	cyto 1	golg_plas 1	E.R._plas 1
Unigene0034474	cyto 6	chlo 5	extr 1	golg 1	cysk_nucl 1
Unigene0018125	mito 12	chlo 1	cyto 1
Unigene0026533	cyto 10	chlo 2	nucl 1	vacu 1	chlo_mito 1
Unigene0002045	cyto 4	cysk 3	cyto_nucl 3	nucl 2	extr 2	cyto_pero 2	cysk_plas 2	cyto_E.R. 2
Unigene0004528	cyto 4	chlo 3	cysk 3	cyto_nucl 3
Unigene0028051	mito 10	chlo 3
Unigene0025803	#VALUE!	cyto 4	nucl 3.5	cysk_nucl 3.33333	chlo 3	cysk 1.5
Unigene0007347	cyto 5	nucl 3	cyto_pero 3	chlo 2	cysk_nucl 2
Unigene0040050	plas 13
Unigene0021432	chlo 5	extr 4	vacu 4
Unigene0033355	cyto 5	nucl 4	chlo 2	cysk_plas 2	plas 1.5	cysk 1.5
Unigene0031717	chlo 4	mito 3	E.R. 2	mito_plas 2	cyto 1	plas 1	extr 1	vacu 1	cysk_nucl 1	cyto_plas 1
Unigene0025100	cyto 11	mito 1	E.R. 1	cysk 1
Unigene0038635	cyto 7	nucl 2	cysk 2	cysk_nucl 2
Unigene0033058	cyto 9	cysk 3	cysk_nucl 3
Unigene0024131	cyto 8	nucl 2	chlo 1	plas 1	extr 1	golg 1	cysk_nucl 1	golg_plas 1
Unigene0003597	cyto 8	mito 3	chlo 2
Unigene0004064	nucl 10	cyto 2	chlo 1	mito 1	chlo_mito 1	cyto_pero 1	cyto_E.R. 1	cyto_plas 1
Unigene0023005	cyto 10	cysk 2	mito 1	pero 1	cysk_nucl 1	cysk_plas 1
Unigene0042384	mito 7	chlo 3	vacu 2	cyto 1	E.R. 1	cyto_E.R. 1
Unigene0034703	mito 6	cyto 3	cyto_mito 3	mito_plas 3
Unigene0009788	chlo 6	cyto 3	mito 3	nucl 1	plas 1	nucl_plas 1
Unigene0031555	nucl 8	cyto 5
Unigene0024181	chlo 7.5	chlo_mito 7	mito 5.5
Unigene0026522	#VALUE!	chlo 5	mito 5	cyto 3
Unigene0033322	cyto 8.5	cyto_nucl 6	nucl 2.5	plas 1	pero 1	cysk 1	cysk_plas 1
Unigene0022249	nucl 6	cyto 3	cysk_nucl 3	chlo 2	plas 2
Unigene0014420	cyto 8	nucl 2	mito 2	extr 1	E.R. 1	chlo_mito 1	cyto_mito 1	cysk_nucl 1	nucl_plas 1	mito_plas 1
Unigene0023840	chlo 10	vacu 2	nucl 1	plas 1	nucl_plas 1	E.R._vacu 1
Unigene0004447	nucl 6	chlo 4	cysk_nucl 4
Unigene0008649	cyto 9	nucl 2	chlo 1	plas 1	cysk_nucl 1	E.R._vacu 1
Unigene0022550	chlo 7	nucl 4	chlo_mito 4
Unigene0038042	nucl 7	cyto 4	chlo 2	cyto_pero 2	cyto_E.R. 2	cyto_plas 2
Unigene0037586	chlo 11	plas 1	pero 1	E.R._vacu 1
Unigene0028030	chlo 6	plas 3	chlo_mito 3	nucl 2	cyto 2	cyto_nucl 2
Unigene0036201	chlo 13
Unigene0002880	chlo 11	nucl 1	mito 1	pero 1
Unigene0042389	chlo 3	nucl 3	cyto 3	extr 3	cyto_nucl 3
Unigene0028683	chlo 6	extr 3	nucl 2	cyto 1	mito 1	plas 1	cysk_nucl 1	mito_plas 1	cyto_plas 1
Unigene0035979	E.R. 8	chlo 2	vacu 2	nucl 1	golg 1	chlo_mito 1
Unigene0027721	chlo 12	mito 2
Unigene0016894	vacu 7	golg 3	extr 2	golg_plas 2
Unigene0012026	chlo 13
Unigene0028901	cysk 6	nucl 4	cyto 2	pero 2	nucl_plas 2	cyto_pero 2
Unigene0003796	cyto 6	nucl 5	chlo 1	vacu 1	cysk 1
Unigene0029898	nucl 5	cyto 4	chlo 3	mito 1	pero 1
Unigene0022544	extr 6	vacu 4	chlo 2	E.R._vacu 2
Unigene0013041	chlo 8	cyto 2	mito 2	nucl 1	pero 1	cyto_mito 1	mito_plas 1	cyto_E.R. 1	cyto_plas 1
Unigene0028758	chlo 6	extr 4	cyto 2	nucl 1	E.R. 1	cyto_pero 1	cyto_plas 1
Unigene0027950	cyto 11	chlo 2
Unigene0042540	cyto 14
Unigene0000942	E.R. 4	cyto 3	E.R._vacu 3	vacu 2	golg 2	cyto_nucl 2	cyto_plas 2
Unigene0036232	chlo 10	nucl 3
Unigene0028401	nucl 6	cyto 3	cysk 2	cyto_pero 2	cyto_plas 2
Unigene0021289	chlo 5	plas 3.5	nucl_plas 3.5	nucl 2.5	chlo_mito 2.5
Unigene0025098	chlo 11	cyto 2
Unigene0000596	chlo 12	mito 2
Unigene0027833	mito 7	chlo_mito 6.83333	chlo 5.5	cyto_mito 4.33333
Unigene0019709	chlo 14
Unigene0001655	chlo 10	nucl 1	mito 1	plas 1	E.R. 1	nucl_plas 1	E.R._plas 1	mito_plas 1
Unigene0016987	chlo 7	extr 4	vacu 2
Unigene0039153	chlo 7	nucl 2	cyto 2	cyto_nucl 2
Unigene0054153	cyto 9	chlo 2	mito 1	plas 1	cysk 1	cysk_plas 1	mito_plas 1
Unigene0032789	cyto 9.5	cyto_E.R. 5.5	chlo 1	nucl 1	vacu 1	golg 1
Unigene0029351	cysk 7	cyto 4	cysk_nucl 4
Unigene0029062	chlo 8	extr 2	nucl 1	mito 1	plas 1	vacu 1	nucl_plas 1	mito_plas 1
Unigene0025609	plas 6.5	golg_plas 5	vacu 3	golg 2.5	nucl 1	E.R. 1
Unigene0037213	plas 6	chlo 3	E.R. 3	nucl_plas 3	golg_plas 3	cysk_plas 3	mito_plas 3
Unigene0036629	cyto 8	chlo 2	nucl 2	mito 1	cysk 1	nucl_plas 1
Unigene0009639	nucl 12	nucl_plas 7.5
Unigene0024608	cyto 10	cysk 2	nucl 1	mito 1	cysk_plas 1
Unigene0015660	cyto 8	chlo 3	nucl 2
Unigene0003436	chlo 12	cyto 1	plas 1	cyto_plas 1
Unigene0002733	chlo 12.5	chlo_mito 7.5
Unigene0028142	cyto 8	nucl 5
Unigene0030601	chlo 13
Unigene0008243	cyto 3	extr 3	E.R. 3	cyto_E.R. 3	chlo 2	E.R._vacu 2	E.R._plas 2	cyto_plas 2
Unigene0003326	chlo 9	extr 3	nucl 1	cyto 1	cyto_nucl 1
Unigene0003788	mito 3	cyto_nucl 3	nucl 2.5	cyto 2.5	chlo_mito 2.5	chlo 2	golg 2	mito_plas 2
Unigene0023556	plas 8	E.R. 4	nucl_plas 4	golg_plas 4	cysk_plas 4	cyto_plas 4
Unigene0031316	extr 4	mito 2	vacu 2	E.R. 2	E.R._vacu 2	chlo 1	cyto 1	plas 1	golg 1	cyto_mito 1	golg_plas 1	cyto_plas 1
Unigene0030799	cyto 11	nucl 3
Unigene0021990	extr 5	plas 4	vacu 2	golg 2	nucl_plas 2	cysk_plas 2	E.R._plas 2	mito_plas 2
Unigene0031931	cyto 9	nucl 2	chlo 1	plas 1	cysk_nucl 1	E.R._vacu 1
Unigene0028296	cyto 6	cysk 3.5	cysk_plas 3	cyto_E.R. 3
Unigene0035007	#VALUE!	cyto 6	nucl 3	mito 3
Unigene0027454	cyto 5	chlo 4	vacu 3	cyto_nucl 3	cyto_plas 3
Unigene0025268	cyto 8	chlo 3	E.R. 2
Unigene0019299	plas 10.5	cyto_plas 6	E.R. 2
Unigene0002575	chlo 12	mito 2
Unigene0029612	mito 8	chlo 2	nucl 2	plas 1	extr 1	cyto_nucl 1	cysk_nucl 1
Unigene0018416	chlo 4	E.R. 4	nucl 2	cyto 2	cyto_nucl 2	chlo_mito 2	E.R._vacu 2
Unigene0008559	chlo 10.5	chlo_mito 6	cyto 3
Unigene0037881	chlo 4	nucl 3	plas 2	E.R. 2	cyto_nucl 2	E.R._plas 2
Unigene0035695	cyto 9	pero 2	chlo 1	mito 1	extr 1	chlo_mito 1
Unigene0022575	chlo 12.5	chlo_mito 7.5
Unigene0024489	mito 13
Unigene0026481	mito 4	nucl 3	plas 3	nucl_plas 3
Unigene0025793	cyto 3	extr 3	vacu 3	plas 2	E.R._vacu 2	cyto_pero 2	cyto_E.R. 2
Unigene0013568	cyto 10	nucl 1	mito 1	plas 1	vacu 1	nucl_plas 1	mito_plas 1
Unigene0004541	chlo 11	mito 2
Unigene0015458	chlo 11.5	chlo_mito 6.5	cyto 1	extr 1
Unigene0047730	chlo 11	nucl 2
Unigene0036770	cyto 13
Unigene0001027	cyto 6	nucl 4	mito 3	cyto_pero 3	cyto_E.R. 3	cyto_plas 3
Unigene0037920	cyto 7	golg 4	cyto_E.R. 4	cyto_plas 4
Unigene0032823	chlo 11	mito 2
Unigene0002222	chlo 8	nucl 1	cyto 1	plas 1	extr 1	vacu 1	E.R. 1	cyto_nucl 1	nucl_plas 1	E.R._vacu 1	E.R._plas 1	cyto_E.R. 1	cyto_plas 1
Unigene0023314	plas 12	E.R. 1	golg 1
Unigene0001151	cyto 5	chlo 4	cyto_nucl 4
Unigene0032214	chlo 7	cyto 3	mito 2	plas 2	mito_plas 2
Unigene0023675	plas 10	vacu 3
Unigene0023565	chlo 7.5	chlo_mito 5.5	cyto 3	mito 2.5
Unigene0002211	chlo 8	mito 5
Unigene0026904	chlo 7	mito 6
Unigene0028911	chlo 4	cyto 3.5	cyto_E.R. 2.5	cysk 2	nucl 1	mito 1	plas 1	extr 1	nucl_plas 1	mito_plas 1
Unigene0006133	cyto 8	cysk 3	vacu 1.5	E.R._vacu 1.5	cysk_plas 1.5
Unigene0031152	cyto 4	chlo 3	nucl 3	mito 1	extr 1	vacu 1	cysk 1
Unigene0028864	cyto 10	chlo 3
Unigene0002228	nucl 9	cyto 3	chlo 2
Unigene0038051	cyto 12	chlo 1	pero 1
Unigene0037017	chlo 7	cyto 4	mito 3
Unigene0030797	cyto 13
Unigene0030557	cyto 9	mito 3	nucl 1.5	chlo_mito 1.5	cyto_mito 1.5	cysk_nucl 1.5	mito_plas 1.5
Unigene0029573	chlo 12.5	chlo_mito 7
Unigene0023854	mito 4	cyto_nucl 3	chlo_mito 3	mito_plas 3	nucl 2.5	cyto 2.5
Unigene0018380	chlo 9	mito 1	plas 1	extr 1	vacu 1	golg 1	golg_plas 1	mito_plas 1
Unigene0035937	chlo 7.5	chlo_mito 7	mito 5.5
Unigene0038304	cyto 11.5	cyto_E.R. 6.5	plas 1	golg 1	golg_plas 1
Unigene0033060	cyto 5	nucl 4	cyto_plas 4
Unigene0006694	chlo 13
Unigene0032593	cyto 9	extr 2	chlo 1	nucl 1	E.R. 1
Unigene0035449	mito 7	chlo 4	nucl 2
Unigene0023445	cyto 7	extr 3	chlo 2	mito 1	golg 1
Unigene0038123	cyto 9	nucl 2	cysk 2	cysk_nucl 2
Unigene0030881	nucl 8	chlo 4	cysk_nucl 4
Unigene0002789	nucl 6	cyto 5	E.R. 2
Unigene0002449	mito 11.5	chlo_mito 7	chlo 1.5
Unigene0035178	chlo 5	nucl 3	cyto 3	cyto_nucl 3
Unigene0038197	chlo 9	mito 4
Unigene0048345	vacu 6	extr 5	chlo 1	E.R. 1	golg 1
Unigene0025734	cyto 8	nucl 3.5	cysk_nucl 2.5	chlo 1	mito 1	chlo_mito 1
Unigene0024660	cyto 8	pero 4	cyto_E.R. 4	cyto_plas 4
Unigene0028589	chlo 4	extr 4	pero 3	cysk_plas 1.33333	mito_plas 1.33333
Unigene0034013	chlo 6	mito 4	nucl 3
Unigene0000262	nucl 5	cyto 4	cysk 2	cyto_pero 2	cyto_E.R. 2	cyto_plas 2
Unigene0020856	cyto 9	nucl 2.5	chlo 2	cysk_nucl 2
Unigene0028625	nucl 9	chlo 2	vacu 1	pero 1	cysk 1	chlo_mito 1
Unigene0034577	pero 7	cyto 5	nucl 1	mito 1
Unigene0024067	chlo 5	nucl 4	extr 3	cysk 1	golg 1
Unigene0038348	E.R. 4	nucl 2	cyto 2	plas 2	cyto_nucl 2	nucl_plas 2	cyto_plas 2
Unigene0029869	#VALUE!	chlo 6.5	mito 6	cyto_mito 3.83333
Unigene0014534	mito 7	nucl 3	extr 2	nucl_plas 2
Unigene0029115	cyto 13
Unigene0031486	nucl 9.5	nucl_plas 5.5	cyto 2	chlo 1	vacu 1	cyto_pero 1	cyto_E.R. 1
Unigene0045309	extr 7	chlo 2	E.R. 2	mito 1	plas 1	vacu 1	mito_plas 1	cyto_E.R. 1
Unigene0026257	cyto 6	E.R. 3	cyto_pero 3	cyto_plas 3
Unigene0008015	extr 5	cyto 4	E.R. 2	cyto_pero 2	cyto_plas 2
Unigene0020560	nucl 9	plas 2	chlo 1	cyto 1	mito 1	chlo_mito 1	golg_plas 1	cysk_plas 1	E.R._plas 1
Unigene0036936	nucl 6	cyto 6	cyto_nucl 6
Unigene0030304	cyto 14
Unigene0026984	plas 8	vacu 2	E.R. 2	E.R._vacu 2
Unigene0009325	cyto 5	cysk 3	chlo 2	nucl 2	pero 2
Unigene0044056	vacu 5	plas 4	E.R. 2	nucl_plas 2	golg_plas 2	cysk_plas 2
Unigene0024731	chlo 8.5	chlo_mito 6.83333	mito 4	cyto_mito 2.83333
Unigene0031990	nucl 7	mito 6
Unigene0020401	chlo 12	cyto 1	mito 1
Unigene0029910	chlo 9	extr 3	nucl 1	mito 1
Unigene0052340	mito 7	chlo 3	nucl 2	cyto 2	cyto_nucl 2
Unigene0036186	vacu 6	chlo 5	nucl 2
Unigene0026235	cysk 8	cyto 6
Unigene0018464	nucl 13
Unigene0032175	extr 6	vacu 5	E.R. 2
Unigene0023410	chlo 5	vacu 5	mito 2	extr 1	golg 1	cyto_mito 1	mito_plas 1
Unigene0000807	nucl 5	extr 3	cysk 3	cyto 2
Unigene0003654	chlo 14
Unigene0000432	nucl 8	cyto 4	cysk_nucl 4	nucl_plas 4
Unigene0006223	chlo 12	mito 2
Unigene0010668	cyto 7	chlo 3	plas 2	nucl 1	extr 1	golg_plas 1	cysk_plas 1	E.R._plas 1	mito_plas 1
Unigene0024528	extr 3	chlo 2	vacu 2	E.R. 2	golg 2	E.R._vacu 2
Unigene0031939	cyto 7	nucl_plas 3.5	cyto_pero 3.5	cyto_E.R. 3.5
Unigene0002728	nucl 7	cyto 4	cysk 2	cyto_pero 2	cyto_E.R. 2	cyto_plas 2
Unigene0032337	nucl 5	chlo 4	cyto 2	mito 1	extr 1	golg 1	cyto_pero 1	cyto_E.R. 1	cyto_plas 1
Unigene0004639	nucl 4	cyto 3	nucl_plas 3	plas 2	E.R. 2	cysk_nucl 2	cyto_pero 2	E.R._plas 2
Unigene0032698	chlo 9	nucl 4
Unigene0002080	mito 9	chlo_mito 7.33333	cyto_mito 5.33333	chlo 4.5
Unigene0053992	vacu 6	plas 2	E.R. 2	golg 2	golg_plas 2	E.R._plas 2
Unigene0032168	E.R. 4	chlo 3	nucl 3	cyto 1	mito 1	plas 1	extr 1	mito_plas 1	cyto_plas 1
Unigene0027977	nucl 6	cyto 6	cyto_nucl 6
Unigene0039155	nucl 4	cyto 4	cyto_nucl 4	cysk 3
Unigene0028599	cyto 7	E.R. 4	chlo 2	E.R._vacu 2	E.R._plas 2
Unigene0052205	cyto 5	nucl 4	mito 2	plas 1	extr 1	cysk 1	chlo_mito 1	cyto_mito 1	cysk_plas 1
Unigene0001923	chlo 13
Unigene0004607	chlo 7	cyto 3	nucl 2	mito 2
Unigene0008863	extr 8	chlo 1	cyto 1	mito 1	plas 1	vacu 1	E.R. 1	chlo_mito 1	E.R._vacu 1	E.R._plas 1	mito_plas 1	cyto_E.R. 1	cyto_plas 1
Unigene0008508	chlo 7	nucl 3	vacu 2	E.R. 1	golg 1
Unigene0015785	cyto 8	extr 5
Unigene0052697	nucl 6	chlo 5	cyto 3	cysk_nucl 3	nucl_plas 3
Unigene0002886	cyto 5	nucl 4	chlo 2	nucl_plas 2
Unigene0028113	chlo 11	nucl 1	cyto 1	mito 1	cyto_nucl 1
Unigene0028721	mito 6	nucl 5.5	cyto_nucl 3.5	chlo_mito 3.5
Unigene0019786	cyto 13
Unigene0025665	cyto 6	chlo 2	nucl 2	plas 2	nucl_plas 2
Unigene0036899	chlo 11.5	chlo_mito 7	mito 1.5
Unigene0009566	chlo 4	nucl 3.5	cysk_nucl 2.5	plas 2	vacu 2	cyto 1	mito 1	golg_plas 1	E.R._vacu 1	E.R._plas 1
Unigene0038522	vacu 4	cyto 3	E.R._vacu 3	extr 2	E.R. 2	cyto_plas 2
Unigene0035429	extr 5	nucl 4	chlo 3	cyto_nucl 3
Unigene0030540	cyto 10	nucl 4
Unigene0022300	nucl 6.5	cyto 4.5	nucl_plas 4	cyto_E.R. 3	chlo 1	extr 1
Unigene0039954	cyto 6	chlo 5	nucl 1	mito 1	extr 1
Unigene0028363	chlo 7	mito 6
Unigene0022109	chlo 5	vacu 4	mito 2	nucl 1	cyto 1	E.R. 1	cyto_nucl 1	cyto_mito 1	mito_plas 1	cyto_E.R. 1
Unigene0009795	cyto 5	vacu 4	cyto_plas 4
Unigene0034697	plas 4	chlo 3	golg_plas 3	mito_plas 3
Unigene0030251	cyto 6	nucl 3	cyto_pero 3	cyto_plas 3
Unigene0035828	chlo 7	cyto 7
Unigene0004461	chlo 12	mito 1	extr 1
Unigene0034070	mito 4	cyto 3.5	cyto_nucl 3	chlo_mito 3	chlo 2	cyto_mito 2
Unigene0015998	chlo 8	cyto 3	nucl 2
Unigene0003907	chlo 7	cyto 4	nucl 2	cyto_pero 2	cyto_E.R. 2
Unigene0004110	chlo 11	nucl 1	mito 1	plas 1	nucl_plas 1	mito_plas 1
Unigene0010895	chlo 6	vacu 4	extr 2	E.R._vacu 2
Unigene0034558	nucl 3.5	chlo 3	cysk_nucl 2.5	cyto 2	E.R. 2	chlo_mito 2	cyto_E.R. 2
Unigene0004560	vacu 5	plas 4.5	golg_plas 4.5	golg 3.5
Unigene0022508	chlo 7	extr 3	nucl 1	cyto 1	mito 1	E.R. 1	cyto_nucl 1	cyto_E.R. 1
Unigene0030962	cyto 10	chlo 1	nucl 1	E.R. 1	cysk 1	cysk_nucl 1
Unigene0037276	cyto 5	nucl 4	vacu 3	cyto_E.R. 3
Unigene0024689	chlo 5	plas 2	vacu 2	nucl 1	cyto 1	mito 1	extr 1	E.R. 1	cyto_nucl 1	golg_plas 1	cysk_plas 1	cyto_E.R. 1
Unigene0030643	cyto 8	chlo 3	nucl 2	chlo_mito 2
Unigene0026226	cyto 6	chlo 5	nucl 2
Unigene0012210	cyto 10	nucl 2	mito 1	pero 1	cysk_nucl 1	nucl_plas 1
Unigene0014903	chlo 4	vacu 4	golg 3	nucl 1	extr 1	E.R. 1
Unigene0032393	nucl 6	chlo 3	cyto 3	cysk_nucl 3
Unigene0054366	cyto 11	extr 2
Unigene0003043	chlo 8	cyto 5
Unigene0005914	cyto 8	chlo 3	nucl 3
Unigene0009276	plas 6	E.R. 3	golg_plas 3	cysk_plas 3
Unigene0020267	chlo 6	mito 2	vacu 2	E.R. 2	E.R._vacu 2
Unigene0000554	plas 8	vacu 4	nucl_plas 4	golg_plas 4	cysk_plas 4	cyto_plas 4
Unigene0017765	chlo 6	plas 3	nucl 2	cyto 2	cyto_nucl 2	mito_plas 2
Unigene0040003	chlo 12	mito 2
Unigene0034768	nucl 4	cyto 2.5	cyto_pero 2.5	E.R._plas 2	plas 1.5	E.R. 1.5	pero 1.5	chlo 1	vacu 1	golg 1
Unigene0047621	chlo 7	plas 2	nucl 1	cyto 1	extr 1	E.R. 1	golg 1	cyto_nucl 1	cysk_plas 1	mito_plas 1	cyto_E.R. 1
Unigene0002571	plas 4	chlo 2	nucl 2	cyto 2	extr 2	cyto_nucl 2	golg_plas 2	cysk_plas 2	E.R._plas 2
Unigene0037443	nucl 14
Unigene0032095	chlo 9	nucl 3	plas 1	golg 1	golg_plas 1
Unigene0003776	nucl 11	cyto 1	mito 1	cysk 1
Unigene0025595	chlo 12	cyto 2
Unigene0040516	chlo 5	cyto 5	mito 4
Unigene0020310	chlo 13
Unigene0039589	chlo 6	nucl 3	cyto 3	cyto_nucl 3	chlo_mito 3
Unigene0029160	cyto 6	chlo 3	cyto_nucl 3	cyto_E.R. 3
Unigene0009268	mito 5	cyto 4	chlo_mito 4
Unigene0030855	cyto 12	chlo 1	extr 1
Unigene0032586	nucl 6	chlo 3	cyto 3	nucl_plas 3
Unigene0007950	chlo 3	nucl 3	cyto 3	cyto_nucl 3	mito 2	plas 2	cyto_pero 2	mito_plas 2
Unigene0003019	cyto 10	chlo 1	plas 1	vacu 1	E.R. 1	E.R._vacu 1	E.R._plas 1
Unigene0026204	cyto 10	chlo 3
Unigene0019957	nucl 8	cyto 3	chlo 1	mito 1	pero 1	chlo_mito 1
Unigene0054106	cyto 7	nucl 4	mito 1	cysk 1	golg 1
Unigene0044003	chlo 6	extr 4	cyto 2	vacu 1	E.R. 1	cyto_nucl 1	E.R._vacu 1	cyto_pero 1	cyto_plas 1
Unigene0038696	cyto 7	chlo 5	mito 1	cysk_nucl 1
Unigene0037917	chlo 5	extr 5	vacu 2	nucl 1	E.R. 1
Unigene0026175	nucl 14
Unigene0039088	cysk 7	cyto 6
Unigene0030307	chlo 5	cyto 5	cyto_nucl 4.16667	cyto_E.R. 3.33333	nucl 2	cysk_nucl 1.83333
Unigene0038364	cyto 8.5	cyto_E.R. 5	chlo 1	nucl 1	mito 1	extr 1	cysk 1	chlo_mito 1	cysk_nucl 1
Unigene0029079	chlo 6	pero 5	mito 2
Unigene0024422	nucl 6	chlo 3	cysk_nucl 3	nucl_plas 3
Unigene0029142	cyto 7	pero 3	chlo 1	nucl 1	mito 1	plas 1	chlo_mito 1	nucl_plas 1	mito_plas 1
Unigene0019234	extr 10	chlo 2	cyto 1	mito 1
Unigene0035555	nucl 7	cyto 4	cysk_nucl 4
Unigene0034745	nucl 7	chlo 4	cyto_nucl 4
Unigene0032746	chlo 6	cyto 6	mito 1	pero 1
Unigene0021045	plas 5.5	E.R._plas 4	mito 2	E.R. 1.5	chlo_mito 1.5	chlo 1	nucl 1	extr 1	vacu 1	cyto_mito 1	cyto_pero 1
Unigene0030045	cyto 10	nucl 2	mito 1	extr 1	cysk_nucl 1	nucl_plas 1
Unigene0023151	cyto 10	chlo 2	nucl 2
Unigene0000138	nucl 10	cyto 3
Unigene0053780	cyto 7.5	cyto_E.R. 5	chlo 2	nucl 2	E.R. 1.5	cysk_nucl 1.5
Unigene0034909	cyto 10	extr 2	chlo 1	nucl 1
Unigene0030478	cyto 11	nucl 1	cysk 1	golg 1	cysk_nucl 1
Unigene0006197	chlo 9	mito 4
Unigene0031917	nucl 9	cyto 2	cysk 2
Unigene0038791	cyto 4	mito 4	vacu 2	cyto_mito 2	cyto_pero 2	cyto_E.R. 2
Unigene0025722	plas 9	E.R. 3	nucl 1	golg 1
Unigene0005534	extr 4	chlo 3	cyto 2.5	cyto_nucl 2.5	vacu 2	nucl 1.5	chlo_mito 1.5
Unigene0022655	nucl 3	golg 3	cyto 2	plas 2	E.R. 2	E.R._plas 2	cyto_E.R. 2	cyto_plas 2
Unigene0018493	chlo 10.5	chlo_mito 6.5	mito 1.5
Unigene0018481	chlo 11	mito 2
Unigene0027223	extr 7	chlo 5	cyto 1	vacu 1
Unigene0042498	chlo 11	nucl 1	plas 1	pero 1	nucl_plas 1
Unigene0020703	cyto 6	cysk 4	cyto_nucl 4
Unigene0033529	nucl 10	mito 2	cyto 1	chlo_mito 1	cyto_mito 1	golg_plas 1
Unigene0003742	chlo 13
Unigene0031735	cyto 8	cyto_nucl 5.33333	cyto_E.R. 5.33333	chlo 2	nucl 1.5	E.R. 1.5
Unigene0003228	chlo 11	cyto 1	plas 1	extr 1	cyto_plas 1
Unigene0006020	nucl 7	cyto 5	chlo 2
Unigene0033431	chlo 14
Unigene0030850	chlo 14
Unigene0027645	cyto 5	nucl 4.5	cysk_nucl 3	chlo 2	plas 2
Unigene0019663	chlo 10	mito 4
Unigene0027655	chlo 11	mito 3
Unigene0035148	mito 11	chlo 1	nucl 1	cyto 1	cyto_nucl 1
Unigene0024523	cyto 5	chlo 4	extr 3	cyto_plas 3
Unigene0013572	vacu 8	plas 3	extr 2	E.R._plas 2
Unigene0015235	mito 6	nucl 3	cyto_mito 3	cyto 2	nucl_plas 2
Unigene0044554	cyto 9	chlo 5
Unigene0032424	mito 7	cyto_nucl 5	cyto 4	chlo_mito 4
Unigene0032636	cyto 6	nucl 4	chlo 1	mito 1	cysk 1	golg 1	chlo_mito 1
Unigene0026474	cyto 10	chlo 2	mito 1	E.R. 1
Unigene0000917	cyto 9	chlo 2	nucl 1	mito 1	cysk 1	cysk_nucl 1
Unigene0033866	cyto 10	nucl 2	chlo 1	mito 1	chlo_mito 1	cysk_nucl 1	nucl_plas 1
Unigene0004427	cyto 8	nucl 5
Unigene0043876	mito 11	nucl 2
Unigene0029018	chlo 13
Unigene0012081	chlo 5	mito 5	chlo_mito 5
Unigene0023224	extr 6	vacu 4	chlo 2	E.R._vacu 2
Unigene0015450	mito 5	chlo 4	cyto 3	nucl 2
Unigene0038024	nucl 6	mito 5	cyto 2
Unigene0027817	cyto 14
Unigene0025812	plas 8	chlo 2	golg 2	vacu 1	E.R. 1	chlo_mito 1	E.R._vacu 1
Unigene0008547	chlo 14
Unigene0002243	nucl 14
Unigene0020749	cyto 4	extr 4	nucl 2	E.R. 2	cyto_pero 2
Unigene0031403	cyto 7	plas 4	cyto_pero 4	cyto_E.R. 4
Unigene0019206	cyto 8	cysk_nucl 2.5	chlo 2	nucl 2
Unigene0037651	mito 9.5	chlo_mito 7	chlo 3.5
Unigene0030393	E.R. 4	golg 3	cyto_E.R. 3	chlo 2	cyto 2	golg_plas 2
Unigene0032863	cyto 7	nucl 2	vacu 2	chlo 1	plas 1	E.R. 1	cysk_nucl 1	E.R._plas 1
Unigene0004350	chlo 2	plas 2	extr 2	vacu 2	golg 2	golg_plas 2	nucl 1	cyto 1	E.R. 1	pero 1	cyto_nucl 1	chlo_mito 1	cyto_pero 1	cysk_plas 1	mito_plas 1	cyto_E.R. 1
Unigene0031066	cyto 8	mito 3	cysk 2	chlo_mito 2
Unigene0023861	cyto 11	extr 2
Unigene0019567	cyto 13
Unigene0020697	chlo 7.5	chlo_mito 6.66667	mito 4.5	cyto_mito 3.83333
Unigene0036329	nucl 10	cyto 1	plas 1	extr 1	vacu 1	cyto_plas 1
Unigene0037819	plas 5	cyto 4	E.R._plas 4
Unigene0013796	nucl 14
Unigene0019399	nucl 8	mito 5
Unigene0024092	cyto 5	mito 4	chlo 3	cyto_nucl 3
Unigene0030527	chlo 9	nucl 4
Unigene0026864	cyto 13
Unigene0028902	nucl 5	cysk 5	cysk_nucl 5
Unigene0003066	chlo 7	mito 5	nucl 1	cyto 1	cyto_nucl 1
Unigene0021561	chlo 5.5	chlo_mito 5	mito 3.5	cyto 3	nucl 2
Unigene0005533	nucl 6	extr 5	chlo 2
Unigene0001167	#VALUE!	nucl 5	cyto 4	chlo 3
Unigene0034835	extr 5	vacu 5	golg 2	chlo 1	nucl 1	golg_plas 1
Unigene0025194	cyto 7	plas 4	cyto_nucl 4
Unigene0046358	vacu 9	E.R. 3	plas 2
Unigene0048719	chlo 5	cyto 4	chlo_mito 4
Unigene0033211	#VALUE!	cyto 4	plas 4	nucl_plas 4	nucl 2
Unigene0050152	cyto 7	chlo 2	mito 2	extr 2	chlo_mito 2
Unigene0034353	chlo 7	cyto 2	cysk 2	nucl 1	plas 1	nucl_plas 1	E.R._vacu 1	cyto_pero 1
Unigene0038639	mito 7.5	chlo_mito 7.5	chlo 6.5
Unigene0003955	chlo 5	extr 5	cyto 4
Unigene0024788	plas 8	vacu 3	E.R. 2
Unigene0002686	chlo 6	extr 5	cyto 1	mito 1	vacu 1
Unigene0018323	chlo 10	cyto 2	mito 1	E.R. 1	cyto_nucl 1	cyto_pero 1	cyto_plas 1
Unigene0020626	chlo 9	mito 4
Unigene0002268	#VALUE!	chlo 5.5	mito 5.5	cyto 2
Unigene0030137	cyto 8	chlo 2	nucl 2	mito 2	chlo_mito 2
Unigene0025411	chlo 11	cyto 2
Unigene0027041	chlo 13
Unigene0022810	cyto 13
Unigene0034936	chlo 5	extr 4	E.R. 2	cyto 1	vacu 1	mito_plas 1
Unigene0024438	plas 10	vacu 3
Unigene0038828	chlo 8	pero 4	chlo_mito 4
Unigene0054018	cyto 8	cysk 4	cyto_nucl 4	cyto_pero 4	cyto_E.R. 4	cyto_plas 4
Unigene0022128	cyto 7	pero 2	nucl 1.5	cysk_nucl 1.5	chlo 1	mito 1	vacu 1	chlo_mito 1
Unigene0048034	cyto 6	nucl 4	cysk 2	chlo 1	plas 1
Unigene0039165	cyto 5	chlo 4	extr 3	cyto_nucl 3
Unigene0031446	cyto 12	extr 1	golg 1
Unigene0026684	cyto 11	nucl 2
Unigene0017193	nucl 8	cyto 4	cysk_nucl 4
Unigene0028908	extr 6	nucl 2	cyto 2	cysk 2	cyto_nucl 2	cysk_nucl 2
Unigene0033459	chlo 8	nucl 4	chlo_mito 4
Unigene0024798	cyto 4	E.R. 3.5	mito 3	E.R._plas 3	plas 1.5	cyto_mito 1.5
Unigene0021938	nucl 6	cyto 6	cyto_nucl 6
Unigene0008293	cyto 9	nucl 3	cysk 2
Unigene0006276	cyto 7	plas 4	cyto_E.R. 4
Unigene0025255	chlo 9	vacu 2	nucl 1	plas 1	E.R. 1	nucl_plas 1	E.R._plas 1
Unigene0002669	nucl 8	cyto 6
Unigene0053087	nucl 11	chlo 1	cyto 1	vacu 1
Unigene0033270	chlo 7	nucl_plas 3	nucl 2	mito 2	plas 2
Unigene0005388	cyto 6	pero 5	mito 1	plas 1	cysk 1	cysk_plas 1	mito_plas 1
Unigene0016581	cyto 11	chlo 2
Unigene0003252	cyto 6	chlo 4	extr 2	chlo_mito 2
Unigene0037481	plas 8	E.R. 3	chlo 1	nucl 1	vacu 1
Unigene0006949	chlo 14
Unigene0053740	mito 6	nucl 5	cyto 1	plas 1	cysk 1	cysk_plas 1	cyto_plas 1
Unigene0033568	nucl 11	cyto 2
Unigene0030356	cyto 7	E.R. 4	mito 2	E.R._vacu 2	E.R._plas 2
Unigene0047519	cyto 13
Unigene0033968	plas 14
Unigene0033572	chlo 12	mito 2
Unigene0033034	plas 8	vacu 4	nucl_plas 4	golg_plas 4	cysk_plas 4	mito_plas 4	cyto_plas 4
Unigene0029894	plas 8	nucl 2	cyto 2	cyto_nucl 2
Unigene0000995	cyto 9	golg 2	mito 1	E.R. 1	cysk 1	golg_plas 1
Unigene0032815	cyto 6	cysk 6	chlo 1	vacu 1
Unigene0032860	chlo 12	nucl 1	plas 1	nucl_plas 1
Unigene0000023	chlo 7	nucl 4	cyto 3
Unigene0026999	cyto 6	chlo 5	nucl 2
Unigene0050368	chlo 11	mito 2
Unigene0043691	cyto 5	nucl 4	chlo 3	extr 2	cysk_nucl 2	nucl_plas 2
Unigene0001187	cyto 10	nucl 1	mito 1	extr 1	cysk 1	cysk_nucl 1
Unigene0022284	plas 5	chlo 3	E.R. 3	extr 1	pero 1	cyto_nucl 1
Unigene0029928	cyto 4.5	cyto_nucl 3.83333	nucl 2	plas 2	vacu 2	pero 2	cysk_nucl 1.83333
Unigene0015367	cyto 8.5	cyto_E.R. 5	chlo 1	nucl 1	vacu 1	pero 1	cysk 1	cysk_nucl 1
Unigene0032416	cyto 6	chlo 3	cyto_E.R. 3	cyto_plas 3
Unigene0019007	cyto 9	nucl 3	chlo 1	plas 1
Unigene0039365	nucl 5	plas 5	nucl_plas 5
Unigene0022176	cyto 10	nucl 2	chlo 1	cysk 1	nucl_plas 1
Unigene0003210	cyto 8	chlo 1	nucl 1	plas 1	vacu 1	E.R. 1	golg 1	nucl_plas 1	golg_plas 1	E.R._vacu 1	E.R._plas 1
Unigene0022381	chlo 11	mito 2
Unigene0002841	#VALUE!	cyto 4	chlo 3	mito 3	chlo_mito 3
Unigene0036153	cyto 8	chlo 4	cyto_pero 4	cyto_E.R. 4	cyto_plas 4
Unigene0024684	plas 9	vacu 2	golg 2
Unigene0032016	plas 11	vacu 1	E.R. 1	golg 1	E.R._vacu 1
Unigene0005813	nucl 8	cyto 4	nucl_plas 4
Unigene0028762	mito 11.5	cyto_mito 6.5	chlo 1	cyto 1
Unigene0031883	chlo 6	nucl 4	mito 4
Unigene0010835	chlo 13
Unigene0034623	nucl 14
Unigene0024826	chlo 7	nucl 4	chlo_mito 4
Unigene0035279	chlo 8	nucl 6
Unigene0010945	nucl 5.5	chlo 4	cyto 4	nucl_plas 3.5
Unigene0038513	chlo 7	nucl 2	cyto 2	cyto_nucl 2
Unigene0033473	vacu 4	extr 3	E.R._vacu 3	chlo 2	E.R. 2	golg 2
Unigene0004117	cyto 14
Unigene0039011	chlo 10	mito 4
Unigene0034850	nucl 6	chlo 5	extr 2
Unigene0033495	cyto 5	chlo 3	cyto_pero 3	cyto_E.R. 3
Unigene0028298	vacu 6	E.R. 4	extr 2	E.R._plas 2	cyto_E.R. 2
Unigene0027508	cyto 4	chlo 3	nucl 3	nucl_plas 3	extr 2	cyto_E.R. 2
Unigene0043497	mito 7	chlo 6
Unigene0005743	chlo 13
Unigene0049533	cyto 6	chlo 5	extr 2
Unigene0001303	chlo 4	cyto 4	plas 4	cyto_plas 4
Unigene0011373	cyto 7	E.R. 3	nucl 1	mito 1	plas 1	golg 1	nucl_plas 1	golg_plas 1	mito_plas 1
Unigene0001823	nucl 14
Unigene0028741	chlo 11	nucl 2
Unigene0024386	chlo 7	mito 4	cyto_mito 3.5	nucl 1	cyto 1	cyto_nucl 1
Unigene0033279	cyto 11	cysk 3
Unigene0016411	cyto 8	cyto_nucl 6.33333	cyto_E.R. 5.5	chlo 3
Unigene0012162	cyto 11	pero 2
Unigene0004314	chlo 5	nucl 2	cyto 2	cysk 2	cyto_nucl 2	cysk_nucl 2
Unigene0034573	cyto 8	pero 3	chlo 1	nucl 1	mito 1	chlo_mito 1
Unigene0027197	cyto 6	chlo 4	mito 1	plas 1	E.R. 1	golg 1	golg_plas 1	E.R._plas 1	mito_plas 1
Unigene0013358	cyto 13
Unigene0034503	extr 3	vacu 3	chlo 2	E.R. 2	golg 2	cyto 1	plas 1	chlo_mito 1	cyto_plas 1
Unigene0008153	chlo 11	nucl 1	cyto 1	mito 1	cyto_nucl 1
Unigene0011736	chlo 4	nucl 3	cyto 3	plas 3	cyto_nucl 3	nucl_plas 3	cyto_plas 3
Unigene0035821	chlo 5	cyto 5	nucl 2	plas 1	cysk 1	cysk_plas 1
Unigene0008514	chlo 10	mito 3
Unigene0000293	nucl 13
Unigene0002415	mito 12	chlo 1	nucl 1
Unigene0034207	cyto 4	cysk 4	chlo 3	nucl 1	extr 1	pero 1
Unigene0031065	cyto 5	extr 3	nucl 2	mito 2	chlo 1	cysk 1	cyto_mito 1	nucl_plas 1	mito_plas 1
Unigene0030789	chlo 13
Unigene0031655	chlo 12	mito 2
Unigene0032218	cyto 8	cysk 4	cyto_nucl 4	cyto_pero 4	cyto_E.R. 4	cyto_plas 4
Unigene0021044	nucl 5	cyto_nucl 4.33333	nucl_plas 3.83333	chlo 2.5	cyto 2.5	chlo_mito 2.5	mito 1.5	plas 1.5
Unigene0040873	chlo 12.5	chlo_mito 7.33333
Unigene0033359	cyto 7	cysk 3.5	cyto_pero 3.5	cyto_E.R. 3.5
Unigene0028591	plas 12	E.R. 2
Unigene0034246	plas 10	golg 3
Unigene0001287	nucl 6.5	mito 4	nucl_plas 4	chlo 2	cyto_mito 2
Unigene0031372	chlo 8	nucl 3	cyto 1	mito 1	pero 1	cyto_pero 1
Unigene0001556	E.R. 3.5	E.R._plas 3.5	plas 2.5	mito 2	cyto 1.5	chlo_mito 1.5	cyto_pero 1.5	chlo 1	nucl 1	extr 1	vacu 1	cyto_mito 1
Unigene0043459	nucl 5	chlo 4	mito 3	plas 2
Unigene0003346	chlo 6	mito 6	chlo_mito 6
Unigene0020231	chlo 11	mito 2
Unigene0033695	chlo 5	cyto 3	cysk 3	chlo_mito 3
Unigene0004481	cyto 7	chlo 2	mito 2	chlo_mito 2
Unigene0012670	chlo 13
Unigene0021084	cyto 8	chlo 4	cyto_pero 4	cyto_E.R. 4	cyto_plas 4
Unigene0010717	nucl 4.5	chlo 3	cysk_nucl 3	cyto 2	extr 2	chlo_mito 2
Unigene0028755	chlo 12	extr 2
Unigene0003736	cyto 9	nucl 5
Unigene0035915	chlo 4	extr 4	cyto 3	nucl 2	chlo_mito 2	cyto_plas 2
Unigene0018421	chlo 6	cyto 4	vacu 2	cyto_pero 2	cyto_E.R. 2	cyto_plas 2
Unigene0000273	cyto 7	pero 4	nucl 2
Unigene0022357	mito 9.5	chlo_mito 7	chlo 3.5
Unigene0037785	cyto 7	nucl 4	cyto_E.R. 4
Unigene0035768	cyto 9	chlo 3	extr 2
Unigene0030793	plas 12	vacu 2
Unigene0004625	extr 13
Unigene0023587	#VALUE!	cyto 5.5	mito 4	nucl 3.5
Unigene0026354	plas 5	extr 5	vacu 3
Unigene0018736	plas 11	cyto 1	vacu 1	E.R. 1	E.R._vacu 1	cyto_E.R. 1
Unigene0041345	mito 7	cyto 4	chlo 2	cyto_nucl 2	cyto_pero 2	cyto_E.R. 2	cyto_plas 2
Unigene0031160	chlo 10	mito 2	extr 2
Unigene0013211	nucl 5	cyto 4	chlo 2	extr 2	cyto_pero 2	cyto_E.R. 2	cyto_plas 2
Unigene0023171	mito 5	nucl 3	cyto 3	cyto_nucl 3	chlo_mito 3	mito_plas 3
Unigene0025067	cyto 11	chlo 2
Unigene0045626	cyto 10	nucl 1	mito 1	extr 1	golg 1
Unigene0033316	cyto 10	mito 2	chlo 1	extr 1	cyto_mito 1	mito_plas 1
Unigene0010597	cyto 6	nucl 3	mito 3	cyto_pero 3	cyto_E.R. 3	cyto_plas 3
Unigene0036710	plas 6	vacu 3	nucl_plas 3	cysk_plas 3	E.R._plas 3	mito_plas 3
Unigene0013167	plas 11	vacu 2
Unigene0032334	cyto 14
Unigene0029471	cyto 7.5	cyto_E.R. 4.5	chlo 4	nucl 1	plas 1	nucl_plas 1
Unigene0053727	cyto 8	nucl 6
Unigene0027357	plas 8	E.R. 2	chlo 1	extr 1	vacu 1	golg 1	cyto_E.R. 1
Unigene0025144	cyto 10	chlo 2	nucl 1	cysk 1	chlo_mito 1	cysk_nucl 1
Unigene0053996	nucl 9	mito 3	chlo 1	cyto 1
Unigene0035389	cyto 7	pero 2	cysk 2	chlo 1	nucl 1	extr 1	cysk_plas 1
Unigene0026722	nucl 11	cyto 2
Unigene0006690	chlo 8	nucl 3	mito 2
Unigene0026166	chlo 10	mito 4
Unigene0007868	mito 8	chlo 6
Unigene0004569	nucl 5.5	cyto_nucl 4.5	mito 3	cyto 2.5	chlo_mito 2.5
Unigene0009359	chlo 8	mito 6
Unigene0018759	cyto 8	nucl 5
Unigene0026654	cyto 6	chlo 3	cyto_pero 3	cyto_E.R. 3
Unigene0033536	nucl 5	cyto 4	chlo 3	mito 2	cyto_pero 2	cyto_E.R. 2	cyto_plas 2
Unigene0025926	chlo 6	cyto 6	nucl 1	mito 1
Unigene0036295	cyto 8	chlo 4	cyto_pero 4	cyto_E.R. 4	cyto_plas 4
Unigene0008123	cyto 9	nucl 2.5	cysk_nucl 2	mito 1	pero 1
Unigene0003651	cyto 7	plas 2	cysk_nucl 2	nucl 1.5	cysk 1.5	mito_plas 1.5
Unigene0040102	chlo 12	vacu 2
Unigene0032941	nucl 7	cyto 6
Unigene0026972	chlo 10	mito 3
Unigene0022634	chlo 6	cyto 4	nucl 3
Unigene0003668	chlo 6	cyto 5	mito 2
Unigene0030610	cyto 8	cysk 4	cyto_nucl 4	cyto_pero 4	cyto_E.R. 4	cyto_plas 4
Unigene0002632	#VALUE!	chlo 4.5	mito 4.5	cyto 3	pero 2
Unigene0008873	nucl 4	plas 4	E.R. 4	nucl_plas 4	E.R._plas 4
Unigene0019093	chlo 10	mito 4
Unigene0003491	cyto 7	nucl 5	mito 2
Unigene0024030	cyto 6	chlo 3	cyto_E.R. 3	cyto_plas 3
Unigene0001140	nucl 12	cyto 1	plas 1	cyto_plas 1
Unigene0023736	chlo 13
Unigene0029781	chlo 4	nucl 2	cyto 2	E.R. 2	cyto_nucl 2	cyto_E.R. 2
Unigene0029000	chlo 14
Unigene0024983	nucl 5	chlo 4	plas 2	chlo_mito 2
Unigene0016839	chlo 6.5	cyto 6	chlo_mito 4
Unigene0038318	nucl 7	E.R. 3.5	cyto_nucl 3.5	cysk_nucl 3.5
Unigene0015786	cyto 7	nucl 3	chlo 2	extr 2
Unigene0033512	cyto 6	chlo 5	nucl 2
Unigene0012229	cyto 8	chlo 3	pero 2
Unigene0020248	nucl 4	chlo 3	cyto 3	mito 3	chlo_mito 3
Unigene0030768	chlo 13
Unigene0029700	nucl 4	cyto 4	cyto_nucl 4	chlo 2	golg 2	cysk_nucl 2	cyto_pero 2	cyto_E.R. 2
Unigene0027187	plas 12	E.R. 2
Unigene0036900	nucl 5	chlo 4	cyto_nucl 3.33333	nucl_plas 3.33333	mito 2	cysk 1	golg 1	cyto_mito 1
Unigene0032715	plas 9	chlo 2	E.R. 2
Unigene0038842	#VALUE!	chlo 5	mito 5	cyto_mito 4
Unigene0019736	chlo 5.5	chlo_mito 5.5	mito 4.5	vacu 2	cyto 1	extr 1	E.R._vacu 1
Unigene0001276	nucl 8	extr 3	cyto 2.5	cyto_E.R. 2
Unigene0030843	cyto 9.5	cyto_E.R. 5.5	nucl 2	cysk 1	golg 1	nucl_plas 1
Unigene0026036	plas 5	E.R. 5	E.R._plas 5
Unigene0015587	nucl 8	cyto 2.5	cyto_E.R. 2.33333	cysk 2
Unigene0000675	nucl 6	cyto 5	extr 1	pero 1	golg 1
Unigene0019863	plas 3.5	E.R._plas 3.5	chlo 3	E.R. 2.5	chlo_mito 2.5	nucl 2	mito 2
Unigene0001130	plas 11	E.R. 2
Unigene0052470	nucl 9	cyto 4
Unigene0034619	chlo 8	nucl 3	cyto 2	nucl_plas 2
Unigene0014834	extr 8	vacu 4	chlo 1	E.R. 1
Unigene0034489	chlo 14
Unigene0002691	chlo 9.5	chlo_mito 6	nucl 2	mito 1.5	cyto_nucl 1.5
Unigene0026313	cyto 12	chlo 1	nucl 1
Unigene0037120	chlo 4	cyto 4	extr 4	mito 2	cyto_nucl 2	cyto_pero 2	cyto_E.R. 2	cyto_plas 2
Unigene0029810	cyto 5	cysk 5	nucl 2	extr 1	golg 1	nucl_plas 1
Unigene0029506	chlo 5	nucl 2	plas 2	vacu 2	E.R. 2	nucl_plas 2	E.R._vacu 2	E.R._plas 2
Unigene0030022	chlo 12	mito 1	extr 1
Unigene0035229	cyto 11	chlo 2
Unigene0004683	nucl 7	extr 4	cyto_nucl 4
Unigene0020135	chlo 4	nucl 2	cyto 2	extr 2	vacu 2	cyto_nucl 2	chlo_mito 2
Unigene0000899	chlo 10	extr 3
Unigene0005818	chlo 6	nucl 3	cyto 3	cyto_nucl 3	chlo_mito 3
Unigene0021477	chlo 4	plas 3	E.R. 3	E.R._plas 3
Unigene0035027	cyto 10	nucl 2	vacu 1.5	E.R._vacu 1.5
Unigene0003537	chlo 6	nucl 5	mito 3
Unigene0032448	cyto 10.5	cyto_E.R. 6	nucl 2
Unigene0033325	chlo 6	mito 5	nucl 1	E.R. 1	pero 1
Unigene0002625	extr 9	chlo 2	cyto 2
Unigene0043014	chlo 4	nucl 4	cyto 4	cyto_nucl 4
Unigene0029312	extr 4	E.R. 3.5	mito 3	E.R._plas 3	chlo 2
Unigene0035718	nucl 8	cyto 3	vacu 1	pero 1	cysk 1
Unigene0034001	cyto 7	nucl 4	cysk 2
Unigene0042656	nucl 10	mito 2	chlo 1	cyto 1	cyto_mito 1	mito_plas 1
Unigene0007343	extr 5	chlo 4	cyto 2	chlo_mito 2
Unigene0049607	chlo 7	nucl 5	cyto 1	pero 1	cyto_pero 1
Unigene0020165	chlo 11	mito 3
Unigene0036054	chlo 14
Unigene0002443	chlo 5	cyto 4	mito 2	cyto_E.R. 2	cyto_plas 2
Unigene0014996	plas 9	nucl 2	vacu 1	E.R. 1	golg 1	cyto_nucl 1	cysk_nucl 1	E.R._vacu 1
Unigene0027913	extr 8	chlo 6
Unigene0031647	cyto 5	chlo 3	extr 3	cyto_nucl 3
Unigene0008252	mito 3	chlo 2	nucl 2	cyto 2	extr 2	pero 2	cyto_nucl 2	cyto_pero 2
Unigene0044875	chlo 9	nucl 2	cyto 2	cyto_nucl 2
Unigene0023976	cyto 6	nucl 5	mito 1	plas 1	extr 1	mito_plas 1
Unigene0021185	E.R. 4.5	nucl 4	E.R._plas 3.5	mito 2	cyto_nucl 2	cysk_nucl 2
Unigene0033519	chlo 10	mito 2.5	cyto_mito 2
Unigene0023075	vacu 9	chlo 1	mito 1	extr 1	E.R. 1	golg 1	chlo_mito 1
Unigene0042360	mito 6	chlo 5	cyto 3	cyto_mito 3	mito_plas 3
Unigene0032955	cyto 6	mito 4	chlo 2	cyto_mito 2
Unigene0031688	cyto 6	cysk 5	chlo 2
Unigene0031441	E.R. 5.5	E.R._plas 4	chlo 2	mito 2	chlo_mito 2	plas 1.5
Unigene0026797	nucl 6	mito 4	cyto 3	cysk_nucl 3	nucl_plas 3
Unigene0030691	cyto 6	chlo 5	extr 2
Unigene0023139	nucl 7	chlo 2	mito 2	chlo_mito 2
Unigene0038472	chlo 4	cyto 3	nucl 2.5	cyto_plas 2.5	plas 2	vacu 2	chlo_mito 2	cysk_nucl 2
Unigene0052423	chlo 6	nucl 4	mito 3
Unigene0033939	cyto 6	nucl 5	chlo 2
Unigene0006613	cyto 5	mito 5	chlo 2	nucl 2
Unigene0001902	cyto 11	nucl 3
Unigene0023155	cyto 13
Unigene0022283	plas 5	E.R. 5	E.R._plas 5
Unigene0001770	chlo 5	nucl 4	golg 2	cysk_nucl 2	nucl_plas 2
Unigene0054873	cyto 7	chlo 4	cyto_nucl 4
Unigene0023427	chlo 7	mito 3	E.R. 3
Unigene0025081	nucl 5	chlo 3	cyto 3	extr 2	cyto_E.R. 2
Unigene0026456	cyto 8	chlo 4	cyto_nucl 4	cyto_pero 4	cyto_E.R. 4
Unigene0032265	cyto 8	mito 3	chlo 2
Unigene0042355	chlo 11	mito 2
Unigene0034323	cyto 8	nucl 3.5	nucl_plas 2.5	pero 1	cysk 1
Unigene0026744	chlo 14
Unigene0001534	#VALUE!	plas 3.5	E.R. 3.5	nucl 2	cyto 2	cyto_nucl 2
Unigene0034416	cyto 5	chlo 4	mito 2	pero 2
Unigene0021032	nucl 9	chlo 2	cyto 2
Unigene0051346	cyto 8	nucl 3	mito 2
Unigene0027271	cyto 8	nucl 2.5	cysk_nucl 2	chlo 1	mito 1	plas 1	chlo_mito 1	mito_plas 1
Unigene0009562	cyto 9	chlo 3	pero 2
Unigene0019893	mito 13
Unigene0034895	cyto 9	chlo 2	nucl 2
Unigene0022354	chlo 10	nucl 1	mito 1	vacu 1	E.R. 1	E.R._vacu 1
Unigene0032247	mito 5	cyto_nucl 5	nucl 3	cyto 3	mito_plas 3
Unigene0033644	cyto 4	plas 3	cyto_nucl 3	nucl 2	mito 2	golg_plas 2	cyto_pero 2	E.R._plas 2
Unigene0019648	chlo 4	extr 4	vacu 3	golg 2	chlo_mito 2	E.R._vacu 2
Unigene0031804	chlo 13
Unigene0025064	#VALUE!	cyto 7	nucl 6
Unigene0027625	extr 9	vacu 3	chlo 1	nucl 1
Unigene0019194	chlo 6	vacu 4	E.R. 2	nucl 1	cyto 1	cyto_nucl 1	E.R._plas 1
Unigene0003305	nucl 5	chlo 4	cysk 2	mito 1	plas 1	golg 1	golg_plas 1	mito_plas 1
Unigene0025486	cyto 12	nucl 1	mito 1
Unigene0032213	cyto 4	chlo 3	vacu 3	cyto_E.R. 3
Unigene0001943	chlo 6	mito 5	nucl 3
Unigene0031784	cyto 5.5	mito 4	cyto_nucl 4	nucl 1.5	plas 1	pero 1	golg 1	golg_plas 1
Unigene0024326	nucl 13
Unigene0020731	cyto 6	pero 3	cyto_E.R. 3	plas 2
Unigene0053274	mito 8	chlo 6
Unigene0047585	cyto 10	nucl 3
Unigene0033747	chlo 7	nucl 2	mito 2	cyto 1	extr 1	cysk 1	cyto_mito 1	nucl_plas 1	mito_plas 1
Unigene0019166	cyto 6	nucl 3	cyto_pero 3	cyto_E.R. 3
Unigene0037927	nucl 7	cyto 2	plas 2	cyto_plas 2
Unigene0034166	chlo 4	cyto 3	nucl 2	vacu 2	cyto_pero 2	cyto_E.R. 2
Unigene0031479	nucl 10	mito 3
Unigene0005767	mito 5	nucl 4.5	cyto 3	cysk_nucl 3
Unigene0029104	nucl 7	cyto 5	extr 2
Unigene0021655	chlo 13.5	chlo_mito 7.5
Unigene0000761	chlo 7	cyto 5	mito 2
Unigene0036577	plas 10	E.R. 2	vacu 1	golg 1	cyto_E.R. 1
Unigene0028840	nucl 5	cyto 3.5	chlo 3	cyto_E.R. 2.5	extr 2
Unigene0024562	nucl 7	cyto 6
Unigene0054277	cyto 7	nucl 6
Unigene0050277	cyto 9	chlo 3	nucl 1	golg 1
Unigene0044018	chlo 4	extr 4	vacu 3	nucl 1	E.R. 1	golg 1
Unigene0009417	cyto 6	chlo 3	cyto_pero 3	cyto_E.R. 3	cyto_plas 3
Unigene0018902	nucl 7.5	cyto_nucl 5	mito 4	cyto 1.5
Unigene0039245	chlo 10	cyto 2	nucl 1	extr 1	cyto_pero 1	cyto_E.R. 1	cyto_plas 1
Unigene0032053	extr 11	chlo 1	cyto 1	vacu 1
Unigene0031849	chlo 9	vacu 2	mito 1	E.R. 1	cysk_nucl 1
Unigene0026344	cyto 5	cysk 5	chlo 1	nucl 1	vacu 1	golg 1
Unigene0001518	chlo 8	cyto 4	chlo_mito 4
Unigene0016156	nucl 7	cyto 4	chlo 2	cyto_E.R. 2	cyto_plas 2
Unigene0020147	chlo 9	nucl 3	mito 2
Unigene0050038	extr 5	chlo 3	vacu 3	golg 2
Unigene0012519	cyto 11	nucl 1	mito 1	pero 1
Unigene0020185	chlo 10	cyto 2	mito 2
Unigene0035402	chlo 8	nucl 2	mito 2	plas 1	cysk 1	cyto_nucl 1	cyto_mito 1	cysk_plas 1
Unigene0030719	cyto 5	chlo 3	nucl 3	extr 3
Unigene0040305	chlo 9	vacu 3	nucl 1	plas 1	nucl_plas 1
Unigene0028687	cyto 7	chlo 4	cyto_pero 4	cyto_plas 4
Unigene0027203	cyto 8	extr 3	chlo 1	nucl 1	cysk 1	cysk_nucl 1
Unigene0003295	chlo 9	cyto 3	extr 1	cysk_nucl 1
Unigene0002505	cyto 11	cysk_nucl 2
Unigene0034058	cyto 10	chlo 2	nucl 1	golg 1	chlo_mito 1
Unigene0042560	chlo 14
Unigene0005543	nucl 7	cyto 4	cysk 2	cyto_pero 2	cyto_E.R. 2	cyto_plas 2
Unigene0000409	cyto 7	chlo 5	cysk 2
Unigene0039422	chlo 8	nucl 3	nucl_plas 3	cyto 1	plas 1	vacu 1
Unigene0024189	cyto 10	nucl 1	E.R. 1	cysk 1	golg 1	cysk_nucl 1
Unigene0054244	chlo 8	mito 6
Unigene0044234	cyto 8	nucl 3	extr 1	E.R. 1	cysk 1
Unigene0028337	nucl 9	cyto 3	chlo 1	plas 1
Unigene0035433	chlo 11	extr 3
Unigene0029742	nucl 4	plas 4	nucl_plas 4	cyto 3
Unigene0022841	plas 5	chlo 4	vacu 3	E.R. 2	chlo_mito 2
Unigene0019184	chlo 13
Unigene0035955	chlo 11	nucl 1	cyto 1	mito 1	cyto_nucl 1
Unigene0032604	nucl 10	cyto 3
Unigene0027423	cyto 10	cysk 2	nucl 1	extr 1	cysk_plas 1
Unigene0015544	cyto 13
Unigene0030692	chlo 10	mito 3
Unigene0021731	cyto 12	chlo 1	golg 1
Unigene0052357	chlo 4	mito 4	chlo_mito 4	cyto 3
Unigene0028445	cyto 7	cysk 3	chlo 2	cysk_nucl 2
Unigene0004477	nucl 6	chlo 3	cysk_nucl 3	cyto 2	plas 2	cyto_plas 2
Unigene0009533	chlo 8.5	chlo_mito 6	mito 2.5	cyto 2
Unigene0036861	cyto 10	chlo 3
Unigene0024637	chlo 14
Unigene0019705	nucl 7	cyto 6
Unigene0050535	chlo 14
Unigene0026739	chlo 7	mito 6
Unigene0024605	cyto 8	pero 4	cyto_nucl 4	cyto_E.R. 4	cyto_plas 4
Unigene0024014	cyto 5	nucl 4	mito 3	chlo 1	extr 1
Unigene0031054	chlo 5	mito 4	plas 2	cyto_mito 2
Unigene0002296	nucl 14
Unigene0012749	chlo 12	cyto 1	extr 1
Unigene0028484	chlo 13
Unigene0014424	extr 14
Unigene0029641	cyto 5	mito 4	nucl 2	plas 2	chlo_mito 2	cyto_mito 2	nucl_plas 2
Unigene0021873	cyto 5	nucl_plas 3.5	plas 3	chlo 2	nucl 2	mito 2	chlo_mito 2
Unigene0003799	chlo 7	extr 4	nucl 1	vacu 1	E.R. 1	E.R._vacu 1
Unigene0023640	mito 3	pero 3	nucl 2	cyto 2	cyto_nucl 2	chlo_mito 2
Unigene0035045	cyto 7	golg 3	nucl 1	mito 1	vacu 1	cysk 1	cysk_nucl 1
Unigene0027999	chlo 8	mito 3	cyto 2
Unigene0022612	chlo 7	cyto 6
Unigene0020275	nucl 9	cyto 5
Unigene0008328	cyto 5	nucl 2	mito 2	plas 2	nucl_plas 2	mito_plas 2
Unigene0031970	vacu 8	plas 2	E.R. 2	golg 2	golg_plas 2	E.R._plas 2
Unigene0015099	plas 12	vacu 1	E.R. 1	E.R._vacu 1
Unigene0031509	cyto 8	chlo 3	nucl 2
Unigene0027891	cyto 7	nucl 6
Unigene0025558	nucl 5	E.R. 3.5	cyto 3	E.R._plas 2.5	chlo 1	mito 1	chlo_mito 1
Unigene0019198	cyto 7	mito 5	nucl 1	plas 1	nucl_plas 1
Unigene0030547	nucl 8	cyto 4	cysk_nucl 4	nucl_plas 4
Unigene0027123	#VALUE!	chlo 5.5	mito 5.5	nucl 3
Unigene0032132	chlo 3	nucl 3	mito 2	cyto_nucl 2	cysk_nucl 2	golg_plas 2	plas 1.5	golg 1.5
Unigene0038019	mito 8.5	chlo_mito 7.5	chlo 5.5
Unigene0001919	cyto 7	pero 7	cyto_pero 7
Unigene0052581	chlo 10	cyto 3
Unigene0039540	chlo 13
Unigene0031651	cyto 7.5	cyto_E.R. 4.5	chlo 2	nucl 2	vacu 1	golg 1	chlo_mito 1	cysk_nucl 1	nucl_plas 1
Unigene0054569	cyto 12	chlo 1	cysk_nucl 1
Unigene0025223	mito 8	cyto 4	chlo_mito 4	cyto_mito 4	mito_plas 4
Unigene0037151	nucl 7	cyto 4	chlo 1	mito 1	pero 1	chlo_mito 1
Unigene0028204	cyto 4	chlo 3	nucl 3	mito 3	chlo_mito 3
Unigene0022729	chlo 10.5	chlo_mito 7.5	mito 3.5
Unigene0022340	chlo 13
Unigene0020940	cyto 12	mito 1	extr 1
Unigene0024906	cyto 9	nucl 3	plas 1	cysk 1	cysk_plas 1
Unigene0001147	chlo 12	E.R. 2
Unigene0023932	plas 10	golg 2	vacu 1	E.R. 1	E.R._vacu 1
Unigene0038607	cyto 7	nucl 2	E.R. 2	plas 1	vacu 1	cysk 1	cysk_plas 1
Unigene0000612	chlo 12	cyto 1	extr 1
Unigene0031742	chlo 10	mito 2	nucl 1	plas 1	cyto_mito 1	nucl_plas 1
Unigene0002485	plas 4	cyto 3	E.R._plas 3	vacu 2	E.R. 2	cyto_nucl 2	E.R._vacu 2	cysk_plas 2	mito_plas 2
Unigene0030188	chlo 6	nucl 6	cyto 2
Unigene0014992	chlo 12	mito 2
Unigene0030218	nucl 4	plas 3	cyto_nucl 3	chlo 2	cyto 2	E.R. 2	cysk_nucl 2	mito_plas 2	cyto_E.R. 2
Unigene0024059	chlo 11	mito 3
Unigene0022135	cyto 11	nucl 1	E.R. 1	cysk 1	cysk_nucl 1
Unigene0001183	nucl 3	cyto 3	plas 3	cyto_nucl 3	nucl_plas 3	cyto_plas 3
Unigene0018448	extr 6	chlo 5	nucl 1	cyto 1	golg 1	cyto_nucl 1
Unigene0012490	cyto 9	nucl 3	cysk 2
Unigene0021773	cyto 5	chlo 4	nucl 4
Unigene0025914	nucl 10	cyto 3
Unigene0029728	cysk 8	cyto 6
Unigene0021683	cyto 5	nucl 3	cyto_pero 3	mito 2	cysk_nucl 2
Unigene0005295	cyto 12	nucl 1	mito 1
Unigene0033522	cyto 7.5	nucl 5	cyto_E.R. 4.5
Unigene0031383	cyto 6	nucl 3	extr 3	cyto_pero 3	cyto_E.R. 3	cyto_plas 3
Unigene0022229	mito 11	chlo 2
Unigene0027328	chlo 12	chlo_mito 7.83333
Unigene0044732	chlo 6	plas 3	golg 2	nucl_plas 2	mito_plas 2
Unigene0030335	mito 9	chlo 4
Unigene0026742	chlo 7	extr 3	vacu 3
Unigene0001231	cyto 5	chlo 3	nucl 2	plas 2	chlo_mito 2	nucl_plas 2
Unigene0019074	chlo 9	cyto 3	nucl 1	pero 1
Unigene0036085	chlo 5	cyto 2.5	nucl 2	plas 2	nucl_plas 2	cyto_E.R. 2
Unigene0033012	cyto 6	chlo 4	cyto_plas 4
Unigene0021944	cyto 14
Unigene0028422	mito 3	E.R. 3	plas 2.5	chlo_mito 2.5	E.R._vacu 2.5	chlo 2	vacu 2	nucl_plas 2	cyto_E.R. 2
Unigene0030625	cyto 9	chlo 4
Unigene0028713	cysk 12	cyto 2
Unigene0033576	cyto 11	nucl 2
Unigene0019948	plas 7	vacu 2	golg 2	cyto 1	extr 1	E.R. 1	cyto_E.R. 1
Unigene0034315	plas 6	vacu 2	E.R. 2	golg 2	E.R._vacu 2
Unigene0022921	chlo 13
Unigene0042262	chlo 6.5	chlo_mito 6.5	mito 5.5
Unigene0030949	extr 6	chlo 2	cyto 2	mito 2	vacu 2	chlo_mito 2
Unigene0024346	plas 11	vacu 3
Unigene0052414	mito 7	chlo_mito 7	chlo 5
Unigene0048547	chlo 13.5	chlo_mito 7.5
Unigene0043991	chlo 12	nucl 1	extr 1
Unigene0005467	cyto 11	chlo 2
Unigene0024574	chlo 12	mito 2
Unigene0003426	mito 9.5	cyto_mito 5.5	chlo 4
Unigene0016437	cyto 14
Unigene0005578	cyto 9	E.R. 2	chlo 1	mito 1	golg 1	chlo_mito 1	E.R._vacu 1	E.R._plas 1
Unigene0029205	nucl 6.5	cyto_nucl 5.5	cyto 3.5	chlo 2	cysk 2
Unigene0022116	mito 11	chlo 3
Unigene0027722	cyto 6	chlo 5	vacu 2
Unigene0003755	cyto 5	vacu 3	cyto_E.R. 3	plas 2	golg 2	golg_plas 2	E.R._vacu 2
Unigene0032231	nucl 6	chlo 4	cyto_nucl 4
Unigene0027973	cyto 7	pero 4	chlo 3
Unigene0008216	cyto 6	vacu 2.5	chlo 2	plas 2	E.R._vacu 2
Unigene0029168	nucl 7	chlo 5	plas 1	cysk 1	cysk_plas 1
Unigene0026212	cysk 8	nucl 4	cysk_plas 4
Unigene0023003	mito 9	chlo 2	nucl 2
Unigene0017535	mito 6	cyto 3	cyto_mito 3	chlo 2	cyto_plas 2
Unigene0017218	chlo 14
Unigene0008565	cyto 8	nucl 2	pero 2	chlo 1	cysk 1	nucl_plas 1
Unigene0021323	cysk 8	cyto 5
Unigene0031779	nucl 8	cyto 4	nucl_plas 4
Unigene0025171	chlo 8	cyto 3	mito 3
Unigene0003948	cyto 7	cysk 7
Unigene0005926	chlo 8	mito 5
Unigene0026236	mito 6	cyto 5	chlo 1	extr 1	cysk 1
Unigene0023749	cyto 11	nucl 2
Unigene0025410	plas 12	E.R. 2
Unigene0036450	chlo 10	mito 4
Unigene0020068	cyto 8	chlo 3	mito 2
Unigene0034849	vacu 11	golg 2
Unigene0009466	cyto 10	E.R. 2	nucl 1	vacu 1	E.R._plas 1
Unigene0015502	golg 4	mito 2	extr 2	vacu 2	chlo 1	nucl 1	plas 1	E.R. 1	cyto_mito 1	nucl_plas 1	E.R._plas 1
Unigene0044287	chlo 5	nucl 4	cyto 4	cyto_nucl 4
Unigene0016520	cyto 8	chlo 3	nucl 1	extr 1	E.R._vacu 1
Unigene0011985	cyto 8	cysk 2	nucl 1	mito 1	plas 1	extr 1	nucl_plas 1	mito_plas 1
Unigene0033424	chlo 9	vacu 2.5	E.R._vacu 2	nucl 1	cyto 1	cyto_nucl 1
Unigene0029680	mito 9	chlo 5
Unigene0019693	cyto 10	cysk 2	chlo 1	nucl 1	cysk_plas 1
Unigene0031067	cyto 4	cysk 4	chlo 2	nucl 2	cysk_plas 2	cyto_E.R. 2	cyto_plas 2
Unigene0039600	cyto 8	chlo 3	mito 2
Unigene0031685	chlo 5	plas 2	E.R. 2	E.R._plas 2	cyto 1	mito 1	extr 1	vacu 1	golg 1	nucl_plas 1	cysk_plas 1
Unigene0002771	chlo 7	cyto 4	nucl 3
Unigene0002242	cyto 7	E.R. 3	chlo 2	nucl 1	mito 1
Unigene0028173	cyto 4	nucl 2	E.R. 2	pero 2	chlo 1	mito 1	plas 1	vacu 1	chlo_mito 1	cysk_nucl 1	mito_plas 1
Unigene0023104	cyto 14
Unigene0027273	vacu 6	chlo 2	extr 2	nucl 1	cyto 1	mito 1	golg 1	cyto_nucl 1
Unigene0001492	mito 8	chlo 2	cyto 2	nucl 1.5	nucl_plas 1.5
Unigene0002017	vacu 5	chlo 3	E.R. 2	chlo_mito 2	cyto 1	mito 1	plas 1	extr 1	mito_plas 1	cyto_plas 1
Unigene0024697	chlo 10	mito 2	cyto 1	cysk 1	cyto_mito 1	mito_plas 1
Unigene0024296	chlo 8	mito 3	extr 2
Unigene0024462	cyto 8	cysk 3	nucl 1	extr 1	vacu 1
Unigene0029459	plas 10	vacu 3
Unigene0028968	chlo 5	nucl 4	cyto 4	cyto_nucl 4
Unigene0001968	nucl 5	cyto 3	nucl_plas 3	vacu 2	E.R. 2	E.R._vacu 2	cyto_plas 2
Unigene0025300	cyto 10.5	cyto_E.R. 6	nucl 1	cysk 1	golg 1	cysk_nucl 1
Unigene0027421	chlo 5	cyto 5	mito 4
Unigene0050475	chlo 8	nucl 2	vacu 2	plas 1	extr 1	cyto_nucl 1	cysk_nucl 1	E.R._vacu 1
Unigene0033432	nucl 6	cyto 5	extr 2
Unigene0034437	chlo 6	mito 4	nucl 3
Unigene0006893	mito 7	chlo 6
Unigene0022043	chlo 6	extr 3	chlo_mito 3	cyto 2
Unigene0034348	nucl 6.5	cyto 4	cysk_nucl 4	chlo 1	plas 1	golg 1	golg_plas 1
Unigene0029675	nucl 6	pero 6	chlo 1	cyto 1
Unigene0003454	cysk 13
Unigene0025123	chlo 14
Unigene0021548	chlo 14
Unigene0025307	cyto 6	nucl 4	mito 3	cyto_pero 3	cyto_E.R. 3	cyto_plas 3
Unigene0024774	chlo 8	cyto 4	chlo_mito 4
Unigene0034174	nucl 7	chlo 3	cyto 2	chlo_mito 2
Unigene0040013	chlo 11.5	chlo_mito 6.5	cyto 1	extr 1
Unigene0001362	cysk 7	cyto 6
Unigene0026598	chlo 5	nucl 3	cyto 2	cysk 2	extr 1	E.R. 1	cyto_pero 1	cysk_plas 1	cyto_plas 1
Unigene0037968	chlo 12	mito 1	extr 1
Unigene0037606	cyto 6	chlo 5	mito 2
Unigene0025430	mito 5	chlo 3	extr 3	cyto 2
Unigene0033476	chlo 9	nucl 3	cyto 2
Unigene0014421	nucl 4.5	chlo 4	mito 4	chlo_mito 4
Unigene0028907	chlo 11	nucl 1	cyto 1	extr 1	cyto_nucl 1
Unigene0031769	cyto 7	pero 3	nucl 2	mito 1	extr 1	cysk_nucl 1	nucl_plas 1
Unigene0017876	plas 9	golg 2	cyto 1	vacu 1	E.R. 1	E.R._vacu 1	cyto_E.R. 1
Unigene0002507	chlo 5	nucl 4.5	cyto_nucl 3.5	chlo_mito 3.5
Unigene0002704	cyto 5	chlo 4	nucl 2	chlo_mito 2
Unigene0026852	extr 5	nucl 4	chlo 3	cysk_nucl 3
Unigene0026965	chlo 14
Unigene0037948	nucl 7	plas 7	nucl_plas 7
Unigene0033966	cyto 9	chlo 3	nucl 1	mito 1
Unigene0049890	nucl 4	cysk 4	cysk_nucl 4	chlo 3	cyto_nucl 3
Unigene0000439	chlo 11.5	chlo_mito 7.33333	mito 2
Unigene0002646	vacu 12	plas 2
Unigene0006958	cyto 9	nucl 3	chlo 2
Unigene0037026	nucl 13
Unigene0015281	cysk 8	cyto 5
Unigene0038645	cyto 9	nucl 3	cysk 2
Unigene0037522	cyto 11	nucl 2
Unigene0018988	vacu 10	plas 2	cyto 1	extr 1	nucl_plas 1	golg_plas 1	cysk_plas 1	E.R._plas 1	mito_plas 1
Unigene0027437	plas 5.5	golg_plas 5	golg 3.5	chlo 2	E.R. 2
Unigene0033168	cyto 8.5	cyto_E.R. 5	cysk 2	mito 1	extr 1	golg 1	cysk_nucl 1	cysk_plas 1
Unigene0002672	nucl 3	golg 3	chlo 2	vacu 2	cyto_nucl 2	cysk_nucl 2	nucl_plas 2	golg_plas 2
Unigene0029339	chlo 7	mito 5	nucl 1	cyto 1	cyto_nucl 1
Unigene0047070	chlo 14
Unigene0038376	chlo 7	mito 7	chlo_mito 7
Unigene0020531	cyto 8	pero 4	cyto_nucl 4	cyto_E.R. 4	cyto_plas 4
Unigene0039785	cyto 6	mito 5	chlo 2
Unigene0036370	nucl 7	cyto 2.5	cysk 2	cyto_E.R. 2	mito 1	extr 1	cysk_plas 1
Unigene0039116	nucl 10.5	nucl_plas 6	cyto 1	mito 1	golg 1
Unigene0036464	cysk 5	cyto 4	chlo 2	nucl 2	cyto_pero 2	cyto_plas 2
Unigene0034149	cyto 7	nucl 3	cysk 2	extr 1	vacu 1	cysk_plas 1
Unigene0033499	chlo 6	nucl 4	mito 3
Unigene0030689	extr 10	chlo 1	mito 1	vacu 1	E.R. 1	chlo_mito 1	E.R._vacu 1
Unigene0018722	chlo 5	cyto 2	vacu 2	nucl 1	mito 1	plas 1	extr 1	E.R. 1	nucl_plas 1	cyto_pero 1	E.R._plas 1	mito_plas 1
Unigene0018732	nucl 12	mito 1	golg 1
Unigene0023591	chlo 5	plas 5	nucl_plas 4.5	nucl 2	cyto 1	mito 1
Unigene0045787	chlo 7	cyto 4	chlo_mito 4
Unigene0028838	cyto 10	plas 1	extr 1	E.R. 1	golg 1	golg_plas 1	E.R._plas 1
Unigene0000767	cysk 9	nucl 4
Unigene0028698	E.R. 8	golg 2	chlo 1	cyto 1	extr 1	vacu 1	golg_plas 1
Unigene0034795	cyto 6	chlo 2	nucl 2	pero 2	mito 1	plas 1	cysk_nucl 1	mito_plas 1
Unigene0002484	cyto 6	extr 6	chlo 2
Unigene0030437	chlo 6	cyto 4	chlo_mito 4
Unigene0015318	cyto 7	nucl 5	chlo 1	cysk 1
Unigene0025132	chlo 7	mito 4	cyto 3
Unigene0027886	chlo 9	vacu 3	mito 1	E.R. 1
Unigene0047931	chlo 12	cyto 1	vacu 1
Unigene0033271	cyto 6	pero 5	chlo 1	nucl 1	extr 1
Unigene0026540	cyto 10.5	cyto_E.R. 6	cysk 2
Unigene0002916	cyto 7	chlo 2	pero 2	cysk 2
Unigene0037361	chlo 12	nucl 2
Unigene0038414	chlo 10	vacu 2	nucl 1	extr 1	E.R._vacu 1
Unigene0027709	nucl 8	cyto 5
Unigene0032340	nucl 8	cysk 5
Unigene0000979	plas 8	vacu 3	cyto 2
Unigene0042312	nucl 10	cyto 3
Unigene0033789	#VALUE!	cyto 4	mito 3.5	plas 3	chlo_mito 3
Unigene0022310	cysk 8	cyto 5
Unigene0024555	cyto 6	chlo 2	nucl 2	extr 2	golg 2
Unigene0001914	cyto 14
Unigene0020500	cysk 9	cyto 4
Unigene0030212	cyto 9	nucl 4
Unigene0031091	chlo 4	nucl 2	cyto 2	extr 2	E.R. 2	cyto_nucl 2	chlo_mito 2	cyto_E.R. 2
Unigene0049518	chlo 7	nucl 4	plas 1	cysk 1	cyto_mito 1	cysk_plas 1
Unigene0045813	chlo 11	extr 2
Unigene0049670	vacu 4	chlo 2	cyto 2	mito 2	extr 2	chlo_mito 2
Unigene0003888	mito 6	nucl 2	pero 2	chlo 1	plas 1	vacu 1	golg 1	cyto_nucl 1	cysk_nucl 1	golg_plas 1	cyto_pero 1
Unigene0026917	chlo 13
Unigene0028425	mito 7	chlo 6
Unigene0008794	cyto 8.5	cyto_E.R. 5.5	E.R. 1.5	chlo 1	nucl 1	pero 1	cysk 1	cysk_nucl 1
Unigene0029565	chlo 9	mito 4
Unigene0036150	nucl 6.5	nucl_plas 4.5	chlo 2	cyto 2	cysk 2
Unigene0040990	mito 9	chlo_mito 7.33333	cyto_mito 5.33333	chlo 4.5
Unigene0010767	chlo 4	nucl 4	cyto 4	cyto_nucl 4
Unigene0036009	cyto 10	chlo 2	nucl 2
Unigene0009488	chlo 14
Unigene0023800	cysk 8	cyto 2	extr 2	chlo 1	nucl 1	cyto_pero 1	cyto_E.R. 1	cyto_plas 1
Unigene0031287	mito 6	nucl 5	cyto 2
Unigene0034335	chlo 3	plas 3	vacu 2	golg 2	chlo_mito 2	nucl_plas 2	E.R._plas 2	mito_plas 2	cyto_plas 2
Unigene0020194	nucl 8	cyto 4	cysk_nucl 4	nucl_plas 4
Unigene0021867	cyto 6	extr 3	cyto_pero 3	cyto_plas 3
Unigene0051350	chlo 8	cyto 2	vacu 2	nucl 1	mito 1	E.R._vacu 1	cyto_pero 1	cyto_E.R. 1	cyto_plas 1
Unigene0004467	chlo 5	nucl 4	extr 3	mito 2	cyto_nucl 2	cysk_nucl 2	nucl_plas 2
Unigene0000632	vacu 6	golg 3	chlo 1	nucl 1	plas 1	E.R. 1	pero 1	nucl_plas 1	E.R._plas 1
Unigene0054868	chlo 11	nucl 1	mito 1	plas 1	nucl_plas 1	mito_plas 1
Unigene0027624	cyto 9	plas 2	nucl 1	mito 1	golg_plas 1	E.R._vacu 1	cysk_plas 1
Unigene0022962	chlo 6	cyto 6	nucl 1.5	nucl_plas 1.5
Unigene0027471	chlo 9	mito 2	plas 2	mito_plas 2
Unigene0003127	cyto 6	cysk 5	chlo 1	plas 1	E.R._vacu 1
Unigene0022477	plas 11	vacu 2
Unigene0025498	nucl 10	plas 2	cyto 1	extr 1	golg_plas 1	cysk_plas 1	E.R._plas 1	mito_plas 1
Unigene0033548	chlo 7	cyto 3	nucl 2	mito 2
Unigene0023348	chlo 5	cyto 5	mito 3	cyto_nucl 3
Unigene0031885	plas 8	E.R. 3	chlo 1	cyto 1	vacu 1
Unigene0029946	cyto 10	chlo 2	nucl 1	golg 1	chlo_mito 1
Unigene0029061	nucl 9	cyto 2	mito 2
Unigene0038708	nucl 4	chlo 3	vacu 2	cysk_nucl 2	mito_plas 2	mito 1.5	plas 1.5
Unigene0053798	E.R. 5	cyto 3	vacu 3	E.R._plas 3
Unigene0024534	cyto 7	cysk 3	extr 2	cysk_nucl 2
Unigene0003248	mito 8	nucl 5
Unigene0027122	mito 6	chlo 5	cyto 3	cyto_mito 3	mito_plas 3
Unigene0053496	cyto 6	nucl 4	mito 2	nucl_plas 2
Unigene0044913	cyto 12	chlo 1	nucl 1
Unigene0030533	cyto 4	cysk 4	chlo 3	cyto_nucl 3	cysk_nucl 3
Unigene0040479	chlo 7	nucl 3	mito 3
Unigene0008390	mito 8	chlo 6
Unigene0021838	nucl 6	cyto 3	cysk_nucl 3	nucl_plas 3
Unigene0019507	cyto 12	nucl 1	pero 1
Unigene0004056	chlo 11	extr 2
Unigene0022821	cysk 6	cyto 4	nucl 3
Unigene0003516	nucl 12	plas 1	extr 1
Unigene0035154	chlo 5	cyto 3	mito 3	nucl 2
Unigene0022981	nucl 7	mito 3	chlo 2	cyto 1	extr 1
Unigene0030181	mito 6	chlo 4	nucl 2	cyto 1	plas 1	cysk_nucl 1	cyto_plas 1
Unigene0008541	mito 5	plas 5	mito_plas 5
Unigene0027580	chlo 7	mito 6
Unigene0001916	cyto 6	chlo 5	nucl 2
Unigene0036411	chlo 8	cyto 6
Unigene0023377	nucl 10	chlo 1	cyto 1	plas 1	cysk 1	cysk_plas 1	cyto_plas 1
Unigene0026409	chlo 10	mito 4
Unigene0010520	cyto 6	nucl 5	chlo 1	vacu 1	golg 1
Unigene0034684	cyto 5	chlo 4	nucl 4
Unigene0026229	nucl 10	cyto 2	plas 1	vacu 1	cyto_pero 1	cyto_E.R. 1
Unigene0008745	pero 7	cyto 3	chlo 2	cyto_nucl 2
Unigene0000418	chlo 9	mito 3	cyto 1	plas 1	cyto_plas 1
Unigene0023832	chlo 6	extr 3	vacu 3	nucl 1	mito 1
Unigene0005062	cyto 7	chlo 2	cysk_plas 2	plas 1.5	cysk 1.5	nucl 1	extr 1	chlo_mito 1
Unigene0022557	cyto 6	chlo 3	nucl 3	cyto_E.R. 3	cyto_plas 3
Unigene0025865	cyto 13
Unigene0051738	chlo 8	cyto 3	extr 3
Unigene0023815	extr 12	chlo 1	E.R. 1
Unigene0027006	nucl 8	cyto 3	chlo 1	mito 1	chlo_mito 1	golg_plas 1
Unigene0006262	cyto 6	nucl 2	E.R. 2	mito 1	plas 1	vacu 1	golg 1	cysk_nucl 1	golg_plas 1	mito_plas 1
Unigene0029990	nucl 7	cyto 6
Unigene0031590	nucl 5	chlo 4	cyto_nucl 4
Unigene0039530	cyto 7	chlo 2	nucl 2	mito 1	plas 1	vacu 1	cysk_nucl 1	mito_plas 1
Unigene0034428	chlo 5	cyto 4	nucl 3	plas 1	E.R._vacu 1
Unigene0028281	cysk 9	nucl 2	extr 2
Unigene0030624	cyto 13
Unigene0000654	cyto 5	nucl 4	chlo 3	cyto_E.R. 3
Unigene0045738	cyto 12	chlo 1	extr 1
Unigene0030791	cyto 9	nucl 2	pero 2
Unigene0029999	cyto 10	chlo 1	nucl 1	plas 1	extr 1	nucl_plas 1
Unigene0014803	nucl 11	chlo 2
Unigene0052794	chlo 6	mito 6	chlo_mito 6
Unigene0020246	cyto 8	nucl 3	chlo 2	cysk_nucl 2
Unigene0025614	chlo 8	nucl 5
Unigene0001768	chlo 4.5	cyto 3	plas 3	chlo_mito 3	cyto_plas 3
Unigene0030526	plas 8	E.R. 3	golg 2
Unigene0020235	chlo 11	mito 2
Unigene0025464	cyto 7	chlo 2	pero 2	cysk_nucl 2	nucl 1.5	cysk 1.5
Unigene0029500	cyto 9	chlo 2	nucl 2
Unigene0037439	cyto 9.5	cyto_E.R. 5.5	extr 4
Unigene0003230	extr 6	chlo 2	vacu 2	golg 2	nucl 1	plas 1	chlo_mito 1	nucl_plas 1	E.R._vacu 1
Unigene0008182	chlo 11	nucl 1	mito 1	plas 1	nucl_plas 1	mito_plas 1
Unigene0018087	nucl 8	cyto 2	golg 2	chlo 1	vacu 1	golg_plas 1	cyto_pero 1	cyto_E.R. 1	cyto_plas 1
Unigene0004303	nucl 5	cyto 5	cyto_nucl 5
Unigene0005997	chlo 5	vacu 3	mito 2	golg 2	nucl 1	extr 1	cyto_mito 1	golg_plas 1	mito_plas 1
Unigene0008782	plas 7	vacu 3	golg 3
Unigene0029900	cyto 9	extr 2	nucl 1	E.R. 1	golg 1
Unigene0042426	chlo 6	extr 4	nucl 1	mito 1	plas 1	vacu 1	nucl_plas 1	mito_plas 1
Unigene0033222	cyto 9	chlo 2	cysk 2
Unigene0024486	cyto 9	nucl 1	mito 1	extr 1	E.R. 1	golg 1
Unigene0040577	cyto 5	extr 4	cyto_nucl 4
Unigene0035954	cysk 9	cyto 3	vacu 1	golg 1
Unigene0002935	chlo 5	nucl 3	cyto 2	extr 2	nucl_plas 2
Unigene0035079	vacu 4	chlo 2	extr 2	E.R. 2	golg 2	mito 1	plas 1	mito_plas 1	cyto_E.R. 1
Unigene0015053	chlo 10.5	chlo_mito 7.5	mito 3.5
Unigene0023525	cysk 8	nucl 2	cyto 2	cyto_nucl 2
Unigene0027137	extr 6	cyto 5	nucl 1	E.R. 1	cysk 1	cysk_nucl 1
Unigene0039103	cyto 6	nucl 3	cyto_pero 3	cyto_E.R. 3
Unigene0021387	nucl 5	nucl_plas 5	chlo 4	plas 3	cyto 2	chlo_mito 2
Unigene0023688	nucl 7	cyto 5	mito 1	plas 1	mito_plas 1
Unigene0037047	chlo 6	cyto 5	mito 1	extr 1	cysk_nucl 1
Unigene0037949	nucl 6.5	cyto_nucl 5	chlo 3	cyto 2.5	extr 2
Unigene0013255	cyto 11	nucl 2
Unigene0019464	cyto 13
Unigene0028923	nucl 6.5	cyto 6	nucl_plas 4
Unigene0027829	chlo 11	vacu 2
Unigene0032042	cyto 12	mito 1	pero 1
Unigene0024839	chlo 4	vacu 4	plas 3	nucl 1.5	cysk_nucl 1.5	golg_plas 1.5	E.R._plas 1.5	mito_plas 1.5
Unigene0040609	chlo 14
Unigene0035054	vacu 6	chlo 3	E.R. 2	chlo_mito 2
Unigene0022999	cyto 8	nucl 5
Unigene0039257	nucl 4	chlo 3	plas 3	vacu 1	E.R. 1	cysk 1	golg 1	E.R._vacu 1
Unigene0034736	cyto 10	nucl 3
Unigene0035391	cyto 5	chlo 3	nucl 3	cyto_plas 3
Unigene0038699	nucl 7	cyto 3	plas 2	cyto_E.R. 2
Unigene0028803	cyto 13
Unigene0033406	cyto 14
Unigene0021607	chlo 4	nucl 4	cyto 3	mito 3
Unigene0016588	chlo 6	cyto 5.5	cyto_E.R. 3.5	nucl 2
Unigene0002231	chlo 11	nucl 1	plas 1	vacu 1	nucl_plas 1
Unigene0024765	chlo 4	nucl 2.5	plas 2	vacu 2	E.R. 2	chlo_mito 2	cysk_nucl 2	E.R._vacu 2	E.R._plas 2
Unigene0011073	nucl 13
Unigene0037345	cyto 6	chlo 5	pero 2
Unigene0019479	cyto 4.5	cyto_nucl 3.5	chlo 2	vacu 2	nucl 1.5	chlo_mito 1.5	E.R._vacu 1.5
Unigene0028637	chlo 10	cyto 2	mito 2
Unigene0051502	nucl 3	E.R. 3	cyto 2	plas 2	E.R._vacu 2	cyto_plas 2
Unigene0027393	cyto 8.5	cyto_nucl 7.5	nucl 3.5
Unigene0032066	#VALUE!	cyto 7	nucl 5
Unigene0038722	chlo 10	extr 4
Unigene0002576	cyto 5.5	cyto_nucl 5.5	nucl 4.5	chlo 2	mito 2	chlo_mito 2
Unigene0030214	chlo 4	nucl 2.5	cyto_nucl 2.5	mito 2	vacu 2	pero 2
Unigene0008416	plas 10	chlo 1	nucl 1	vacu 1	E.R. 1	E.R._vacu 1
Unigene0018256	chlo 6	nucl 5.5	cyto_nucl 4	cyto 1.5
Unigene0047785	chlo 9	nucl 3	pero 1	cyto_mito 1
Unigene0022234	cyto 10	chlo 1	nucl 1	mito 1	extr 1	chlo_mito 1
Unigene0022697	cyto 14
Unigene0037252	chlo 13
Unigene0010009	chlo 4	extr 3	cyto 2	E.R. 2	chlo_mito 2	cyto_E.R. 2
Unigene0029842	nucl 6	chlo 3	cysk_nucl 3	nucl_plas 3
Unigene0010380	chlo 12	cyto 2
Unigene0004101	chlo 5	cyto 5	extr 2	nucl 1	vacu 1
Unigene0024904	#VALUE!	chlo 4	nucl 4	plas 3	chlo_mito 3
Unigene0054084	cyto 9	nucl 2	chlo 1	plas 1	vacu 1	cysk_nucl 1
Unigene0001028	nucl 6	chlo 3	plas 3	cysk_nucl 3
Unigene0004052	cysk 8	cyto 4	cysk_plas 4
Unigene0009675	chlo 11	cyto 1	mito 1	E.R._vacu 1
Unigene0020568	chlo 5	plas 3	mito 2	E.R. 2	extr 1	vacu 1	cyto_mito 1	cyto_E.R. 1
Unigene0021832	cyto 10	nucl 2	chlo 1	plas 1	cysk_nucl 1
Unigene0034992	nucl 9	chlo 3	mito 2
Unigene0034407	nucl 7.5	cysk_nucl 4.5	cyto 3	chlo 1	mito 1	E.R. 1	chlo_mito 1
Unigene0029403	chlo 11	mito 2
Unigene0029914	#VALUE!	chlo 5	cyto 3.5	nucl 3	cyto_E.R. 2.83333
Unigene0032694	extr 6	chlo 3	cyto 2	nucl 1	vacu 1	E.R. 1	E.R._vacu 1	cyto_pero 1	cyto_plas 1
Unigene0025367	cyto 8	pero 4	cyto_nucl 4
Unigene0019541	chlo 10	nucl 1	cyto 1	plas 1	cysk 1	cyto_nucl 1	cysk_nucl 1	nucl_plas 1	cysk_plas 1	cyto_plas 1
Unigene0023568	cyto 7	chlo 2	nucl 1	plas 1	vacu 1	E.R. 1	cysk 1	chlo_mito 1	cysk_nucl 1	nucl_plas 1	E.R._vacu 1	cysk_plas 1	E.R._plas 1
Unigene0027343	extr 6	cyto 2	mito 1.5	cyto_nucl 1.5	mito_plas 1.5	cyto_E.R. 1.5
Unigene0027245	nucl 12	chlo 1	cyto 1
Unigene0002842	extr 6	chlo 5	cyto 2
Unigene0028555	cyto 11	nucl 1	E.R. 1	cysk 1	cysk_nucl 1
Unigene0037550	nucl 12	plas 2
Unigene0039161	nucl 5	mito 4	chlo 3	cyto_nucl 3	cysk_nucl 3
Unigene0016739	cyto 8	cysk 3	chlo 1	plas 1	E.R._vacu 1
Unigene0038176	plas 4	chlo 2	nucl 2	cyto 2	E.R. 2	cyto_nucl 2	golg_plas 2	cysk_plas 2	cyto_E.R. 2
Unigene0036307	nucl 7	chlo 4	mito 3
Unigene0031764	vacu 5	E.R. 4	nucl 2	E.R._plas 2
Unigene0021917	cyto 11	chlo 2
Unigene0014899	chlo 13
Unigene0028722	chlo 12	mito 2
Unigene0011099	nucl 7	chlo 3	cyto 3
Unigene0035769	chlo 10	nucl 2	mito 2
Unigene0025877	mito 10	chlo 4
Unigene0053917	plas 11.5	cyto_plas 6.5	mito 1	E.R. 1
Unigene0004297	cyto 8	chlo 2.5	chlo_mito 2.5	mito 1.5	plas 1	cysk_nucl 1
Unigene0009530	nucl 13
Unigene0023860	cyto 9	chlo 3	nucl 1	extr 1
Unigene0037811	nucl 5	cysk 4.5	cyto 3	cysk_plas 3
Unigene0026815	cyto 4.5	plas 3	cyto_E.R. 3	nucl 2	extr 2	cysk_plas 2
Unigene0003957	mito 9.5	chlo_mito 6	chlo 1.5	plas 1	vacu 1	golg 1	golg_plas 1
Unigene0002379	chlo 8	vacu 3	nucl 1	mito 1	golg 1
Unigene0028076	chlo 8	chlo_mito 8	mito 6
Unigene0000088	chlo 12.5	chlo_mito 7.5
Unigene0003338	cyto 5	golg 3	cyto_pero 3	cyto_plas 3
Unigene0001196	plas 11	chlo 1	E.R. 1	golg 1
Unigene0015207	mito 6.5	cyto_mito 4	nucl 3	chlo 2	plas 2
Unigene0019054	cyto 9.5	cyto_E.R. 5.5	nucl 2	cysk 2	cysk_nucl 2
Unigene0019988	chlo 12	mito 2
Unigene0018713	plas 12	E.R. 1	golg 1
Unigene0029479	cyto 10	nucl 3
Unigene0007665	cyto 7	chlo 2	mito 2	chlo_mito 2
Unigene0037348	cyto 10	chlo 3
Unigene0008346	cyto 8	cysk 4	cyto_pero 4	cyto_E.R. 4	cyto_plas 4
Unigene0038428	cyto 5	E.R. 3	cyto_nucl 3	cyto_plas 3
Unigene0034130	chlo 9	mito 5
Unigene0001778	chlo 10	mito 2	extr 1	cyto_mito 1	E.R._vacu 1	mito_plas 1
Unigene0033999	chlo 6	vacu 5	extr 2
Unigene0045983	cyto 6	chlo 4	nucl 1	mito 1	plas 1	cysk 1	cysk_nucl 1	nucl_plas 1	cysk_plas 1	mito_plas 1
Unigene0002250	chlo 6	nucl 3	chlo_mito 3	cyto 1	plas 1	E.R. 1	pero 1	golg 1	golg_plas 1	cyto_pero 1	E.R._plas 1	cyto_E.R. 1	cyto_plas 1
Unigene0001683	cyto 6	chlo 3	cyto_pero 3	cyto_E.R. 3
Unigene0035349	chlo 13
Unigene0022200	cyto 9	mito 2	pero 2
Unigene0032598	chlo 7	extr 3	vacu 1.5	E.R._vacu 1.5	nucl 1	plas 1	nucl_plas 1
Unigene0039521	chlo 4	cyto 4	plas 3	mito 1	E.R. 1	pero 1
Unigene0023207	nucl 5	cyto 3	chlo 2	cyto_pero 2	mito 1	extr 1	vacu 1	pero 1
Unigene0034015	chlo 14
Unigene0034154	mito 5	chlo 3	nucl 3	mito_plas 3
Unigene0020325	chlo 8.5	chlo_mito 6.33333	mito 3	cyto_mito 2.33333
Unigene0003547	chlo 11	cyto 1	plas 1	pero 1	cyto_pero 1	cyto_plas 1
Unigene0026346	chlo 6	nucl 2	mito 2	vacu 2	plas 1	golg 1	cyto_nucl 1	cyto_mito 1	cysk_nucl 1	golg_plas 1	E.R._vacu 1
Unigene0032752	cyto 10	chlo 1	nucl 1	cysk 1	golg 1	cysk_nucl 1
Unigene0031617	chlo 14
Unigene0030313	plas 9	E.R. 2	chlo 1	vacu 1	pero 1	cyto_E.R. 1
Unigene0004208	cyto 10	nucl 2	chlo 1	cysk 1	nucl_plas 1
Unigene0027075	cyto 9	nucl 4
Unigene0038253	nucl 4	cyto 4	cyto_nucl 4	chlo 3	cysk 3
Unigene0000474	cyto 6	nucl 4	cysk 2	nucl_plas 2
Unigene0029657	cyto 7	E.R. 3	pero 2	E.R._vacu 2
Unigene0000357	cyto 5	chlo 3	mito 3	chlo_mito 3
Unigene0016345	cyto 10	extr 2	chlo 1	E.R. 1
Unigene0004243	cyto 9	nucl 2	chlo 1	mito 1	vacu 1	chlo_mito 1	cysk_nucl 1	nucl_plas 1
Unigene0014384	cyto 7	chlo 5	vacu 1	cysk_plas 1
Unigene0040024	cyto 6.5	cyto_plas 5.5	plas 3.5	vacu 3
Unigene0001666	chlo 11	mito 1.5	cyto_mito 1.5
Unigene0009518	chlo 5	nucl 3	extr 3	mito 2	cyto_nucl 2
Unigene0015883	chlo 6	vacu 4	nucl 1	plas 1	extr 1	golg 1	nucl_plas 1	golg_plas 1
Unigene0022294	chlo 5	cyto 5	E.R. 3	cyto_pero 3
Unigene0032689	cyto 12	chlo 1	nucl 1
Unigene0024876	pero 7	cyto 4	nucl 2	cyto_E.R. 2	cyto_plas 2
Unigene0017925	nucl 9	cyto 4
Unigene0023239	chlo 5	mito 3	E.R._plas 2	plas 1.5	E.R. 1.5	cyto_mito 1.5
Unigene0045885	chlo 13
Unigene0030508	nucl 8	cyto 3	chlo 2
Unigene0034460	nucl 7	chlo 6
Unigene0046381	extr 8	vacu 3	mito 2	E.R._vacu 2
Unigene0036292	chlo 7	mito 5	cyto 2
Unigene0052264	cysk 12	chlo 1	cyto 1
Unigene0028773	chlo 10	nucl 2	plas 1	E.R. 1	cyto_nucl 1	cysk_nucl 1	E.R._plas 1
Unigene0005819	nucl 4	extr 3	golg 3	plas 2.5	E.R._plas 2
Unigene0038713	chlo 8	cyto 4.5	cyto_nucl 3
Unigene0017778	chlo 13
Unigene0027026	cyto 4	mito 4	plas 3.5	nucl_plas 3.5	nucl 2.5
Unigene0017226	plas 9	vacu 2	cysk 2
Unigene0031467	chlo 6	pero 5	cyto 2
Unigene0036606	cyto 5	extr 4	chlo 3	cyto_E.R. 3
Unigene0033371	cyto 7	cysk 3	chlo 2	nucl 2
Unigene0031713	cyto 5	plas 3	cyto_E.R. 3	nucl 2	vacu 2	E.R._plas 2	mito_plas 2
Unigene0025114	mito 11.5	chlo_mito 7.5	chlo 2.5
Unigene0015915	extr 8	chlo 4	cyto 1	vacu 1
Unigene0032423	mito 10	cyto 3
Unigene0020387	nucl 5	nucl_plas 5	mito 3	plas 3	cyto 2	chlo_mito 2
Unigene0020967	cyto 7	nucl 2	chlo 1	vacu 1	E.R. 1	golg 1	E.R._vacu 1	cysk_plas 1
Unigene0044611	chlo 7	nucl 4	extr 2	cyto_nucl 2	cysk_nucl 2	nucl_plas 2
Unigene0025804	chlo 6	cyto 5	nucl 1	mito 1	plas 1	nucl_plas 1	mito_plas 1
Unigene0036953	chlo 10	pero 2	cyto 1	mito 1
Unigene0027170	chlo 11	nucl 1.5	cysk_nucl 1.5
Unigene0019502	mito 5.5	chlo_mito 5.5	chlo 4.5	nucl 3
Unigene0030568	plas 7.5	cyto_plas 4.5	E.R. 4	vacu 1	golg 1
Unigene0035108	chlo 8	nucl 2.5	nucl_plas 2	mito 1	cysk 1	golg 1
Unigene0032648	chlo 12	nucl 1	vacu 1
Unigene0018949	mito 11	chlo 2
Unigene0021367	cyto 12.5	cyto_E.R. 7
Unigene0031624	nucl 8.5	cyto_nucl 6	cyto 2.5	chlo 1	vacu 1	mito_plas 1
Unigene0008304	cyto 8	nucl 2	plas 2	cysk 2	cysk_nucl 2	nucl_plas 2	cysk_plas 2
Unigene0027975	chlo 10	plas 3
Unigene0025491	nucl 6.5	cyto_nucl 5.5	cyto 3.5	chlo 3
Unigene0002110	mito 8	nucl 4	cyto_mito 4	mito_plas 4
[truncated: 1,221 more rows]
