# Supplementary material for: Comparative proteomic analysis provides novel insights into the regulation mechanism underlying papaya (Carica papaya L.) exocarp during fruit ripening process
Source: BMC Plant Biol. 2019 Jun 6;19:238. doi: 10.1186/s12870-019-1845-4 (PMC6554998; doi:10.1186/s12870-019-1845-4)
Supplement: Supplementary file 7 — Table S4. The detail information of the pathogen defense-related proteins. (XLSX 17 kb) [file 12870_2019_1845_MOESM7_ESM.xlsx]

## Sheet: Sheet1
Table S4 The detail information of the pathogen defense-related proteins.
Protein description	MW [kDa]	Score	Coverage [%]	#Peptides	#PSMs	#Unique peptides	D8/D0 Ratio	D8/D0 P value	Subcellular Location	Biological Process	Cellular Component	Molecular Function	KEGG KO No.	KEGG Gene	KEGG pathway	IPR ID	Domain description
BRI1-associated receptor kinase OS=Theobroma cacao GN=TCM_007534 PE=3 SV=1	65.818	13.428	4	2	2	2	1.421	0.00911	chloroplast	phosphorylation; cellular protein metabolic process; primary metabolic process; cellular metabolic process; phosphate-containing compound metabolic process; organic substance metabolic process; metabolic process; protein phosphorylation; phosphorus metabolic process; cellular macromolecule metabolic process; cellular protein modification process; protein metabolic process; macromolecule metabolic…		ATP binding; nucleoside phosphate binding; phosphotransferase activity, alcohol group as acceptor; nucleoside binding; ion binding; protein binding; protein kinase activity; nucleotide binding; organic cyclic compound binding; heterocyclic compound binding; ribonucleoside binding; carbohydrate derivative binding; kinase activity; catalytic activity; ribonucleotide binding; binding; purine ribonuc…	K13416	BAK1; brassinosteroid insensitive 1-associated receptor kinase 1 [EC:2.7.10.1 2.7.11.1]	ko04075 Plant hormone signal transduction; ko04626 Plant-pathogen interaction; ko04016 MAPK signaling pathway - plant;	IPR000719; IPR013210; IPR032675; IPR013320; IPR011009;	Protein kinase domain; Leucine-rich repeat-containing N-terminal, plant-type; Leucine-rich repeat domain, L domain-like; Concanavalin A-like lectin/glucanase domain; Protein kinase-like domain;
Calmodulin 5 OS=Tradescantia hirsutiflora GN=CAM5 PE=2 SV=1	16.858	11.067	16.1	3	9	1	1.212	0.118	cytosol			cation binding; metal ion binding; calcium ion binding; binding; ion binding;	K02183	CALM; calmodulin	ko04912 GnRH signaling pathway; ko04970 Salivary secretion; ko04722 Neurotrophin signaling pathway; ko05034 Alcoholism; ko04020 Calcium signaling pathway; ko04971 Gastric acid secretion; ko04270 Vascular smooth muscle contraction; ko05133 Pertussis; ko04921 Oxytocin signaling pathway; ko04922 Glucagon signaling pathway; ko04744 Phototransduction; ko04713 Circadian entrainment; ko04740 Olfactory t…	IPR002048; IPR011992;	EF-hand domain; EF-hand domain pair;
Calmodulin-related protein OS=Petunia hybrida GN=CAM53 PE=2 SV=2	16.648	222.7	63.9	12	76	10	0.727	7.35e-06	nuclear			cation binding; metal ion binding; calcium ion binding; binding; ion binding;	K02183	CALM; calmodulin	ko04912 GnRH signaling pathway; ko04970 Salivary secretion; ko04722 Neurotrophin signaling pathway; ko05034 Alcoholism; ko04020 Calcium signaling pathway; ko04971 Gastric acid secretion; ko04270 Vascular smooth muscle contraction; ko05133 Pertussis; ko04921 Oxytocin signaling pathway; ko04922 Glucagon signaling pathway; ko04744 Phototransduction; ko04713 Circadian entrainment; ko04740 Olfactory t…	IPR011992; IPR002048;	EF-hand domain pair; EF-hand domain;
Calmodulin-like family protein OS=Populus trichocarpa GN=POPTR_0006s04230g PE=2 SV=1	24.383	6.6569	4	1	1	1			nuclear			cation binding; metal ion binding; calcium ion binding; binding; ion binding;	K13448	CML; calcium-binding protein CML	ko04626 Plant-pathogen interaction;	IPR011992; IPR002048;	EF-hand domain pair; EF-hand domain;
Centrin2 isoform 1 OS=Theobroma cacao GN=TCM_000608 PE=4 SV=1	19.382	45.981	25.4	4	11	4	1.004	0.802	cytosol			cation binding; metal ion binding; calcium ion binding; binding; ion binding;	K13448	CML; calcium-binding protein CML	ko04626 Plant-pathogen interaction;	IPR011992; IPR002048;	EF-hand domain pair; EF-hand domain;
"Ef-hand calcium binding protein, putative OS=Ricinus communis GN=RCOM_0057830 PE=4 SV=1"	32.034	6.4815	3	1	1	1	0.928	0.437	plasma membrane			cation binding; metal ion binding; calcium ion binding; binding; ion binding;	K13448	CML; calcium-binding protein CML	ko04626 Plant-pathogen interaction;	IPR011992; IPR002048;	EF-hand domain pair; EF-hand domain;
Calcium-binding EF-hand family protein OS=Theobroma cacao GN=TCM_016073 PE=4 SV=1	19.01	94.114	71.9	12	19	12	0.760	0.00143	cytosol, nuclear			cation binding; metal ion binding; calcium ion binding; binding; ion binding;	K13448	CML; calcium-binding protein CML	ko04626 Plant-pathogen interaction;	IPR002048; IPR011992;	EF-hand domain; EF-hand domain pair;
BnaA08g22720D protein OS=Brassica napus GN=BnaA08g22720D PE=4 SV=1	18.585	42.487	37.5	5	8	5	0.440	4.24e-05	chloroplast			cation binding; metal ion binding; calcium ion binding; binding; ion binding;	K13448	CML; calcium-binding protein CML	ko04626 Plant-pathogen interaction;	IPR011992; IPR002048;	EF-hand domain pair; EF-hand domain;
Cyclic nucleotide gated channel 1 isoform 3 OS=Theobroma cacao GN=TCM_015364 PE=4 SV=1	36.669	11.414	6.1	2	2	2	1.140	0.0825	nuclear				K05391	CNGF; cyclic nucleotide gated channel, other eukaryote	ko04626 Plant-pathogen interaction;	IPR000595; IPR018490; IPR014710;	Cyclic nucleotide-binding domain; Cyclic nucleotide-binding-like; RmlC-like jelly roll fold;
Cyclic nucleotide gated channel 5 isoform 1 OS=Theobroma cacao GN=TCM_037043 PE=4 SV=1	48.219	6.0124	2.1	1	1	1	1.077	0.27	plasma membrane	transport; transmembrane transport; single-organism localization; ion transport; single-organism cellular process; single-organism process; localization; cellular process; single-organism transport; establishment of localization;	membrane;	ion transmembrane transporter activity; substrate-specific channel activity; passive transmembrane transporter activity; substrate-specific transporter activity; ion channel activity; channel activity; substrate-specific transmembrane transporter activity; transmembrane transporter activity; transporter activity;	K05391	CNGF; cyclic nucleotide gated channel, other eukaryote	ko04626 Plant-pathogen interaction;	IPR005821;	Ion transport domain;
Cyclic nucleotide-binding transporter 1 isoform 1 OS=Theobroma cacao GN=TCM_044941 PE=4 SV=1	88.744	12.523	2.2	2	2	2			plasma membrane	transport; transmembrane transport; single-organism localization; ion transport; single-organism cellular process; single-organism process; localization; cellular process; single-organism transport; establishment of localization;	membrane;	ion transmembrane transporter activity; substrate-specific channel activity; passive transmembrane transporter activity; substrate-specific transporter activity; ion channel activity; channel activity; substrate-specific transmembrane transporter activity; transmembrane transporter activity; transporter activity;	K05391	CNGF; cyclic nucleotide gated channel, other eukaryote	ko04626 Plant-pathogen interaction;	IPR000595; IPR018490; IPR005821; IPR014710;	Cyclic nucleotide-binding domain; Cyclic nucleotide-binding-like; Ion transport domain; RmlC-like jelly roll fold;
Calcium-dependent protein kinase 21 isoform 1 OS=Theobroma cacao GN=TCM_030220 PE=4 SV=1	61.898	228.34	28.8	13	24	12	0.738	0.000395	nuclear	phosphorylation; cellular protein metabolic process; primary metabolic process; cellular metabolic process; phosphate-containing compound metabolic process; organic substance metabolic process; metabolic process; protein phosphorylation; phosphorus metabolic process; cellular macromolecule metabolic process; cellular protein modification process; protein metabolic process; macromolecule metabolic…		ATP binding; nucleoside phosphate binding; phosphotransferase activity, alcohol group as acceptor; nucleoside binding; ion binding; protein kinase activity; nucleotide binding; organic cyclic compound binding; heterocyclic compound binding; ribonucleoside binding; carbohydrate derivative binding; kinase activity; catalytic activity; ribonucleotide binding; binding; purine ribonucleoside binding; …	K13412	CPK; calcium-dependent protein kinase [EC:2.7.11.1]	ko05145 Toxoplasmosis; ko04626 Plant-pathogen interaction;	IPR000719; IPR011992; IPR002048; IPR011009;	Protein kinase domain; EF-hand domain pair; EF-hand domain; Protein kinase-like domain;
Calcium-dependent protein kinase 6 isoform 1 OS=Theobroma cacao GN=TCM_016367 PE=4 SV=1	56.063	30.912	9.2	4	6	4	0.642	0.00125	chloroplast	phosphorylation; cellular protein metabolic process; primary metabolic process; cellular metabolic process; phosphate-containing compound metabolic process; organic substance metabolic process; metabolic process; protein phosphorylation; phosphorus metabolic process; cellular macromolecule metabolic process; cellular protein modification process; protein metabolic process; macromolecule metabolic…		ATP binding; nucleoside phosphate binding; phosphotransferase activity, alcohol group as acceptor; nucleoside binding; ion binding; protein kinase activity; nucleotide binding; organic cyclic compound binding; heterocyclic compound binding; ribonucleoside binding; carbohydrate derivative binding; kinase activity; catalytic activity; ribonucleotide binding; binding; purine ribonucleoside binding; …	K13412	CPK; calcium-dependent protein kinase [EC:2.7.11.1]	ko05145 Toxoplasmosis; ko04626 Plant-pathogen interaction;	IPR000719; IPR011992; IPR002048; IPR011009;	Protein kinase domain; EF-hand domain pair; EF-hand domain; Protein kinase-like domain;
Calcium-dependent protein kinase 2 isoform 1 OS=Theobroma cacao GN=TCM_036367 PE=4 SV=1	56.148	95.723	12.2	6	8	4	0.822	0.000422	chloroplast	phosphorylation; cellular protein metabolic process; primary metabolic process; cellular metabolic process; phosphate-containing compound metabolic process; organic substance metabolic process; metabolic process; protein phosphorylation; phosphorus metabolic process; cellular macromolecule metabolic process; cellular protein modification process; protein metabolic process; macromolecule metabolic…		ATP binding; nucleoside phosphate binding; phosphotransferase activity, alcohol group as acceptor; nucleoside binding; ion binding; protein kinase activity; nucleotide binding; organic cyclic compound binding; heterocyclic compound binding; ribonucleoside binding; carbohydrate derivative binding; kinase activity; catalytic activity; ribonucleotide binding; binding; purine ribonucleoside binding; …	K13412	CPK; calcium-dependent protein kinase [EC:2.7.11.1]	ko05145 Toxoplasmosis; ko04626 Plant-pathogen interaction;	IPR000719; IPR002048; IPR011992; IPR011009;	Protein kinase domain; EF-hand domain; EF-hand domain pair; Protein kinase-like domain;
Calcium-dependent protein kinase 13 isoform 2 OS=Theobroma cacao GN=TCM_021684 PE=4 SV=1	53.367	6.058	2.3	1	1	1			cytosol	phosphorylation; cellular protein metabolic process; primary metabolic process; cellular metabolic process; phosphate-containing compound metabolic process; organic substance metabolic process; metabolic process; protein phosphorylation; phosphorus metabolic process; cellular macromolecule metabolic process; cellular protein modification process; protein metabolic process; macromolecule metabolic…		ATP binding; nucleoside phosphate binding; phosphotransferase activity, alcohol group as acceptor; nucleoside binding; ion binding; protein kinase activity; nucleotide binding; organic cyclic compound binding; heterocyclic compound binding; ribonucleoside binding; carbohydrate derivative binding; kinase activity; catalytic activity; ribonucleotide binding; binding; purine ribonucleoside binding; …	K13412	CPK; calcium-dependent protein kinase [EC:2.7.11.1]	ko05145 Toxoplasmosis; ko04626 Plant-pathogen interaction;	IPR000719; IPR011992; IPR002048; IPR011009;	Protein kinase domain; EF-hand domain pair; EF-hand domain; Protein kinase-like domain;
Glycerol kinase OS=Carica papaya GN=NHO1 PE=2 SV=1	56.972	22.198	6.5	4	4	4	0.912	0.39	cytosol	metabolic process; phosphorus metabolic process; alditol phosphate metabolic process; carbohydrate derivative metabolic process; organophosphate metabolic process; glycerol-3-phosphate metabolic process; carbohydrate metabolic process; primary metabolic process; cellular metabolic process; cellular process; phosphate-containing compound metabolic process; organic substance metabolic process;		glycerol kinase activity; kinase activity; phosphotransferase activity, alcohol group as acceptor; catalytic activity; transferase activity; transferase activity, transferring phosphorus-containing groups;	K00864	glpK; glycerol kinase [EC:2.7.1.30]	ko00561 Glycerolipid metabolism; ko01100 Metabolic pathways; ko03320 PPAR signaling pathway; ko04626 Plant-pathogen interaction;	IPR018485; IPR018484;	Carbohydrate kinase, FGGY, C-terminal; Carbohydrate kinase, FGGY, N-terminal;
Heat shock cognate 80 OS=Gossypium arboreum GN=F383_06012 PE=3 SV=1	80.031	286.63	34.9	26	71	19	1.069	0.138	cytosol	protein folding; metabolic process; response to stress; cellular protein metabolic process; cellular macromolecule metabolic process; macromolecule metabolic process; protein metabolic process; response to stimulus; primary metabolic process; cellular process; cellular metabolic process; organic substance metabolic process;		ATP binding; nucleoside phosphate binding; nucleoside binding; ion binding; protein binding; nucleotide binding; organic cyclic compound binding; heterocyclic compound binding; ribonucleoside binding; carbohydrate derivative binding; ribonucleotide binding; binding; purine ribonucleoside binding; anion binding; purine ribonucleotide binding; unfolded protein binding; adenyl ribonucleotide binding…	K04079	HSP90A; molecular chaperone HtpG	ko04621 NOD-like receptor signaling pathway; ko04612 Antigen processing and presentation; ko04915 Estrogen signaling pathway; ko04626 Plant-pathogen interaction; ko04151 PI3K-Akt signaling pathway; ko04141 Protein processing in endoplasmic reticulum; ko05200 Pathways in cancer; ko05215 Prostate cancer; ko04914 Progesterone-mediated oocyte maturation;	IPR020568; IPR020575; IPR003594;	Ribosomal protein S5 domain 2-type fold; Heat shock protein Hsp90, N-terminal; Histidine kinase-like ATPase, C-terminal domain;
Heat shock protein OS=Hevea brasiliensis PE=2 SV=1	80.942	192.72	29.4	25	56	18	0.483	2.29e-05	cytosol	protein folding; metabolic process; response to stress; cellular protein metabolic process; cellular macromolecule metabolic process; macromolecule metabolic process; protein metabolic process; response to stimulus; primary metabolic process; cellular process; cellular metabolic process; organic substance metabolic process;		ATP binding; nucleoside phosphate binding; nucleoside binding; ion binding; protein binding; nucleotide binding; organic cyclic compound binding; heterocyclic compound binding; ribonucleoside binding; carbohydrate derivative binding; ribonucleotide binding; binding; purine ribonucleoside binding; anion binding; purine ribonucleotide binding; unfolded protein binding; adenyl ribonucleotide binding…	K04079	HSP90A; molecular chaperone HtpG	ko04621 NOD-like receptor signaling pathway; ko04612 Antigen processing and presentation; ko04915 Estrogen signaling pathway; ko04626 Plant-pathogen interaction; ko04151 PI3K-Akt signaling pathway; ko04141 Protein processing in endoplasmic reticulum; ko05200 Pathways in cancer; ko05215 Prostate cancer; ko04914 Progesterone-mediated oocyte maturation;	IPR020568; IPR020575; IPR003594;	Ribosomal protein S5 domain 2-type fold; Heat shock protein Hsp90, N-terminal; Histidine kinase-like ATPase, C-terminal domain;
Heat shock cognate 90 kDa OS=Gossypium arboreum GN=F383_14887 PE=3 SV=1	90.606	312.67	36.3	24	39	22	1.200	0.0242	chloroplast	protein folding; metabolic process; response to stress; cellular protein metabolic process; cellular macromolecule metabolic process; macromolecule metabolic process; protein metabolic process; response to stimulus; primary metabolic process; cellular process; cellular metabolic process; organic substance metabolic process;		ATP binding; nucleoside phosphate binding; nucleoside binding; ion binding; protein binding; nucleotide binding; organic cyclic compound binding; heterocyclic compound binding; ribonucleoside binding; carbohydrate derivative binding; ribonucleotide binding; binding; purine ribonucleoside binding; anion binding; purine ribonucleotide binding; unfolded protein binding; adenyl ribonucleotide binding…	K09487	HSP90B; heat shock protein 90kDa beta	ko05215 Prostate cancer; ko05200 Pathways in cancer; ko04141 Protein processing in endoplasmic reticulum; ko04918 Thyroid hormone synthesis; ko04915 Estrogen signaling pathway; ko04626 Plant-pathogen interaction; ko04151 PI3K-Akt signaling pathway;	IPR020568; IPR020575; IPR003594;	Ribosomal protein S5 domain 2-type fold; Heat shock protein Hsp90, N-terminal; Histidine kinase-like ATPase, C-terminal domain;
Heat shock protein 89.1 isoform 2 OS=Theobroma cacao GN=TCM_002328 PE=3 SV=1	81.253	134.63	20.4	13	29	10	0.393	3.42e-05	chloroplast	protein folding; metabolic process; response to stress; cellular protein metabolic process; cellular macromolecule metabolic process; macromolecule metabolic process; protein metabolic process; response to stimulus; primary metabolic process; cellular process; cellular metabolic process; organic substance metabolic process;		ATP binding; nucleoside phosphate binding; nucleoside binding; ion binding; protein binding; nucleotide binding; organic cyclic compound binding; heterocyclic compound binding; ribonucleoside binding; carbohydrate derivative binding; ribonucleotide binding; binding; purine ribonucleoside binding; anion binding; purine ribonucleotide binding; unfolded protein binding; adenyl ribonucleotide binding…	K09487	HSP90B; heat shock protein 90kDa beta	ko05215 Prostate cancer; ko05200 Pathways in cancer; ko04141 Protein processing in endoplasmic reticulum; ko04918 Thyroid hormone synthesis; ko04915 Estrogen signaling pathway; ko04626 Plant-pathogen interaction; ko04151 PI3K-Akt signaling pathway;	IPR020568; IPR020575; IPR003594;	Ribosomal protein S5 domain 2-type fold; Heat shock protein Hsp90, N-terminal; Histidine kinase-like ATPase, C-terminal domain;
Heat shock protein 90 OS=Nicotiana tabacum GN=NtHsp90er-2 PE=2 SV=1	89.675	281.47	30	22	54	21	1.099	0.00033	vacuolar membrane	protein folding; metabolic process; response to stress; cellular protein metabolic process; cellular macromolecule metabolic process; macromolecule metabolic process; protein metabolic process; response to stimulus; primary metabolic process; cellular process; cellular metabolic process; organic substance metabolic process;		ATP binding; nucleoside phosphate binding; nucleoside binding; ion binding; protein binding; nucleotide binding; organic cyclic compound binding; heterocyclic compound binding; ribonucleoside binding; carbohydrate derivative binding; ribonucleotide binding; binding; purine ribonucleoside binding; anion binding; purine ribonucleotide binding; unfolded protein binding; adenyl ribonucleotide binding…	K09487	HSP90B; heat shock protein 90kDa beta	ko05215 Prostate cancer; ko05200 Pathways in cancer; ko04141 Protein processing in endoplasmic reticulum; ko04918 Thyroid hormone synthesis; ko04915 Estrogen signaling pathway; ko04626 Plant-pathogen interaction; ko04151 PI3K-Akt signaling pathway;	IPR020568; IPR020575; IPR003594;	Ribosomal protein S5 domain 2-type fold; Heat shock protein Hsp90, N-terminal; Histidine kinase-like ATPase, C-terminal domain;
31-kDa RNA binding protein OS=Theobroma cacao GN=TCM_014513 PE=4 SV=1	35.593	18.434	7.5	2	6	2	0.938	0.126	chloroplast			organic cyclic compound binding; heterocyclic compound binding; nucleoside phosphate binding; binding; nucleic acid binding; nucleotide binding; small molecule binding;	K11294	NCL; nucleolin	ko05130 Pathogenic Escherichia coli infection;	IPR000504; IPR012677;	RNA recognition motif domain; Nucleotide-binding alpha-beta plait domain;
Chloroplast RNA-binding protein 33 OS=Theobroma cacao GN=TCM_022982 PE=4 SV=1	36.752	27.664	10.4	3	5	3	0.34	7.59e-05	chloroplast			organic cyclic compound binding; heterocyclic compound binding; nucleoside phosphate binding; binding; nucleic acid binding; nucleotide binding; small molecule binding;	K11294	NCL; nucleolin	ko05130 Pathogenic Escherichia coli infection;	IPR000504; IPR012677;	RNA recognition motif domain; Nucleotide-binding alpha-beta plait domain;
"29 kDa ribonucleoprotein B, chloroplastic OS=Gossypium arboreum GN=F383_31744 PE=4 SV=1"	30.058	12.949	3.9	2	2	2	1.020	0.757	chloroplast			organic cyclic compound binding; heterocyclic compound binding; nucleoside phosphate binding; binding; nucleic acid binding; nucleotide binding; small molecule binding;	K11294	NCL; nucleolin	ko05130 Pathogenic Escherichia coli infection;	IPR000504; IPR012677;	RNA recognition motif domain; Nucleotide-binding alpha-beta plait domain;
Nucleolin like 2 isoform 4 (Fragment) OS=Theobroma cacao GN=TCM_007740 PE=4 SV=1	24.619	13.838	8	2	4	2	0.564	1.94e-05	nuclear			organic cyclic compound binding; heterocyclic compound binding; nucleoside phosphate binding; binding; nucleic acid binding; nucleotide binding; small molecule binding;	K11294	NCL; nucleolin	ko05130 Pathogenic Escherichia coli infection;	IPR000504; IPR012677;	RNA recognition motif domain; Nucleotide-binding alpha-beta plait domain;
Serine/threonine-protein kinase PBS1 isoform 1 OS=Theobroma cacao GN=TCM_020104 PE=3 SV=1	44.39	13.792	4.8	2	2	2	1.301	0.0276	chloroplast	phosphorylation; cellular protein metabolic process; primary metabolic process; cellular metabolic process; phosphate-containing compound metabolic process; organic substance metabolic process; metabolic process; protein phosphorylation; phosphorus metabolic process; cellular macromolecule metabolic process; cellular protein modification process; protein metabolic process; macromolecule metabolic…		ATP binding; nucleoside phosphate binding; phosphotransferase activity, alcohol group as acceptor; nucleoside binding; ion binding; protein tyrosine kinase activity; nucleotide binding; protein kinase activity; organic cyclic compound binding; heterocyclic compound binding; ribonucleoside binding; carbohydrate derivative binding; kinase activity; ribonucleotide binding; catalytic activity; bindin…	K13436	PTI1; pto-interacting protein 1 [EC:2.7.11.1]	ko04626 Plant-pathogen interaction;	IPR000719; IPR001245; IPR020635; IPR011009;	Protein kinase domain; Serine-threonine/tyrosine-protein kinase catalytic domain; Tyrosine-protein kinase, catalytic domain; Protein kinase-like domain;
Phosphatase-related OS=Theobroma cacao GN=TCM_015274 PE=4 SV=1	29.009	83.35	24.2	6	14	6	0.643	9.97e-05	cytosol			protein binding; binding;	K12795	SUGT1; suppressor of G2 allele of SKP1	ko04621 NOD-like receptor signaling pathway; ko04626 Plant-pathogen interaction;	IPR007052; IPR011990; IPR013026; IPR008978;	CS domain; Tetratricopeptide-like helical domain; Tetratricopeptide repeat-containing domain; HSP20-like chaperone;
Tubulin alpha chain OS=Citrus sinensis GN=CISIN_1g013062mg PE=3 SV=1	49.592	6.0142	12.4	6	8	1			cytosol	single-organism cellular process; single-organism process; microtubule-based process; cellular process;	intracellular organelle; microtubule; intracellular non-membrane-bounded organelle; cytoskeletal part; intracellular organelle part; macromolecular complex; intracellular part; cell; organelle part; non-membrane-bounded organelle; organelle; cytoskeleton; microtubule cytoskeleton; cell part; intracellular; protein complex;	nucleoside phosphate binding; nucleoside binding; ion binding; hydrolase activity, acting on acid anhydrides; hydrolase activity; nucleotide binding; nucleoside-triphosphatase activity; organic cyclic compound binding; heterocyclic compound binding; ribonucleoside binding; carbohydrate derivative binding; pyrophosphatase activity; catalytic activity; structural constituent of cytoskeleton; ribonu…	K07374	TUBA; tubulin alpha	ko04145 Phagosome; ko05130 Pathogenic Escherichia coli infection; ko04540 Gap junction; ko04210 Apoptosis;	IPR003008; IPR023123; IPR008280; IPR018316;	Tubulin/FtsZ, GTPase domain; Tubulin, C-terminal; Tubulin/FtsZ, C-terminal; Tubulin/FtsZ, 2-layer sandwich domain;
Tubulin alpha chain OS=Erythranthe guttata GN=MIMGU_mgv1a006283mg PE=3 SV=1	49.615	53.862	13.8	6	8	1			cytosol	single-organism cellular process; single-organism process; microtubule-based process; cellular process;	intracellular organelle; microtubule; intracellular non-membrane-bounded organelle; cytoskeletal part; intracellular organelle part; macromolecular complex; intracellular part; cell; organelle part; non-membrane-bounded organelle; organelle; cytoskeleton; microtubule cytoskeleton; cell part; intracellular; protein complex;	nucleoside phosphate binding; nucleoside binding; ion binding; hydrolase activity, acting on acid anhydrides; hydrolase activity; nucleotide binding; nucleoside-triphosphatase activity; organic cyclic compound binding; heterocyclic compound binding; ribonucleoside binding; carbohydrate derivative binding; pyrophosphatase activity; catalytic activity; structural constituent of cytoskeleton; ribonu…	K07374	TUBA; tubulin alpha	ko04145 Phagosome; ko05130 Pathogenic Escherichia coli infection; ko04540 Gap junction; ko04210 Apoptosis;	IPR003008; IPR023123; IPR008280; IPR018316;	Tubulin/FtsZ, GTPase domain; Tubulin, C-terminal; Tubulin/FtsZ, C-terminal; Tubulin/FtsZ, 2-layer sandwich domain;
Tubulin beta chain OS=Ricinus communis GN=RCOM_1336530 PE=3 SV=1	49.745	86.901	17.2	6	7	4	1.346	0.00231	cytosol	single-organism cellular process; single-organism process; microtubule-based process; cellular process;	intracellular organelle; microtubule; intracellular non-membrane-bounded organelle; cytoskeletal part; intracellular organelle part; macromolecular complex; intracellular part; cell; organelle part; non-membrane-bounded organelle; organelle; cytoskeleton; microtubule cytoskeleton; cell part; intracellular; protein complex;	nucleoside phosphate binding; nucleoside binding; ion binding; hydrolase activity, acting on acid anhydrides; hydrolase activity; nucleotide binding; nucleoside-triphosphatase activity; organic cyclic compound binding; heterocyclic compound binding; ribonucleoside binding; carbohydrate derivative binding; pyrophosphatase activity; catalytic activity; structural constituent of cytoskeleton; ribonu…	K07375	TUBB; tubulin beta	ko04145 Phagosome; ko05130 Pathogenic Escherichia coli infection; ko04540 Gap junction;	IPR003008; IPR023123; IPR008280; IPR018316;	Tubulin/FtsZ, GTPase domain; Tubulin, C-terminal; Tubulin/FtsZ, C-terminal; Tubulin/FtsZ, 2-layer sandwich domain;
Tubulin beta chain OS=Jatropha curcas GN=JCGZ_08209 PE=3 SV=1	49.871	6.7663	7.9	3	3	1			nuclear	single-organism cellular process; single-organism process; microtubule-based process; cellular process;	intracellular organelle; microtubule; intracellular non-membrane-bounded organelle; cytoskeletal part; intracellular organelle part; macromolecular complex; intracellular part; cell; organelle part; non-membrane-bounded organelle; organelle; cytoskeleton; microtubule cytoskeleton; cell part; intracellular; protein complex;	nucleoside phosphate binding; nucleoside binding; ion binding; hydrolase activity, acting on acid anhydrides; hydrolase activity; nucleotide binding; nucleoside-triphosphatase activity; organic cyclic compound binding; heterocyclic compound binding; ribonucleoside binding; carbohydrate derivative binding; pyrophosphatase activity; catalytic activity; structural constituent of cytoskeleton; ribonu…	K07375	TUBB; tubulin beta	ko04145 Phagosome; ko05130 Pathogenic Escherichia coli infection; ko04540 Gap junction;	IPR003008; IPR023123; IPR018316; IPR008280;	Tubulin/FtsZ, GTPase domain; Tubulin, C-terminal; Tubulin/FtsZ, 2-layer sandwich domain; Tubulin/FtsZ, C-terminal;
Class 4 pathogenesis-related family protein OS=Populus trichocarpa GN=POPTR_0013s03900g PE=2 SV=1	19.558	196.83	73.4	9	38	9	0.967	0.326	chloroplast	defense response to fungus; response to external stimulus; response to fungus; response to stress; defense response to bacterium; defense response to other organism; defense response; response to external biotic stimulus; response to stimulus; response to other organism; response to bacterium; multi-organism process; response to biotic stimulus;		chitin binding; carbohydrate derivative binding; binding;				IPR009009; IPR001153; IPR001002;	RlpA-like protein, double-psi beta-barrel domain; Barwin domain; Chitin-binding, type 1;
