# Supplementary material for: Comparative proteomic analysis provides novel insights into the regulation mechanism underlying papaya (Carica papaya L.) exocarp during fruit ripening process
Source: BMC Plant Biol. 2019 Jun 6;19:238. doi: 10.1186/s12870-019-1845-4 (PMC6554998; doi:10.1186/s12870-019-1845-4)
Supplement: Supplementary file 8 — Table S5. The information of the fatty acid metabolism-related proteins. (XLSX 14 kb) [file 12870_2019_1845_MOESM8_ESM.xlsx]

## Sheet: Sheet1
Table S5 The information of the fatty acid metabolism-related proteins.
Protein accession	Protein description	D8vsD0 Ratio	Regulated Type	P value	MW [kDa]	Score	Coverage [%]	#Peptides	#PSMs	#Unique peptides
Fatty acid biosynthesis
Unigene0024229	Acyl-[acyl-carrier-protein] hydrolase OS=Morus notabilis GN=L484_007018 PE=3 SV=1	1.696	Up	0.00165	22.091	14.162	9.1	2	4	2
Unigene0030377	Long chain acyl-CoA synthetase 9 isoform 1 OS=Theobroma cacao GN=TCM_035112 PE=4 SV=1	1.628	Up	0.000159	76.286	76.955	16.9	11	16	10
Unigene0018668	AMP-dependent synthetase and ligase family protein isoform 1 OS=Theobroma cacao GN=TCM_020209 PE=4 SV=1	0.542	Down	0.000127	80.915	17.741	3.3	3	3	2
Unigene0039422	"3-ketoacyl-acyl carrier protein synthase III, III isoform 2 OS=Theobroma cacao GN=TCM_016019 PE=4 SV=1"	3.839	Up	0.000718	15.933	20.578	18.2	3	4	3
Unigene0019709	"Biotin carboxylase 1, chloroplastic isoform 1 OS=Theobroma cacao GN=TCM_039756 PE=4 SV=1"	1.977	Up	0.0001	56.898	162.86	23.1	10	16	10
Unigene0021037	Malonyl-CoA:ACP transacylase OS=Camellia oleifera PE=2 SV=1	1.800	Up	1.4e-05	39.324	46.064	19.4	7	12	7
Unigene0011099	"Acetyl-coenzyme A carboxylase carboxyl transferase subunit beta, chloroplastic OS=Dillenia indica GN=accD PE=3 SV=1"	2.564	Up	0.000332	14.436	20.502	22.6	3	3	3
Unigene0036679	Long chain acyl-CoA synthetase 1 protein OS=Vernicia fordii PE=2 SV=1	7.177	Up	0.000543	36.979	75.794	26.4	8	11	8
Unigene0021773	Acyl-[acyl-carrier-protein] desaturase OS=Ricinus communis GN=RCOM_1238330 PE=3 SV=1	3.456	Up	0.000228	48.538	191.34	29.5	12	35	12
Unigene0023007	Acyl-coA synthetase family protein OS=Populus trichocarpa GN=POPTR_0003s13950g PE=4 SV=1	1.664	Up	0.000228	40.026	138.78	33.3	13	21	13
Unigene0020833	Short-chain dehydrogenase/reductase family protein OS=Populus trichocarpa GN=POPTR_0013s05560g PE=4 SV=1	0.228	Down	1.39e-05	26.386	17.992	10.4	3	3	3
Unigene0027564	NAD(P)-binding Rossmann-fold superfamily protein isoform 5 (Fragment) OS=Theobroma cacao GN=TCM_040401 PE=4 SV=1	1.630	Up	4.91e-05	23.135	74.823	25.6	5	24	5
Unigene0038051	Acetyl Co-enzyme a carboxylase carboxyltransferase alpha subunit isoform 2 OS=Theobroma cacao GN=TCM_005375 PE=3 SV=1	2.794	Up	0.0012	81.886	13.05	2.7	2	4	2
Fatty acid metabolism
Unigene0030377	Long chain acyl-CoA synthetase 9 isoform 1 OS=Theobroma cacao GN=TCM_035112 PE=4 SV=1	1.628	Up	0.000159	76.286	76.955	16.9	11	16	10
Unigene0037345	Acetoacetyl-CoA thiolase 2 isoform 1 OS=Theobroma cacao GN=TCM_002426 PE=3 SV=1	1.895	Up	6.77e-05	41.785	144.14	31.2	9	18	7
Unigene0019709	"Biotin carboxylase 1, chloroplastic isoform 1 OS=Theobroma cacao GN=TCM_039756 PE=4 SV=1"	1.977	Up	0.0001	56.898	162.86	23.1	10	16	10
Unigene0021037	Malonyl-CoA:ACP transacylase OS=Camellia oleifera PE=2 SV=1	1.800	Up	1.4e-05	39.324	46.064	19.4	7	12	7
Unigene0011099	"Acetyl-coenzyme A carboxylase carboxyl transferase subunit beta, chloroplastic OS=Dillenia indica GN=accD PE=3 SV=1"	2.564	Up	0.000332	14.436	20.502	22.6	3	3	3
Unigene0021077	Acyl-coenzyme A oxidase OS=Theobroma cacao GN=TCM_015928 PE=3 SV=1	0.449	Down	0.000112	74.482	231.95	23.9	17	26	17
Unigene0021773	Acyl-[acyl-carrier-protein] desaturase OS=Ricinus communis GN=RCOM_1238330 PE=3 SV=1	3.456	Up	0.000228	48.538	191.34	29.5	12	35	12
Unigene0031403	Multifunctional protein 2 OS=Theobroma cacao GN=TCM_021238 PE=3 SV=1	0.632	Down	0.000314	79.177	274.45	37.2	21	33	21
Unigene0038051	Acetyl Co-enzyme a carboxylase carboxyltransferase alpha subunit isoform 2 OS=Theobroma cacao GN=TCM_005375 PE=3 SV=1	2.794	Up	0.0012	81.886	13.05	2.7	2	4	2
Unigene0039422	"3-ketoacyl-acyl carrier protein synthase III, III isoform 2 OS=Theobroma cacao GN=TCM_016019 PE=4 SV=1"	3.839	Up	0.000718	15.933	20.578	18.2	3	4	3
Unigene0018668	AMP-dependent synthetase and ligase family protein isoform 1 OS=Theobroma cacao GN=TCM_020209 PE=4 SV=1	0.542	Down	0.000127	80.915	17.741	3.3	3	3	2
Unigene0036679	Long chain acyl-CoA synthetase 1 protein OS=Vernicia fordii PE=2 SV=1	7.177	Up	0.000543	36.979	75.794	26.4	8	11	8
Unigene0024823	50 kDa ketoavyl-ACP synthase OS=Ricinus communis GN=KASI PE=2 SV=1	2.076	Up	0.000283	49.89	54.656	11.5	5	7	5
Unigene0023007	Acyl-coA synthetase family protein OS=Populus trichocarpa GN=POPTR_0003s13950g PE=4 SV=1	1.664	Up	0.000228	40.026	138.78	33.3	13	21	13
Unigene0020833	Short-chain dehydrogenase/reductase family protein OS=Populus trichocarpa GN=POPTR_0013s05560g PE=4 SV=1	0.228	Down	1.39e-05	26.386	17.992	10.4	3	3	3
Unigene0027564	NAD(P)-binding Rossmann-fold superfamily protein isoform 5 (Fragment) OS=Theobroma cacao GN=TCM_040401 PE=4 SV=1	1.630	Up	4.91e-05	23.135	74.823	25.6	5	24	5
Unigene0053671	Acyl-coenzyme A oxidase OS=Jatropha curcas GN=JCGZ_24073 PE=3 SV=1	3.589	Up	0.00051	77.824	30.397	7.6	4	4	4
Fatty acid degradation
Unigene0030377	Long chain acyl-CoA synthetase 9 isoform 1 OS=Theobroma cacao GN=TCM_035112 PE=4 SV=1	1.628	Up	0.000159	76.286	76.955	16.9	11	16	10
Unigene0002632	Aldehyde dehydrogenase 2B4 OS=Bixa orellana GN=ADH2B4 PE=2 SV=1	1.991	Up	8.32e-07	55.943	323.31	54.6	29	117	25
Unigene0018668	AMP-dependent synthetase and ligase family protein isoform 1 OS=Theobroma cacao GN=TCM_020209 PE=4 SV=1	0.542	Down	0.000127	80.915	17.741	3.3	3	3	2
Unigene0034239	GroES-like zinc-binding dehydrogenase family protein isoform 3 OS=Theobroma cacao GN=TCM_034862 PE=3 SV=1	7.781	Up	9.38e-07	21.901	57.9	34.3	7	12	7
Unigene0037345	Acetoacetyl-CoA thiolase 2 isoform 1 OS=Theobroma cacao GN=TCM_002426 PE=3 SV=1	1.895	Up	6.77e-05	41.785	144.14	31.2	9	18	7
Unigene0021077	Acyl-coenzyme A oxidase OS=Theobroma cacao GN=TCM_015928 PE=3 SV=1	0.449	Down	0.000112	74.482	231.95	23.9	17	26	17
Unigene0031403	Multifunctional protein 2 OS=Theobroma cacao GN=TCM_021238 PE=3 SV=1	0.632	Down	0.000314	79.177	274.45	37.2	21	33	21
Unigene0035125	Aldehyde dehydrogenase 2B7 copy 2 OS=Bixa orellana GN=ALDH2B7-2 PE=2 SV=1	0.270	Down	4.42e-06	59.037	186.72	34.2	18	45	14
Unigene0053671	Acyl-coenzyme A oxidase OS=Jatropha curcas GN=JCGZ_24073 PE=3 SV=1	3.589	Up	0.00051	77.824	30.397	7.6	4	4	4
