# Supplementary material for: Comparative proteomic analysis provides novel insights into the regulation mechanism underlying papaya (Carica papaya L.) exocarp during fruit ripening process
Source: BMC Plant Biol. 2019 Jun 6;19:238. doi: 10.1186/s12870-019-1845-4 (PMC6554998; doi:10.1186/s12870-019-1845-4)
Supplement: Supplementary file 9 — Table S6. The information of the proteins involved in the cell-related process. (XLSX 10 kb) [file 12870_2019_1845_MOESM9_ESM.xlsx]

## Sheet: Sheet1
Table S6 The information of the proteins involved in the cell-related process.
Protein accession	Protein description	D8vsD0 Ratio	Regulated Type	P value	MW [kDa]	Score	Coverage [%]	#Peptides	#PSMs	#Unique peptides
Unigene0008188	Polygalacturonase	0.389	Down	0.000513	34.86	55.572	20.3	5	6	5
Unigene0022821	Putative polygalacturonase-like	0.397	Down	0.00349	44.472	6.5971	2.7	1	1	1
Unigene0023002	Polygalacturonase	0.649	Down	0.00161	37.617	35.051	14.4	4	6	4
Unigene0006400	Pectinesterase	0.329	Down	0.00129	64.2	46.73	12.8	8	16	7
Unigene0009517	Pectinesterase	0.229	Down	1.63e-06	48.893	72.635	13.3	8	26	8
Unigene0009518	Pectinesterase	0.212	Down	0.000819	13.239	31.388	28.8	3	5	3
Unigene0023139	Pectinesterase	2.450	Up	8.28e-05	20.741	26.301	22.8	4	6	4
Unigene0034768	Pectinesterase	0.417	Down	9.23e-06	65.871	51.262	10.8	7	13	7
Unigene0049890	Pectinesterase	0.409	Down	9.05e-06	23.89	19.113	5.4	1	2	1
Unigene0004447	Alpha-galactosidase	0.648	Down	0.000626	67.561	124.63	23.7	15	23	15
Unigene0034154	Alpha-galactosidase	0.647	Down	0.00406	10.473	8.4656	20.9	1	1	1
Unigene0034936	Beta-galactosidase	5.765	Up	4e-06	65.526	103.42	15.3	8	24	8
Unigene0004467	Alpha-expansin 2	3.453	Up	0.000288	22.147	6.1901	4.4	1	1	1
Unigene0030139	Alpha-expansin 4	2.927	Up	0.000368	23.012	61.916	23.8	3	5	3
Unigene0032975	Xyloglucan endotransglucosylase/hydrolase	5.942	Up	1e-05	30.862	176.5	45.2	10	62	10
Unigene0040168	Xyloglucan endotransglucosylase/hydrolase	0.343	Down	0.0177	32.865	133.21	33.8	7	11	7
Unigene0000293	Endoglucanase	7.052	Up	4.22e-06	54.564	214.9	37.9	16	48	16
Unigene0047196	Endoglucanase	1.742	Up	0.00174	54.764	19.109	6.3	3	3	3
