# Supplementary material for: Comparative proteomic analysis provides novel insights into the regulation mechanism underlying papaya (Carica papaya L.) exocarp during fruit ripening process
Source: BMC Plant Biol. 2019 Jun 6;19:238. doi: 10.1186/s12870-019-1845-4 (PMC6554998; doi:10.1186/s12870-019-1845-4)
Supplement: Supplementary file 10 — Table S7. The PRM results of 16 key proteins. (XLSX 13 kb) [file 12870_2019_1845_MOESM10_ESM.xlsx]

## Sheet: Sheet1
Table S7 The PRM results of 16 key proteins.
Peptide	Missed Cleavages	Protein Accession	Average Measured Retention Time	0d-1 Normalized Area	0d-2 Normalized Area	0d-3 Normalized Area	8d-1 Normalized Area	8d-2 Normalized Area	8d-3 Normalized Area	8d/0d-1	8d/0d-2	8d/0d-3
ISSALYDYQSNK	0	Unigene0011099	26.69	829940	947130	649170	4319600	4600100	4879100	5.20471	4.85688	7.5159
GLLNPDCASAK	0	Unigene0036679	23.58	0	0	0	18052000	12334000	18775000	INF	INF	INF
AIVCFTTLTK	0	Unigene0036679	38.65	1035200	1502100	1272200	34408000	28108000	35566000	33.238	18.7125	27.9563
DYADILEFLVGR	0	Unigene0021773	57.57	12457000	10901000	14986000	142370000	175020000	170690000	11.4289	16.0554	11.39
EIEVTEDGK	0	Unigene0030377	15.85	9394700	8704600	9656900	20571000	18402000	19946000	2.18964	2.11405	2.06547
LFDLAYAR	0	Unigene0030377	40.05	2781600	3010500	2856700	8599300	8202600	7735300	3.09149	2.72466	2.70777
TGDVIANVAEGDAEDINR	0	Unigene0035125	35.57	97008000	105530000	109780000	27855000	36596000	34993000	0.287141	0.346783	0.318756
SPFIICEDADVDK	0	Unigene0035125	36.8	80353000	108250000	94066000	22563000	24540000	26265000	0.280798	0.226697	0.279219
ANYDYNSNTCAPGK	0	Unigene0043595	16.19	126150000	173840000	170390000	37288000	38702000	39532000	0.295585	0.22263	0.232009
VCGHYTQVVWK	0	Unigene0043595	25.49	502990000	545990000	575980000	86546000	72071000	79645000	0.172063	0.132001	0.138277
LENFTEAVADSNR	0	Unigene0026999	31.9	78465000	91711000	88897000	91530000	97611000	90824000	1.16651	1.06433	1.02168
LEEYQTAK	0	Unigene0026999	13.15	49342000	58128000	59279000	55659000	47323000	48925000	1.12802	0.814117	0.825334
EFAVGLQK	0	Unigene0036190	27.7	24174000	21790000	23527000	1430600000	1463700000	1420600000	59.1793	67.173	60.3817
GPNFGTK	0	Unigene0036190	12.87	0	0	0	536760000	529250000	544530000	INF	INF	INF
IAEELLDLLCENLGLEK	0	Unigene0002414	56.11	442030000	482230000	546210000	486690000	544090000	523700000	1.10103	1.12828	0.958789
VVAQTDGTR	0	Unigene0002414	8.62	31318000	20930000	28187000	60320000	112110000	86763000	1.92605	5.35643	3.07812
FPSLGFDQGFR	0	Unigene0032975	46.21	64313000	68091000	72957000	4334600000	4190000000	3607400000	67.3985	61.5353	49.4456
ADYQYQPFVGR	0	Unigene0032975	32.45	34557000	35692000	35566000	1834600000	1899100000	1789400000	53.0891	53.208	50.3121
VTSLGSNQEAHVFWTK	0	Unigene0034936	33.13	0	0	0	57664000	38824000	47453000	INF	INF	INF
VVSQGSLAK	0	Unigene0034936	11.97	1681400	2133700	2398800	241220000	270520000	268240000	143.464	126.784	111.823
SILFFEGQR	0	Unigene0000293	43.76	0	0	0	1619500000	1341700000	1181900000	INF	INF	INF
ASGNDEYLK	0	Unigene0000293	15.43	0	0	0	353870000	397990000	314100000	INF	INF	INF
AGIVPVAFR	0	Unigene0004467	37.73	34622000	37764000	34197000	418390000	436180000	472250000	12.0845	11.5502	13.8097
SAGFVTAQSR	0	Unigene0023139	17.2	6040200	5429300	5229700	49932000	55477000	68654000	8.26661	10.2181	13.1277
SACFYEYR	0	Unigene0023139	27.58	3793000	3786300	4492800	32960000	37354000	41943000	8.68969	9.86557	9.3356
NLLEFDFSK	0	Unigene0042389	46.68	57020000	59649000	65565000	128260000	136800000	122000000	2.24939	2.29342	1.86075
LCGEIPVGGDLQR	0	Unigene0042389	31.82	90510000	80625000	96436000	302170000	294410000	307620000	3.33853	3.6516	3.18989
VTWADSHITQLEGGR	0	Unigene0040168	33.22	70290000	61592000	65587000	1086800	759600	767620	0.0154617	0.0123328	0.0117038
HIVFYVDEVPIR	0	Unigene0040168	41.75	155070000	180560000	148760000	3057100	2635300	2139600	0.0197143	0.0145951	0.0143829
